# Supplementary material for: A Mathematical Framework for the Selection of an Optimal Set of Peptides for Epitope-Based Vaccines
Source: PLoS Comput Biol. 2008 Dec 26;4(12):e1000246. doi: 10.1371/journal.pcbi.1000246 (PMC2588662; doi:10.1371/journal.pcbi.1000246)
Supplement: Text S2 — HCV data (in AMPL format) used for the comparison with Vider-Shalit et al. Only highly conserved peptides (> = 90%) were considered when generating this file. (1.70 MB TXT) [file pcbi.1000246.s002.txt]

################################################################################################
#
# This is the HCV data in AMPL [1] format used for the comparison with 
# Vider-Shalit et al. [2]. Only highly conserved peptides (>= 90%)
# were considered when generating this file.
# 
# [1] Fourer R, Gay DM, Kernighan BW (1990) A Modelling Language for Mathematical Programming.
#     Management Science 36:519-554.
# [2] Vider-Shalit T, Raffaeli S, Louzoun Y (2007) Virus-epitope vaccine design: informatic
#     matching the HLA-I polymorphism to the virus genome. Mol Immunol 44:1253-1261.
#
################################################################################################

#
# MHC alleles
#
set A := A_0201	A_0205 A_0101	A_1101 A_2402 A_0301 A_3101 
         A_6801 B_0401 B_2702 B_2705 B_3701 B_3801 B_3901 
		     B_4403 B_5101 B_5102	B_5103 B_4001 B_4006 B_1501 
		     B_0801 B_5801 B_5201 Cw_0401 Cw_0602 Cw_0702;

#
# Antigens
#
set Q := 
		core-1a	e1-1a e2-1a ns2-1a ns3-1a ns4a-1a ns4b-1a ns5a-1a ns5b-1a p7-1a
		core-1b	e1-1b e2-1b ns2-1b ns3-1b ns4a-1b ns4b-1b ns5a-1b ns5b-1b p7-1b
		core-2a	e1-2a e2-2a ns2-2a ns3-2a ns4a-2a ns4b-2a ns5a-2a ns5b-2a p7-2a
		core-3a	e1-3a e2-3a ns2-3a ns3-3a ns4a-3a ns4b-3a ns5a-3a ns5b-3a p7-3a;

#
# Number of epitopes to be selected
#
param k := 24;

#
# Minimum number of epitopes from each antigen to be included
#
param t_A := 1; 

#
# Antigen processing threshold (minimum proteasomal cleavage score)
#
param t_AP := -0.28328;

#
# Conservation threshold
#
param t_C := 0.9;
 
#
# Minimum number of MHC alleles to be covered
#
param t_MHC := 27; 

#
# MHC allele probabilities and immunogenicity thresholds
#
param: 		p			t_I 		:=
 	A_0201  0.145 1.22572 
	A_0205  0.012 0.4179
	A_0101  0.061 0.0871
	A_1101  0.102 0.43564
	A_2402  0.175 1.1583
	A_0301  0.05  0.055273
	A_3101  0.00002 0.096036
	A_6801  0.01  2.3991
	B_0401  0.021 5.2238
	B_2702  0.002 50.043
	B_2705  0.015 163.8683
	B_3701  0.006 1.4239
	B_3801  0.009 7.9291
	B_3901  0.024 4.7341
	B_4403  0.03  6.209
	B_5101  0.044 39.2067
	B_5102  0.003 155.0499
	B_5103  0 5.9532
	B_4001  0.072 21.1782
	B_4006  0.007 1.0437
	B_1501  0.028 3
	B_0801  0.04  0.071498
	B_5801 0.036  13.3562
	B_5201 0.012  8.5885
	Cw_0401 0.112 4.061
	Cw_0602 0.069 2.1686
	Cw_0702 0.131 2.1831;


#
# Peptides per antigen
#
set E_antigen[ core-1a ] := 
	MSTNPKPQR STNPKPQRK TNPKPQRKT NPKPQRKTK PKPQRKTKR KPQRKTKRN PQRKTKRNT QRKTKRNTN RKTKRNTNR KTKRNTNRR 
	TKRNTNRRP KRNTNRRPQ RNTNRRPQD NTNRRPQDV TNRRPQDVK NRRPQDVKF RRPQDVKFP RPQDVKFPG PQDVKFPGG QDVKFPGGG 
	DVKFPGGGQ VKFPGGGQI KFPGGGQIV FPGGGQIVG PGGGQIVGG GGGQIVGGV GGQIVGGVY GQIVGGVYL QIVGGVYLL IVGGVYLLP 
	VGGVYLLPR GGVYLLPRR GVYLLPRRG VYLLPRRGP YLLPRRGPR LLPRRGPRL LPRRGPRLG PRRGPRLGV RRGPRLGVR RGPRLGVRA 
	GPRLGVRAT PRLGVRATR RLGVRATRK LGVRATRKT GVRATRKTS VRATRKTSE RATRKTSER ATRKTSERS TRKTSERSQ RKTSERSQP 
	KTSERSQPR TSERSQPRG SERSQPRGR ERSQPRGRR RSQPRGRRQ SQPRGRRQP QPRGRRQPI PRGRRQPIP RGRRQPIPK GRRQPIPKA 
	RRQPIPKAR RQPIPKARR QPIPKARRP PIPKARRPE IPKARRPEG PKARRPEGR KARRPEGRT ARRPEGRTW RRPEGRTWA RPEGRTWAQ 
	PEGRTWAQP EGRTWAQPG GRTWAQPGY RTWAQPGYP TWAQPGYPW WAQPGYPWP AQPGYPWPL QPGYPWPLY PGYPWPLYG GYPWPLYGN 
	YPWPLYGNE PWPLYGNEG WPLYGNEGC PLYGNEGCG LYGNEGCGW YGNEGCGWA GNEGCGWAG NEGCGWAGW EGCGWAGWL GCGWAGWLL 
	CGWAGWLLS GWAGWLLSP WAGWLLSPR AGWLLSPRG GWLLSPRGS WLLSPRGSR LLSPRGSRP LSPRGSRPS SPRGSRPSW PRGSRPSWG 
	RGSRPSWGP GSRPSWGPT SRPSWGPTD RPSWGPTDP PSWGPTDPR SWGPTDPRR WGPTDPRRR GPTDPRRRS PTDPRRRSR TDPRRRSRN 
	DPRRRSRNL PRRRSRNLG RRRSRNLGK RRSRNLGKV RSRNLGKVI SRNLGKVID RNLGKVIDT NLGKVIDTL LGKVIDTLT GKVIDTLTC 
	KVIDTLTCG VIDTLTCGF IDTLTCGFA DTLTCGFAD TLTCGFADL LTCGFADLM TCGFADLMG CGFADLMGY GFADLMGYI FADLMGYIP 
	ADLMGYIPL DLMGYIPLV LMGYIPLVG MGYIPLVGA GYIPLVGAP YIPLVGAPL IPLVGAPLG PLVGAPLGG LVGAPLGGA VGAPLGGAA 
	GAPLGGAAR APLGGAARA PLGGAARAL LGGAARALA GGAARALAH GAARALAHG AARALAHGV ARALAHGVR RALAHGVRV ALAHGVRVL 
	LAHGVRVLE AHGVRVLED HGVRVLEDG GVRVLEDGV VRVLEDGVN RVLEDGVNY VLEDGVNYA LEDGVNYAT EDGVNYATG DGVNYATGN 
	GVNYATGNL VNYATGNLP NYATGNLPG YATGNLPGC ATGNLPGCS TGNLPGCSF GNLPGCSFS NLPGCSFSI LPGCSFSIF PGCSFSIFL 
	GCSFSIFLL CSFSIFLLA SFSIFLLAL FSIFLLALL SIFLLALLS IFLLALLSC FLLALLSCL LLALLSCLT LALLSCLTV ALLSCLTVP 
	LLSCLTVPA LSCLTVPAS SCLTVPASA ;
set E_antigen[ core-1b ] := 
	MSTNPKPQR STNPKPQRK TNPKPQRKT NPKPQRKTK PKPQRKTKR KPQRKTKRN PQRKTKRNT QRKTKRNTN RKTKRNTNR KTKRNTNRR 
	TKRNTNRRP KRNTNRRPQ RNTNRRPQD NTNRRPQDV TNRRPQDVK NRRPQDVKF RRPQDVKFP RPQDVKFPG PQDVKFPGG QDVKFPGGG 
	DVKFPGGGQ VKFPGGGQI KFPGGGQIV FPGGGQIVG PGGGQIVGG GGGQIVGGV GGQIVGGVY GQIVGGVYL QIVGGVYLL IVGGVYLLP 
	VGGVYLLPR GGVYLLPRR GVYLLPRRG VYLLPRRGP YLLPRRGPR LLPRRGPRL LPRRGPRLG PRRGPRLGV RRGPRLGVR RGPRLGVRA 
	GPRLGVRAT PRLGVRATR RLGVRATRK LGVRATRKT GVRATRKTS VRATRKTSE RATRKTSER ATRKTSERS TRKTSERSQ RKTSERSQP 
	KTSERSQPR TSERSQPRG SERSQPRGR ERSQPRGRR RSQPRGRRQ SQPRGRRQP QPRGRRQPI PRGRRQPIP RGRRQPIPK GRRQPIPKA 
	RRQPIPKAR WAQPGYPWP AQPGYPWPL QPGYPWPLY PGYPWPLYG GYPWPLYGN YPWPLYGNE PWPLYGNEG GWAGWLLSP WAGWLLSPR 
	AGWLLSPRG GWLLSPRGS WLLSPRGSR LLSPRGSRP LSPRGSRPS SPRGSRPSW PRGSRPSWG RGSRPSWGP DPRRRSRNL PRRRSRNLG 
	RRRSRNLGK RRSRNLGKV RSRNLGKVI SRNLGKVID RNLGKVIDT NLGKVIDTL LGKVIDTLT GKVIDTLTC KVIDTLTCG VIDTLTCGF 
	IDTLTCGFA DTLTCGFAD TLTCGFADL LTCGFADLM TCGFADLMG CGFADLMGY GFADLMGYI FADLMGYIP ADLMGYIPL DLMGYIPLV 
	LMGYIPLVG MGYIPLVGA GYIPLVGAP YIPLVGAPL IPLVGAPLG PLVGAPLGG ARALAHGVR RALAHGVRV ALAHGVRVL LAHGVRVLE 
	AHGVRVLED HGVRVLEDG GVRVLEDGV VRVLEDGVN RVLEDGVNY VLEDGVNYA LEDGVNYAT EDGVNYATG DGVNYATGN GVNYATGNL 
	VNYATGNLP NYATGNLPG YATGNLPGC ATGNLPGCS TGNLPGCSF GNLPGCSFS NLPGCSFSI LPGCSFSIF PGCSFSIFL GCSFSIFLL 
	CSFSIFLLA SFSIFLLAL FSIFLLALL SIFLLALLS IFLLALLSC FLLALLSCL LLALLSCLT ;
set E_antigen[ core-2a ] := 
	PKPQRKTKR KPQRKTKRN PQRKTKRNT QRKTKRNTN RKTKRNTNR KTKRNTNRR TKRNTNRRP KRNTNRRPQ RNTNRRPQD NTNRRPQDV 
	TNRRPQDVK NRRPQDVKF RRPQDVKFP RPQDVKFPG PQDVKFPGG QDVKFPGGG DVKFPGGGQ VKFPGGGQI KFPGGGQIV FPGGGQIVG 
	PGGGQIVGG GGGQIVGGV GGQIVGGVY GQIVGGVYL QIVGGVYLL IVGGVYLLP VGGVYLLPR GGVYLLPRR GVYLLPRRG VYLLPRRGP 
	YLLPRRGPR LLPRRGPRL LPRRGPRLG PRRGPRLGV RRGPRLGVR TRKTSERSQ RKTSERSQP KTSERSQPR TSERSQPRG SERSQPRGR 
	ERSQPRGRR RSQPRGRRQ SQPRGRRQP QPRGRRQPI PRGRRQPIP RGRRQPIPK PGYPWPLYG GYPWPLYGN YPWPLYGNE PWPLYGNEG 
	GWAGWLLSP WAGWLLSPR AGWLLSPRG GWLLSPRGS WLLSPRGSR LLSPRGSRP LSPRGSRPS SPRGSRPSW PRGSRPSWG RGSRPSWGP 
	GKVIDTLTC KVIDTLTCG VIDTLTCGF ARALAHGVR RALAHGVRV ALAHGVRVL LAHGVRVLE AHGVRVLED HGVRVLEDG GVRVLEDGV 
	VRVLEDGVN ATGNLPGCS TGNLPGCSF GNLPGCSFS NLPGCSFSI LPGCSFSIF PGCSFSIFL GCSFSIFLL CSFSIFLLA SFSIFLLAL 
	FSIFLLALL SIFLLALLS IFLLALLSC GRRQPIPKD RRQPIPKDR RQPIPKDRR QPIPKDRRS PIPKDRRST IPKDRRSTG PKDRRSTGK 
	KDRRSTGKS DRRSTGKSW RRSTGKSWG WPLYGNEGL PLYGNEGLG LYGNEGLGW YGNEGLGWA GNEGLGWAG NEGLGWAGW EGLGWAGWL 
	GLGWAGWLL LGWAGWLLS DPRHRSRNV PRHRSRNVG RHRSRNVGK HRSRNVGKV RSRNVGKVI SRNVGKVID RNVGKVIDT NVGKVIDTL 
	VGKVIDTLT DLMGYIPVV LMGYIPVVG MGYIPVVGA GYIPVVGAP YIPVVGAPL GVARALAHG VARALAHGV FLLALLSCI LLALLSCIT ;
set E_antigen[ core-3a ] := 
	PKPQRKTKR KPQRKTKRN PQRKTKRNT RRPQDVKFP RPQDVKFPG PQDVKFPGG QDVKFPGGG LPRRGPRLG PRRGPRLGV RRGPRLGVR 
	RGPRLGVRA GPRLGVRAT PRLGVRATR RLGVRATRK LGVRATRKT GVRATRKTS VRATRKTSE RATRKTSER ATRKTSERS TRKTSERSQ 
	RKTSERSQP KTSERSQPR TSERSQPRG SERSQPRGR ERSQPRGRR WAQPGYPWP AQPGYPWPL QPGYPWPLY PGYPWPLYG GYPWPLYGN 
	YPWPLYGNE PWPLYGNEG WPLYGNEGC PLYGNEGCG LYGNEGCGW YGNEGCGWA GNEGCGWAG NEGCGWAGW EGCGWAGWL GCGWAGWLL 
	CGWAGWLLS GWAGWLLSP WAGWLLSPR AGWLLSPRG GWLLSPRGS WLLSPRGSR LLSPRGSRP DPRRRSRNL PRRRSRNLG RRRSRNLGK 
	RRSRNLGKV RSRNLGKVI SRNLGKVID RNLGKVIDT NLGKVIDTL LGKVIDTLT GKVIDTLTC KVIDTLTCG VIDTLTCGF IDTLTCGFA 
	DTLTCGFAD TLTCGFADL LTCGFADLM TCGFADLMG CGFADLMGY GFADLMGYI FADLMGYIP ADLMGYIPL DLMGYIPLV LMGYIPLVG 
	MGYIPLVGA GYIPLVGAP ARALAHGVR ATGNLPGCS TGNLPGCSF GNLPGCSFS NLPGCSFSI LPGCSFSIF PGCSFSIFL GCSFSIFLL 
	CSFSIFLLA SFSIFLLAL MSTLPKPQR STLPKPQRK TLPKPQRKT LPKPQRKTK QRKTKRNTI RKTKRNTIR KTKRNTIRR TKRNTIRRP 
	KRNTIRRPQ RNTIRRPQD NTIRRPQDV TIRRPQDVK IRRPQDVKF GVYVLPRRG VYVLPRRGP YVLPRRGPR VLPRRGPRL PNDPRRRSR 
	NDPRRRSRN RALAHGVRA ALAHGVRAL LAHGVRALE AHGVRALED HGVRALEDG GVRALEDGI VRALEDGIN RALEDGINF ALEDGINFA 
	LEDGINFAT EDGINFATG DGINFATGN GINFATGNL INFATGNLP NFATGNLPG FATGNLPGC FSIFLLALF SIFLLALFS IFLLALFSC 
	FLLALFSCL LLALFSCLI LALFSCLIH ALFSCLIHP LFSCLIHPA FSCLIHPAA SCLIHPAAS ;
set E_antigen[ e1-1a ] := 
	GLYHVTNDC LYHVTNDCP YHVTNDCPN HVTNDCPNS VTNDCPNSS TNDCPNSSI NDCPNSSIV DCPNSSIVY CPNSSIVYE PGCVPCVRE 
	GCVPCVREG CVPCVREGN QLRRHIDLL LRRHIDLLV RRHIDLLVG ATLCSALYV TLCSALYVG LCSALYVGD CSALYVGDL SALYVGDLC 
	ALYVGDLCG LYVGDLCGS YVGDLCGSV VGDLCGSVF GDLCGSVFL DLCGSVFLV LCGSVFLVG CGSVFLVGQ GSVFLVGQL SVFLVGQLF 
	VFLVGQLFT FLVGQLFTF LVGQLFTFS VGQLFTFSP GQLFTFSPR QLFTFSPRR LFTFSPRRH FTFSPRRHW TFSPRRHWT FSPRRHWTT 
	SPRRHWTTQ YPGHITGHR PGHITGHRM GHITGHRMA HITGHRMAW ITGHRMAWD TGHRMAWDM GHRMAWDMM HRMAWDMMM RMAWDMMMN 
	MAWDMMMNW AWDMMMNWS WDMMMNWSP DMMMNWSPT DMIAGAHWG MIAGAHWGV IAGAHWGVL AGAHWGVLA GAHWGVLAG AHWGVLAGI 
	HWGVLAGIA WGVLAGIAY GVLAGIAYF VLAGIAYFS LAGIAYFSM AGIAYFSMV GIAYFSMVG IAYFSMVGN AYFSMVGNW YFSMVGNWA 
	FSMVGNWAK SMVGNWAKV ;
set E_antigen[ e1-1b ] := 
	PGCVPCVRE YVGDLCGSV VGDLCGSVF GDLCGSVFL DLCGSVFLV QLFTFSPRR GHRMAWDMM HRMAWDMMM RMAWDMMMN MAWDMMMNW 
	AWDMMMNWS WDMMMNWSP DMMMNWSPT AGAHWGVLA GAHWGVLAG SMVGNWAKV YHVTNDCSN SRCWVALTP RCWVALTPT CWVALTPTL 
	WVALTPTLA VALTPTLAA ALTPTLAAR LTPTLAARN IRRHVDLLV RRHVDLLVG CSAMYVGDL SAMYVGDLC AMYVGDLCG MYVGDLCGS 
	LCGSVFLVS CGSVFLVSQ GSVFLVSQL SVFLVSQLF VFLVSQLFT FLVSQLFTF LVSQLFTFS VSQLFTFSP SQLFTFSPR ALVVSQLLR 
	LVVSQLLRI VVSQLLRIP VSQLLRIPQ SQLLRIPQA VAGAHWGVL AHWGVLAGL HWGVLAGLA WGVLAGLAY GVLAGLAYY VLAGLAYYS 
	LAGLAYYSM AGLAYYSMV GLAYYSMVG LAYYSMVGN AYYSMVGNW YYSMVGNWA YSMVGNWAK MVGNWAKVL ;
set E_antigen[ e1-2a ] := 
	ATLCSALYV TLCSALYVG LCSALYVGD CSALYVGDL SALYVGDLC ALYVGDLCG GHRMAWDMM HRMAWDMMM RMAWDMMMN MAWDMMMNW 
	AWDMMMNWS WDMMMNWSP DMMMNWSPT AAVLHVPGC AVLHVPGCV VLHVPGCVP LHVPGCVPC HVPGCVPCE CWIPVSPNV WIPVSPNVA 
	IPVSPNVAV VVMSATLCS VMSATLCSA MSATLCSAL SATLCSALY LYVGDLCGG YVGDLCGGV VGDLCGGVM GDLCGGVML DLCGGVMLA 
	LCGGVMLAA CGGVMLAAQ GAHWGVMFG AHWGVMFGL HWGVMFGLA WGVMFGLAY GVMFGLAYF VMFGLAYFS MFGLAYFSM FGLAYFSMQ 
	GLAYFSMQG LAYFSMQGA AYFSMQGAW YFSMQGAWA FSMQGAWAK SMQGAWAKV ;
set E_antigen[ e1-3a ] := 
	RMAWDMMMN MAWDMMMNW AWDMMMNWS WDMMMNWSP LEWRNTSGL EWRNTSGLY SIVYEADDV IVYEADDVI VYEADDVIL YEADDVILH 
	EADDVILHT ADDVILHTP DDVILHTPG DVILHTPGC YVGATTASI VGATTASIR GATTASIRS ATTASIRSH TTASIRSHV TASIRSHVD 
	ASIRSHVDL SIRSHVDLL IRSHVDLLV RSHVDLLVG SHVDLLVGA TMCSALYVG MCSALYVGD VFLVGQAFT FLVGQAFTF LVGQAFTFR 
	VGQAFTFRP GQAFTFRPR QAFTFRPRR AFTFRPRRH TVQTCNCSL VQTCNCSLY QTCNCSLYP TCNCSLYPG CNCSLYPGH NCSLYPGHL 
	DMMMNWSPA MMMNWSPAV MMNWSPAVG MNWSPAVGM NWSPAVGMV WSPAVGMVV SPAVGMVVA PAVGMVVAH LRLPQTLFD AGLAYYSMQ 
	GLAYYSMQG LAYYSMQGN AYYSMQGNW YYSMQGNWA YSMQGNWAK SMQGNWAKV ;
set E_antigen[ e2-1a ] := 
	RPYCWHYPP VCGPVYCFT CGPVYCFTP GPVYCFTPS PVYCFTPSP VYCFTPSPV YCFTPSPVV CFTPSPVVV FTPSPVVVG TPSPVVVGT 
	PSPVVVGTT LNNTRPPLG NNTRPPLGN NTRPPLGNW TRPPLGNWF RPPLGNWFG PPLGNWFGC PLGNWFGCT LGNWFGCTW GNWFGCTWM 
	NWFGCTWMN GFTKVCGAP FTKVCGAPP TKVCGAPPC CPTDCFRKH PTDCFRKHP TDCFRKHPE DCFRKHPEA CFRKHPEAT FRKHPEATY 
	RKHPEATYS KHPEATYSR HPEATYSRC PEATYSRCG EATYSRCGS ATYSRCGSG TYSRCGSGP YSRCGSGPW YRLWHYPCT RMYVGGVEH 
	MYVGGVEHR YVGGVEHRL DRDRSELSP RDRSELSPL DRSELSPLL RSELSPLLL SELSPLLLS ELSPLLLST LSPLLLSTT SPLLLSTTQ 
	PLLLSTTQW LLLSTTQWQ LLSTTQWQV LSTTQWQVL STTQWQVLP TTQWQVLPC TQWQVLPCS QWQVLPCSF WQVLPCSFT QVLPCSFTT 
	VLPCSFTTL LPCSFTTLP PCSFTTLPA CSFTTLPAL TGLIHLHQN GLIHLHQNI LIHLHQNIV IHLHQNIVD HLHQNIVDV LHQNIVDVQ 
	HQNIVDVQY QNIVDVQYL NIVDVQYLY IVDVQYLYG VDVQYLYGV DVQYLYGVG VQYLYGVGS QYLYGVGSS YLYGVGSSI SWAIKWEYV 
	LLFLLLADA LFLLLADAR CSCLWMMLL SCLWMMLLI CLWMMLLIS LWMMLLISQ WMMLLISQA MMLLISQAE MLLISQAEA ;
set E_antigen[ e2-1b ] := 
	VCGPVYCFT CGPVYCFTP GPVYCFTPS PVYCFTPSP VYCFTPSPV YCFTPSPVV CFTPSPVVV FTPSPVVVG TPSPVVVGT PSPVVVGTT 
	GNWFGCTWM NWFGCTWMN CPTDCFRKH PTDCFRKHP TDCFRKHPE DCFRKHPEA CFRKHPEAT FRKHPEATY YRLWHYPCT RMYVGGVEH 
	MYVGGVEHR YVGGVEHRL DRDRSELSP RDRSELSPL DRSELSPLL RSELSPLLL SELSPLLLS ELSPLLLST LSPLLLSTT LPCSFTTLP 
	PCSFTTLPA CSFTTLPAL NTNGSWHIN TNGSWHINR NGSWHINRT GSWHINRTA SWHINRTAL WHINRTALN HINRTALNC INRTALNCN 
	NRTALNCND RTALNCNDS TALNCNDSL SPVVVGTTD PVVVGTTDR TGFTKTCGG GFTKTCGGP FTKTCGGPP TKTCGGPPC KCGSGPWLT 
	CGSGPWLTP GSGPWLTPR SGPWLTPRC YPYRLWHYP PYRLWHYPC AACNWTRGE ACNWTRGER CNWTRGERC LEDRDRSEL EDRDRSELS 
	SPLLLSTTE PLLLSTTEW LLLSTTEWQ SFTTLPALS FTTLPALST TTLPALSTG TLPALSTGL LPALSTGLI PALSTGLIH ALSTGLIHL 
	LSTGLIHLH LADARVCAC ADARVCACL DARVCACLW ARVCACLWM RVCACLWMM VCACLWMML CACLWMMLL ;
set E_antigen[ e2-2a ] := 
	GPVYCFTPS PVYCFTPSP VYCFTPSPV YCFTPSPVV CFTPSPVVV FTPSPVVVG TPSPVVVGT PSPVVVGTT CPTDCFRKH PTDCFRKHP 
	YRLWHYPCT RMYVGGVEH MYVGGVEHR YVGGVEHRL HLHQNIVDV LHQNIVDVQ LLFLLLADA LFLLLADAR NGSWHINRT GSWHINRTA 
	SWHINRTAL WHINRTALN HINRTALNC INRTALNCN SPVVVGTTD CGSGPWLTP YPYRLWHYP PYRLWHYPC LADARVCAC VTNPEDMRP 
	TNPEDMRPY NPEDMRPYC PEDMRPYCW PTYTWGENE TYTWGENET YTWGENETD TWGENETDV WGENETDVF GENETDVFL ENETDVFLL 
	NETDVFLLN ETDVFLLNS TDVFLLNST DVFLLNSTR VFLLNSTRP FLLNSTRPP WFGCTWMNS TKTCGAPPC KTCGAPPCR DLLCPTDCF 
	LLCPTDCFR LCPTDCFRK DYPYRLWHY PLLHSTTEW LLHSTTEWA LHSTTEWAI HSTTEWAIL STTEWAILP TTEWAILPC SDLPALSTG 
	DLPALSTGL LPALSTGLL PALSTGLLH ALSTGLLHL LSTGLLHLH STGLLHLHQ TGLLHLHQN GLLHLHQNI LLHLHQNIV LHLHQNIVD 
	FLLLADARV LLLADARVC LLADARVCA WMLILLGQA MLILLGQAE LILLGQAEA ;
set E_antigen[ e2-3a ] := 
	VCGPVYCFT CGPVYCFTP GPVYCFTPS PVYCFTPSP VYCFTPSPV YCFTPSPVV CFTPSPVVV FTPSPVVVG TPSPVVVGT PSPVVVGTT 
	CPTDCFRKH PTDCFRKHP YRLWHYPCT TGLIHLHQN GLIHLHQNI LIHLHQNIV IHLHQNIVD HLHQNIVDV LHQNIVDVQ HQNIVDVQY 
	QNIVDVQYL NIVDVQYLY IVDVQYLYG SPVVVGTTD YPYRLWHYP PYRLWHYPC AACNWTRGE ACNWTRGER CNWTRGERC PALSTGLIH 
	ALSTGLIHL LSTGLIHLH DYPYRLWHY TALNCNESI ALNCNESIN LNCNESINT NCNESINTG CNESINTGF NESINTGFI ESINTGFIA 
	SINTGFIAG INTGFIAGL NTGFIAGLF TGFIAGLFY GFIAGLFYY FIAGLFYYH FNSTGCPQR NSTGCPQRL STGCPQRLS TGCPQRLSS 
	GCPQRLSSC CPQRLSSCK PQRLSSCKP QRLSSCKPI RLSSCKPIT LSSCKPITF SSCKPITFF PYCWHYAPR YCWHYAPRP CWHYAPRPC 
	LFCPTDCFR FCPTDCFRK TYSRCGAGP YSRCGAGPW SRCGAGPWL RCGAGPWLT CGAGPWLTP GAGPWLTPR AGPWLTPRC VDYPYRLWH 
	RLWHYPCTV LFKVRMFVG FKVRMFVGG KVRMFVGGF VRMFVGGFE RMFVGGFEH MFVGGFEHR FVGGFEHRF VGGFEHRFT GGFEHRFTA 
	GFEHRFTAA FEHRFTAAC EHRFTAACN HRFTAACNW RFTAACNWT FTAACNWTR TAACNWTRG IEDRDRSEQ EDRDRSEQH DRDRSEQHP 
	RDRSEQHPL DRSEQHPLL RSEQHPLLH SEQHPLLHS EQHPLLHST QHPLLHSTT HPLLHSTTE PLLHSTTEL LLHSTTELA LHSTTELAI 
	HSTTELAIL STTELAILP TTELAILPC TELAILPCS ELAILPCSF LAILPCSFT AILPCSFTP ILPCSFTPM LPCSFTPMP PCSFTPMPA 
	CSFTPMPAL SFTPMPALS FTPMPALST TPMPALSTG PMPALSTGL MPALSTGLI STGLIHLHQ GSGMVGWAL SGMVGWALK GMVGWALKW 
	MVGWALKWE VGWALKWEF GWALKWEFV WALKWEFVI ALKWEFVIL ;
set E_antigen[ ns2-1a ] := 
	EVAASCGGV VAASCGGVV AASCGGVVL ASCGGVVLV SCGGVVLVG CGGVVLVGL GGVVLVGLM GVVLVGLMA VVLVGLMAL VLVGLMALT 
	LVGLMALTL VGLMALTLS GLMALTLSP WWLQYFLTR PPLNVRGGR PLNVRGGRD LNVRGGRDA NVRGGRDAV VRGGRDAVI RGGRDAVIL 
	GGRDAVILL GRDAVILLM RDAVILLMC FDITKLLLA VPYFVRVQG PYFVRVQGL YFVRVQGLL FVRVQGLLR GALTGTYVY ALTGTYVYN 
	LTGTYVYNH TGTYVYNHL GTYVYNHLT TYVYNHLTP YVYNHLTPL VYNHLTPLR YNHLTPLRD NHLTPLRDW HLTPLRDWA LTPLRDWAH 
	TPLRDWAHN LRDLAVAVE RDLAVAVEP DLAVAVEPV METKLITWG ETKLITWGA TKLITWGAD KLITWGADT LITWGADTA ITWGADTAA 
	TWGADTAAC WGADTAACG GADTAACGD ADTAACGDI DTAACGDII TAACGDIIN AACGDIING ACGDIINGL CGDIINGLP GDIINGLPV 
	DIINGLPVS IINGLPVSA INGLPVSAR NGLPVSARR GLPVSARRG LLGPADGMV LGPADGMVS GPADGMVSK PADGMVSKG ADGMVSKGW 
	DGMVSKGWR GMVSKGWRL MVSKGWRLL ;
set E_antigen[ ns2-1b ] := 
	PPLNVRGGR PLNVRGGRD LNVRGGRDA LRDLAVAVE RDLAVAVEP DLAVAVEPV ITWGADTAA TWGADTAAC WGADTAACG GADTAACGD 
	ADTAACGDI DTAACGDII GLPVSARRG DREMAASCG REMAASCGG GLRDLAVAV ;
set E_antigen[ ns2-2a ] := 
	LRDLAVAVE RDLAVAVEP GLRDLAVAV LWWLCYLLT WWLCYLLTL WLCYLLTLG LCYLLTLGE RGGRDGIIW GGRDGIIWA VFDITKWLL 
	FDITKWLLA ALTRVPYFV LTRVPYFVR TRVPYFVRA RVPYFVRAH VPYFVRAHA PYFVRAHAL YFVRAHALL FVRAHALLR YVQMALLAL 
	VQMALLALG QMALLALGR MALLALGRW ALLALGRWT LLALGRWTG LALGRWTGT ALGRWTGTY LGRWTGTYI GRWTGTYIY RWTGTYIYD 
	WTGTYIYDH TGTYIYDHL DLAVAVEPI LAVAVEPII AVAVEPIIF VAVEPIIFS AVEPIIFSP VEPIIFSPM EPIIFSPME PIIFSPMEK 
	IIFSPMEKK IFSPMEKKV FSPMEKKVI WGAETAACG GAETAACGD AETAACGDI HGLPVSARL GLPVSARLG LLGPADGYT LGPADGYTS 
	GPADGYTSK PADGYTSKG ADGYTSKGW ;
set E_antigen[ ns2-3a ] := 
	ITWGADTAA TWGADTAAC WGADTAACG GADTAACGD ADTAACGDI GLPVSARLG WSGEDSATL SGEDSATLG GEDSATLGA EDSATLGAG 
	LFGFFTLSP FGFFTLSPW GFFTLSPWY FFTLSPWYK FTLSPWYKH TLSPWYKHW LSPWYKHWI WWNQYTICR WNQYTICRC NQYTICRCE 
	QYTICRCES YTICRCESA TICRCESAL VWVPPLLAR WVPPLLARG RDGVILLTS DGVILLTSL GVILLTSLL VILLTSLLY ILLTSLLYP 
	LLTSLLYPS LTSLLYPSL TSLLYPSLI SLLYPSLIF LLYPSLIFD LYPSLIFDI YPSLIFDIT PSLIFDITK SLIFDITKL LIFDITKLL 
	LGPLYLIQA VLVRLCMLV LVRLCMLVR VRLCMLVRS GGKYFQMII GKYFQMIIL KYFQMIILS NTYLYDHLA TYLYDHLAP YLYDHLAPM 
	LYDHLAPMQ YDHLAPMQH DHLAPMQHW HLAPMQHWA LAPMQHWAA APMQHWAAA PMQHWAAAG MQHWAAAGL QHWAAAGLK HWAAAGLKD 
	WAAAGLKDL AAAGLKDLA AAGLKDLAV AGLKDLAVA GLKDLAVAT LKDLAVATE KDLAVATEP DLAVATEPV LAVATEPVI AVATEPVIF 
	VATEPVIFS ATEPVIFSP TEPVIFSPM EPVIFSPME PVIFSPMEI VIFSPMEIK IFSPMEIKV FSPMEIKVI SPMEIKVIT PMEIKVITW 
	MEIKVITWG EIKVITWGA IKVITWGAD KVITWGADT VITWGADTA DTAACGDIL TAACGDILC AACGDILCG ACGDILCGL CGDILCGLP 
	GDILCGLPV DILCGLPVS ILCGLPVSA LCGLPVSAR CGLPVSARL LPVSARLGR PVSARLGRE VSARLGREV SARLGREVL ARLGREVLL 
	RLGREVLLG LGREVLLGP GREVLLGPA REVLLGPAD EVLLGPADD VLLGPADDY LLGPADDYR LGPADDYRE GPADDYREM PADDYREMG 
	ADDYREMGW DDYREMGWR DYREMGWRL YREMGWRLL ;
set E_antigen[ ns3-1a ] := 
	APITAYAQQ PITAYAQQT ITAYAQQTR TAYAQQTRG AYAQQTRGL YAQQTRGLL AQQTRGLLG QQTRGLLGC QTRGLLGCI TRGLLGCII 
	RGLLGCIIT GLLGCIITS LLGCIITSL LGCIITSLT GCIITSLTG CIITSLTGR IITSLTGRD ITSLTGRDK TSLTGRDKN SLTGRDKNQ 
	LTGRDKNQV TGRDKNQVE GRDKNQVEG RDKNQVEGE DKNQVEGEV KNQVEGEVQ NQVEGEVQI QVEGEVQIV VEGEVQIVS EGEVQIVST 
	GEVQIVSTA QTFLATCIN TFLATCING FLATCINGV LATCINGVC ATCINGVCW TCINGVCWT CINGVCWTV INGVCWTVY NGVCWTVYH 
	GVCWTVYHG VCWTVYHGA CWTVYHGAG WTVYHGAGT TVYHGAGTR VYHGAGTRT YHGAGTRTI HGAGTRTIA GAGTRTIAS AGTRTIASP 
	GTRTIASPK TRTIASPKG RTIASPKGP TIASPKGPV IASPKGPVI ASPKGPVIQ SPKGPVIQM PKGPVIQMY KGPVIQMYT GPVIQMYTN 
	PVIQMYTNV VIQMYTNVD IQMYTNVDQ QMYTNVDQD MYTNVDQDL YTNVDQDLV TNVDQDLVG NVDQDLVGW VDQDLVGWP DQDLVGWPA 
	QDLVGWPAP DLVGWPAPQ LVGWPAPQG RSLTPCTCG SLTPCTCGS LTPCTCGSS TPCTCGSSD PCTCGSSDL CTCGSSDLY TCGSSDLYL 
	CGSSDLYLV GSSDLYLVT SSDLYLVTR SDLYLVTRH DLYLVTRHA LYLVTRHAD YLVTRHADV LVTRHADVI VTRHADVIP TRHADVIPV 
	RHADVIPVR HADVIPVRR ADVIPVRRR DVIPVRRRG VIPVRRRGD IPVRRRGDS PVRRRGDSR VRRRGDSRG RRRGDSRGS RRGDSRGSL 
	RGDSRGSLL GDSRGSLLS DSRGSLLSP SRGSLLSPR RGSLLSPRP GSLLSPRPI SLLSPRPIS LLSPRPISY LSPRPISYL SPRPISYLK 
	PRPISYLKG RPISYLKGS PISYLKGSS ISYLKGSSG SYLKGSSGG YLKGSSGGP LKGSSGGPL KGSSGGPLL GSSGGPLLC SSGGPLLCP 
	SGGPLLCPA GGPLLCPAG GPLLCPAGH FRAAVCTRG RAAVCTRGV AAVCTRGVA AVCTRGVAK VCTRGVAKA CTRGVAKAV TRGVAKAVD 
	RGVAKAVDF GVAKAVDFI VAKAVDFIP AKAVDFIPV KAVDFIPVE TTMRSPVFT TMRSPVFTD MRSPVFTDN RSPVFTDNS SPVFTDNSS 
	PVFTDNSSP VFTDNSSPP VPQSFQVAH PQSFQVAHL QSFQVAHLH SFQVAHLHA FQVAHLHAP QVAHLHAPT VAHLHAPTG AHLHAPTGS 
	HLHAPTGSG LHAPTGSGK HAPTGSGKS APTGSGKST PTGSGKSTK TGSGKSTKV GSGKSTKVP SGKSTKVPA GKSTKVPAA KSTKVPAAY 
	STKVPAAYA TKVPAAYAA KVPAAYAAQ VPAAYAAQG PAAYAAQGY AAYAAQGYK AYAAQGYKV YAAQGYKVL AAQGYKVLV AQGYKVLVL 
	QGYKVLVLN GYKVLVLNP YKVLVLNPS KVLVLNPSV VLVLNPSVA LVLNPSVAA VLNPSVAAT LNPSVAATL NPSVAATLG PSVAATLGF 
	SVAATLGFG VAATLGFGA AATLGFGAY ATLGFGAYM TLGFGAYMS LGFGAYMSK GFGAYMSKA FGAYMSKAH GAYMSKAHG DPNIRTGVR 
	PNIRTGVRT NIRTGVRTI IRTGVRTIT RTGVRTITT TGVRTITTG GVRTITTGS VRTITTGSP RTITTGSPI TITTGSPIT ITTGSPITY 
	TTGSPITYS TGSPITYST GSPITYSTY SPITYSTYG PITYSTYGK ITYSTYGKF TYSTYGKFL YSTYGKFLA STYGKFLAD TYGKFLADG 
	YGKFLADGG GKFLADGGC KFLADGGCS FLADGGCSG LADGGCSGG ADGGCSGGA DGGCSGGAY GGCSGGAYD GCSGGAYDI CSGGAYDII 
	SGGAYDIII GGAYDIIIC GAYDIIICD AYDIIICDE YDIIICDEC DIIICDECH IIICDECHS IICDECHST ICDECHSTD CDECHSTDA 
	DECHSTDAT ECHSTDATS LGIGTVLDQ GIGTVLDQA IGTVLDQAE GTVLDQAET TVLDQAETA VLDQAETAG LDQAETAGA DQAETAGAR 
	QAETAGARL AETAGARLV ETAGARLVV TAGARLVVL AGARLVVLA GARLVVLAT ARLVVLATA RLVVLATAT LVVLATATP VVLATATPP 
	VLATATPPG LATATPPGS NIEEVALST IEEVALSTT EEVALSTTG EVALSTTGE VALSTTGEI ALSTTGEIP LSTTGEIPF STTGEIPFY 
	TTGEIPFYG TGEIPFYGK GEIPFYGKA EIPFYGKAI IPFYGKAIP PFYGKAIPL FYGKAIPLE IKGGRHLIF KGGRHLIFC GGRHLIFCH 
	GRHLIFCHS RHLIFCHSK HLIFCHSKK LIFCHSKKK IFCHSKKKC FCHSKKKCD CHSKKKCDE HSKKKCDEL SKKKCDELA KKKCDELAA 
	KKCDELAAK KCDELAAKL CDELAAKLV DELAAKLVA ELAAKLVAL LAAKLVALG NAVAYYRGL AVAYYRGLD VAYYRGLDV AYYRGLDVS 
	YYRGLDVSV YRGLDVSVI RGLDVSVIP GLDVSVIPT LDVSVIPTS DVSVIPTSG VSVIPTSGD SVIPTSGDV VIPTSGDVV IPTSGDVVV 
	PTSGDVVVV TGDFDSVID GDFDSVIDC DFDSVIDCN FDSVIDCNT DSVIDCNTC SVIDCNTCV VIDCNTCVT IDCNTCVTQ DCNTCVTQT 
	CNTCVTQTV NTCVTQTVD TCVTQTVDF CVTQTVDFS VTQTVDFSL TQTVDFSLD QTVDFSLDP TVDFSLDPT VDFSLDPTF DFSLDPTFT 
	FSLDPTFTI SLDPTFTIE LDPTFTIET TLPQDAVSR LPQDAVSRT PQDAVSRTQ QDAVSRTQR DAVSRTQRR AVSRTQRRG VSRTQRRGR 
	SRTQRRGRT RTQRRGRTG TQRRGRTGR QRRGRTGRG RRGRTGRGK RGRTGRGKP GRTGRGKPG RTGRGKPGI TGRGKPGIY GRGKPGIYR 
	RGKPGIYRF GKPGIYRFV KPGIYRFVA PGIYRFVAP GIYRFVAPG IYRFVAPGE YRFVAPGER RFVAPGERP FVAPGERPS VAPGERPSG 
	APGERPSGM PGERPSGMF GERPSGMFD ERPSGMFDS RPSGMFDSS GCAWYELTP CAWYELTPA AWYELTPAE WYELTPAET YELTPAETT 
	ELTPAETTV LTPAETTVR TPAETTVRL PAETTVRLR AETTVRLRA ETTVRLRAY TTVRLRAYM TVRLRAYMN VRLRAYMNT RLRAYMNTP 
	LRAYMNTPG RAYMNTPGL AYMNTPGLP YMNTPGLPV MNTPGLPVC NTPGLPVCQ TPGLPVCQD PGLPVCQDH GLPVCQDHL LPVCQDHLE 
	PVCQDHLEF VCQDHLEFW CQDHLEFWE QDHLEFWEG DHLEFWEGV HLEFWEGVF LEFWEGVFT EFWEGVFTG FWEGVFTGL WEGVFTGLT 
	EGVFTGLTH GVFTGLTHI VFTGLTHID FTGLTHIDA TGLTHIDAH GLTHIDAHF LTHIDAHFL THIDAHFLS HIDAHFLSQ IDAHFLSQT 
	DAHFLSQTK AHFLSQTKQ PYLVAYQAT YLVAYQATV LVAYQATVC VAYQATVCA AYQATVCAR YQATVCARA QATVCARAQ ATVCARAQA 
	TVCARAQAP VCARAQAPP CARAQAPPP ARAQAPPPS RAQAPPPSW AQAPPPSWD QAPPPSWDQ APPPSWDQM PPPSWDQMW PPSWDQMWK 
	PSWDQMWKC SWDQMWKCL WDQMWKCLI DQMWKCLIR QMWKCLIRL MWKCLIRLK WKCLIRLKP KCLIRLKPT CLIRLKPTL LIRLKPTLH 
	IRLKPTLHG RLKPTLHGP LKPTLHGPT KPTLHGPTP PTLHGPTPL TLHGPTPLL LHGPTPLLY HGPTPLLYR GPTPLLYRL PTPLLYRLG 
	TPLLYRLGA PLLYRLGAV LLYRLGAVQ TKYIMTCMS KYIMTCMSA YIMTCMSAD IMTCMSADL MTCMSADLE TCMSADLEV CMSADLEVV 
	MSADLEVVT ;
set E_antigen[ ns3-1b ] := 
	QQTRGLLGC QTRGLLGCI TPCTCGSSD PCTCGSSDL CTCGSSDLY TCGSSDLYL CGSSDLYLV GSSDLYLVT SSDLYLVTR SDLYLVTRH 
	DLYLVTRHA LYLVTRHAD YLVTRHADV LVTRHADVI VTRHADVIP TRHADVIPV RHADVIPVR HADVIPVRR ADVIPVRRR DVIPVRRRG 
	VIPVRRRGD RGSLLSPRP SYLKGSSGG YLKGSSGGP LKGSSGGPL KGSSGGPLL GSSGGPLLC SSGGPLLCP FRAAVCTRG RAAVCTRGV 
	AAVCTRGVA AVCTRGVAK VCTRGVAKA CTRGVAKAV TRGVAKAVD RGVAKAVDF TTMRSPVFT TMRSPVFTD MRSPVFTDN RSPVFTDNS 
	SPVFTDNSS PVFTDNSSP VFTDNSSPP FQVAHLHAP QVAHLHAPT VAHLHAPTG AHLHAPTGS HLHAPTGSG LHAPTGSGK HAPTGSGKS 
	APTGSGKST PTGSGKSTK TGSGKSTKV GSGKSTKVP SGKSTKVPA GKSTKVPAA KSTKVPAAY STKVPAAYA TKVPAAYAA KVPAAYAAQ 
	VPAAYAAQG PAAYAAQGY AAYAAQGYK AYAAQGYKV YAAQGYKVL AAQGYKVLV AQGYKVLVL QGYKVLVLN GYKVLVLNP YKVLVLNPS 
	KVLVLNPSV VLVLNPSVA LVLNPSVAA VLNPSVAAT LNPSVAATL NPSVAATLG PSVAATLGF SVAATLGFG VAATLGFGA AATLGFGAY 
	ATLGFGAYM TLGFGAYMS LGFGAYMSK GFGAYMSKA ITYSTYGKF TYSTYGKFL YSTYGKFLA STYGKFLAD TYGKFLADG YGKFLADGG 
	GKFLADGGC KFLADGGCS FLADGGCSG LADGGCSGG ADGGCSGGA DGGCSGGAY GGCSGGAYD GCSGGAYDI CSGGAYDII LGIGTVLDQ 
	GIGTVLDQA IGTVLDQAE GTVLDQAET TVLDQAETA VLDQAETAG LDQAETAGA DQAETAGAR QAETAGARL AETAGARLV ETAGARLVV 
	TAGARLVVL AGARLVVLA GARLVVLAT ARLVVLATA RLVVLATAT LVVLATATP VVLATATPP VLATATPPG LATATPPGS GEIPFYGKA 
	EIPFYGKAI IPFYGKAIP IKGGRHLIF KGGRHLIFC GGRHLIFCH GRHLIFCHS NAVAYYRGL AVAYYRGLD VAYYRGLDV AYYRGLDVS 
	YYRGLDVSV YRGLDVSVI RGLDVSVIP TGDFDSVID GDFDSVIDC DFDSVIDCN FDSVIDCNT DSVIDCNTC SVIDCNTCV VIDCNTCVT 
	IDCNTCVTQ DCNTCVTQT CNTCVTQTV NTCVTQTVD TCVTQTVDF CVTQTVDFS VTQTVDFSL TQTVDFSLD QTVDFSLDP TVDFSLDPT 
	VDFSLDPTF DFSLDPTFT FSLDPTFTI SLDPTFTIE LDPTFTIET QRRGRTGRG PGERPSGMF GERPSGMFD ERPSGMFDS RPSGMFDSS 
	GCAWYELTP CAWYELTPA AWYELTPAE WYELTPAET NTPGLPVCQ TPGLPVCQD PGLPVCQDH GLPVCQDHL LPVCQDHLE PVCQDHLEF 
	VCQDHLEFW CQDHLEFWE VFTGLTHID FTGLTHIDA TGLTHIDAH GLTHIDAHF LTHIDAHFL THIDAHFLS HIDAHFLSQ IDAHFLSQT 
	DAHFLSQTK AHFLSQTKQ PYLVAYQAT YLVAYQATV LVAYQATVC VAYQATVCA AYQATVCAR YQATVCARA QATVCARAQ ATVCARAQA 
	TVCARAQAP VCARAQAPP CARAQAPPP ARAQAPPPS RAQAPPPSW AQAPPPSWD QAPPPSWDQ APPPSWDQM PPPSWDQMW PPSWDQMWK 
	PSWDQMWKC SWDQMWKCL RLKPTLHGP LKPTLHGPT KPTLHGPTP PTLHGPTPL TLHGPTPLL LHGPTPLLY HGPTPLLYR GPTPLLYRL 
	PTPLLYRLG TPLLYRLGA PLLYRLGAV LLYRLGAVQ NQVEGEVQV QVEGEVQVV VEGEVQVVS EGEVQVVST GEVQVVSTA EVQVVSTAT 
	VQVVSTATQ QVVSTATQS VVSTATQSF VSTATQSFL STATQSFLA TATQSFLAT ATQSFLATC KGPITQMYT GPITQMYTN PITQMYTNV 
	ITQMYTNVD PVESMETTM VESMETTMR ESMETTMRS SMETTMRSP METTMRSPV ETTMRSPVF FTDNSSPPA TDNSSPPAV DNSSPPAVP 
	NSSPPAVPQ SSPPAVPQT SPPAVPQTF PPAVPQTFQ PAVPQTFQV AVPQTFQVA VPQTFQVAH PQTFQVAHL QTFQVAHLH TFQVAHLHA 
	CDECHSTDS DECHSTDST ILGIGTVLD ATATPPGSV TATPPGSVT ATPPGSVTV TPPGSVTVP PPGSVTVPH PGSVTVPHP GSVTVPHPN 
	SVTVPHPNI VTVPHPNIE TVPHPNIEE VVATDALMT VATDALMTG DPTFTIETT PTFTIETTT TFTIETTTV FTIETTTVP TIETTTVPQ 
	IETTTVPQD ETTTVPQDA TTTVPQDAV TTVPQDAVS TVPQDAVSR VPQDAVSRS PQDAVSRSQ QDAVSRSQR DAVSRSQRR AVSRSQRRG 
	VSRSQRRGR SRSQRRGRT RSQRRGRTG SQRRGRTGR RRGRTGRGR GIYRFVTPG IYRFVTPGE YRFVTPGER RFVTPGERP FVTPGERPS 
	VTPGERPSG TPGERPSGM PSGMFDSSV SGMFDSSVL GMFDSSVLC MFDSSVLCE FDSSVLCEC DSSVLCECY SSVLCECYD SVLCECYDA 
	VLCECYDAG LCECYDAGC CECYDAGCA ECYDAGCAW CYDAGCAWY YDAGCAWYE DAGCAWYEL AGCAWYELT VRLRAYLNT RLRAYLNTP 
	LRAYLNTPG RAYLNTPGL AYLNTPGLP YLNTPGLPV LNTPGLPVC HFLSQTKQA FLSQTKQAG LSQTKQAGD SQTKQAGDN QTKQAGDNF 
	TKQAGDNFP KQAGDNFPY QAGDNFPYL AGDNFPYLV GDNFPYLVA DNFPYLVAY NFPYLVAYQ FPYLVAYQA LYRLGAVQN YRLGAVQNE ;
set E_antigen[ ns3-2a ] := 
	APITAYAQQ PITAYAQQT ITAYAQQTR TAYAQQTRG AYAQQTRGL YAQQTRGLL AQQTRGLLG LHAPTGSGK HAPTGSGKS APTGSGKST 
	PTGSGKSTK TGSGKSTKV GSGKSTKVP QGYKVLVLN GYKVLVLNP YKVLVLNPS KVLVLNPSV VLVLNPSVA LVLNPSVAA VLNPSVAAT 
	LNPSVAATL NPSVAATLG PSVAATLGF SVAATLGFG VAATLGFGA AATLGFGAY PNIRTGVRT ITYSTYGKF TYSTYGKFL YSTYGKFLA 
	STYGKFLAD TYGKFLADG YGKFLADGG GKFLADGGC GGAYDIIIC GAYDIIICD AYDIIICDE YDIIICDEC DIIICDECH LGIGTVLDQ 
	GIGTVLDQA IGTVLDQAE GTVLDQAET TVLDQAETA VLDQAETAG VLATATPPG LATATPPGS IKGGRHLIF KGGRHLIFC GGRHLIFCH 
	GRHLIFCHS RHLIFCHSK HLIFCHSKK LIFCHSKKK IFCHSKKKC FCHSKKKCD CHSKKKCDE HSKKKCDEL SKKKCDELA VAYYRGLDV 
	AYYRGLDVS VDFSLDPTF DFSLDPTFT FSLDPTFTI QRRGRTGRG ETTVRLRAY NTPGLPVCQ TPGLPVCQD PGLPVCQDH GLPVCQDHL 
	LPVCQDHLE PVCQDHLEF VCQDHLEFW CQDHLEFWE VFTGLTHID FTGLTHIDA TGLTHIDAH GLTHIDAHF LTHIDAHFL THIDAHFLS 
	HIDAHFLSQ IDAHFLSQT DAHFLSQTK AHFLSQTKQ AYQATVCAR YQATVCARA GPTPLLYRL PTPLLYRLG ILGIGTVLD ATATPPGSV 
	TATPPGSVT VVATDALMT VATDALMTG VPQDAVSRS PQDAVSRSQ QDAVSRSQR DAVSRSQRR AVSRSQRRG VSRSQRRGR SRSQRRGRT 
	RSQRRGRTG SQRRGRTGR RRGRTGRGR VLCECYDAG IVVSMTGRD VVSMTGRDK VSMTGRDKT SMTGRDKTE MTGRDKTEQ TGRDKTEQA 
	GRDKTEQAG RDKTEQAGE DKTEQAGEI KTEQAGEIQ TEQAGEIQV EQAGEIQVL QAGEIQVLS AGEIQVLST GEIQVLSTV EIQVLSTVT 
	IQVLSTVTQ QVLSTVTQS VLSTVTQSF LSTVTQSFL STVTQSFLG TVTQSFLGT GVLWTVYHG VLWTVYHGA LWTVYHGAG WTVYHGAGN 
	TVYHGAGNK VYHGAGNKT YHGAGNKTL HGAGNKTLA GAGNKTLAG AGNKTLAGS GNKTLAGSR NKTLAGSRG KTLAGSRGP TLAGSRGPV 
	LAGSRGPVT AGSRGPVTQ GSRGPVTQM SRGPVTQMY RGPVTQMYS GPVTQMYSS PVTQMYSSA VTQMYSSAE TQMYSSAEG QMYSSAEGD 
	MYSSAEGDL YSSAEGDLV SSAEGDLVG SAEGDLVGW AEGDLVGWP EGDLVGWPS GDLVGWPSP DLVGWPSPP LVGWPSPPG VGWPSPPGT 
	GWPSPPGTK WPSPPGTKS PSPPGTKSL SPPGTKSLE PPGTKSLEP PGTKSLEPC GTKSLEPCT TKSLEPCTC KSLEPCTCG SLEPCTCGA 
	LEPCTCGAV EPCTCGAVD PCTCGAVDL CTCGAVDLY TCGAVDLYL CGAVDLYLV GAVDLYLVT AVDLYLVTR VDLYLVTRN DLYLVTRNA 
	LYLVTRNAD YLVTRNADV LVTRNADVI VTRNADVIP TRNADVIPA RNADVIPAR NADVIPARR ADVIPARRR DVIPARRRG VIPARRRGD 
	IPARRRGDK PARRRGDKR ARRRGDKRG RRRGDKRGA RRGDKRGAL RGDKRGALL GDKRGALLS DKRGALLSP KRGALLSPR RGALLSPRP 
	GALLSPRPL ALLSPRPLS LLSPRPLST LSPRPLSTL SPRPLSTLK PRPLSTLKG RPLSTLKGS PLSTLKGSS LSTLKGSSG STLKGSSGG 
	TLKGSSGGP LKGSSGGPV KGSSGGPVL GSSGGPVLC SSGGPVLCP SGGPVLCPR GGPVLCPRG GPVLCPRGH PVLCPRGHA VLCPRGHAV 
	LCPRGHAVG FRAAVCSRG RAAVCSRGV AAVCSRGVA AVCSRGVAK VCSRGVAKS CSRGVAKSI SRGVAKSID RGVAKSIDF GVAKSIDFI 
	VAKSIDFIP AKSIDFIPV KSIDFIPVE LDIVTRSPT DIVTRSPTF IVTRSPTFS VTRSPTFSD TRSPTFSDN RSPTFSDNS SPTFSDNST 
	PTFSDNSTP TFSDNSTPP FSDNSTPPA SDNSTPPAV DNSTPPAVP NSTPPAVPQ STPPAVPQT TPPAVPQTY PPAVPQTYQ PAVPQTYQV 
	AVPQTYQVG VPQTYQVGY PQTYQVGYL QTYQVGYLH TYQVGYLHA YQVGYLHAP QVGYLHAPT VGYLHAPTG GYLHAPTGS YLHAPTGSG 
	SGKSTKVPV GKSTKVPVA KSTKVPVAY STKVPVAYA ATLGFGAYL TLGFGAYLS LGFGAYLSK GFGAYLSKA FGAYLSKAH GAYLSKAHG 
	AYLSKAHGI YLSKAHGIN LSKAHGINP SKAHGINPN KAHGINPNI AHGINPNIR HGINPNIRT GINPNIRTG INPNIRTGV NPNIRTGVR 
	NIRTGVRTV IRTGVRTVT RTGVRTVTT TGVRTVTTG TTILGIGTV TILGIGTVL LDQAETAGV DQAETAGVR QAETAGVRL AETAGVRLT 
	ETAGVRLTV TAGVRLTVL AGVRLTVLA GVRLTVLAT VRLTVLATA RLTVLATAT LTVLATATP TVLATATPP ATPPGSVTT TPPGSVTTP 
	PPGSVTTPH PGSVTTPHP GSVTTPHPN SVTTPHPNI VTTPHPNIE TTPHPNIEE TPHPNIEEV PHPNIEEVA HPNIEEVAL PNIEEVALG 
	QGDVVVVAT GDVVVVATD DVVVVATDA VVVVATDAL VVVATDALM VIDCNVAVT IDCNVAVTQ SLDPTFTIT LDPTFTITT DPTFTITTQ 
	RGRTGRGRL GRTGRGRLG YRYVSTGER RYVSTGERA YVSTGERAS VSTGERASG STGERASGM TGERASGMF GERASGMFD ERASGMFDS 
	RASGMFDSV ASGMFDSVV SGMFDSVVL GMFDSVVLC MFDSVVLCE FDSVVLCEC DSVVLCECY SVVLCECYD VVLCECYDA LCECYDAGA 
	CECYDAGAA ECYDAGAAW CYDAGAAWY YDAGAAWYE DAGAAWYEL AGAAWYELT GAAWYELTP TTVRLRAYF TVRLRAYFN VRLRAYFNT 
	RLRAYFNTP LRAYFNTPG RAYFNTPGL AYFNTPGLP YFNTPGLPV FNTPGLPVC QDHLEFWEA DHLEFWEAV HLEFWEAVF LEFWEAVFT 
	EFWEAVFTG FWEAVFTGL WEAVFTGLT EAVFTGLTH AVFTGLTHI QATVCARAK ATVCARAKA TVCARAKAP VCARAKAPP CARAKAPPP 
	ARAKAPPPS RAKAPPPSW AKAPPPSWD MWKCLTRLK WKCLTRLKP KCLTRLKPT CLTRLKPTL LTRLKPTLV TRLKPTLVG RLKPTLVGP 
	LKPTLVGPT KPTLVGPTP PTLVGPTPL TLVGPTPLL LVGPTPLLY VGPTPLLYR TLTHPVTKY LTHPVTKYI THPVTKYIA HPVTKYIAT 
	PVTKYIATC VTKYIATCM TKYIATCMQ KYIATCMQA YIATCMQAD IATCMQADL ATCMQADLE TCMQADLEV CMQADLEVM MQADLEVMT ;
set E_antigen[ ns3-3a ] := 
	APITAYAQQ PITAYAQQT ITAYAQQTR TAYAQQTRG AYAQQTRGL YAQQTRGLL AQQTRGLLG QMYTNVDQD MYTNVDQDL YTNVDQDLV 
	TNVDQDLVG NVDQDLVGW VDQDLVGWP DQDLVGWPA QDLVGWPAP FRAAVCTRG RAAVCTRGV AAVCTRGVA AVCTRGVAK LHAPTGSGK 
	HAPTGSGKS APTGSGKST PTGSGKSTK TGSGKSTKV GSGKSTKVP SGKSTKVPA GKSTKVPAA KSTKVPAAY VLVLNPSVA LVLNPSVAA 
	VLNPSVAAT LNPSVAATL NPSVAATLG PSVAATLGF SVAATLGFG TYSTYGKFL YSTYGKFLA GGCSGGAYD LGIGTVLDQ GIGTVLDQA 
	IGTVLDQAE GTVLDQAET TVLDQAETA VLDQAETAG GEIPFYGKA EIPFYGKAI IPFYGKAIP KGGRHLIFC GGRHLIFCH GRHLIFCHS 
	RHLIFCHSK HLIFCHSKK LIFCHSKKK IFCHSKKKC FCHSKKKCD NAVAYYRGL AVAYYRGLD VAYYRGLDV AYYRGLDVS YYRGLDVSV 
	YRGLDVSVI RGLDVSVIP GLDVSVIPT TGDFDSVID GDFDSVIDC DFDSVIDCN VDFSLDPTF QRRGRTGRG GERPSGMFD ERPSGMFDS 
	PAETTVRLR AETTVRLRA ETTVRLRAY TPGLPVCQD PGLPVCQDH GLPVCQDHL VFTGLTHID FTGLTHIDA TGLTHIDAH GLTHIDAHF 
	LTHIDAHFL THIDAHFLS HIDAHFLSQ IDAHFLSQT DAHFLSQTK AHFLSQTKQ AYQATVCAR YQATVCARA QATVCARAQ ATVCARAQA 
	TVCARAQAP VCARAQAPP CARAQAPPP ARAQAPPPS RAQAPPPSW AQAPPPSWD RLKPTLHGP LKPTLHGPT KPTLHGPTP PTLHGPTPL 
	TLHGPTPLL LHGPTPLLY HGPTPLLYR GPTPLLYRL PTPLLYRLG ILGIGTVLD PQDAVSRSQ QDAVSRSQR DAVSRSQRR AVSRSQRRG 
	VSRSQRRGR SRSQRRGRT RSQRRGRTG SQRRGRTGR RRGRTGRGR VLCECYDAG LCECYDAGC ADVIPARRR DVIPARRRG VIPARRRGD 
	LKGSSGGPV FSDNSTPPA SDNSTPPAV DNSTPPAVP NSTPPAVPQ YQVGYLHAP QVGYLHAPT VGYLHAPTG GYLHAPTGS YLHAPTGSG 
	LDQAETAGV DQAETAGVR QAETAGVRL AETAGVRLT ETAGVRLTV TAGVRLTVL AGVRLTVLA GVRLTVLAT RGRTGRGRL GRTGRGRLG 
	SGMFDSVVL GMFDSVVLC MFDSVVLCE FDSVVLCEC DSVVLCECY SVVLCECYD VVLCECYDA QQTRGLLGT QTRGLLGTI TRGLLGTIV 
	RGLLGTIVT LTGRDKNVV GEVQVLSTA EVQVLSTAT VQVLSTATQ QVLSTATQT VLSTATQTF LSTATQTFL STATQTFLG TATQTFLGT 
	ATQTFLGTT TQTFLGTTV QTFLGTTVG TFLGTTVGG FLGTTVGGV WTVYHGAGS TVYHGAGSR VYHGAGSRT YHGAGSRTL HGAGSRTLA 
	GAGSRTLAG KHPALQMYT HPALQMYTN PALQMYTNV ALQMYTNVD LQMYTNVDQ DLVGWPAPP LVGWPAPPG VGWPAPPGA GWPAPPGAK 
	WPAPPGAKS PAPPGAKSL APPGAKSLE PPGAKSLEP PGAKSLEPC DLYLVTRDA LYLVTRDAD YLVTRDADV LVTRDADVI VTRDADVIP 
	TRDADVIPA RDADVIPAR DADVIPARR IPARRRGDS PARRRGDST ARRRGDSTA RRRGDSTAS RRGDSTASL RGDSTASLL GDSTASLLS 
	DSTASLLSP STASLLSPR TASLLSPRP ASLLSPRPL SLLSPRPLA KGSSGGPVM GSSGGPVMC SSGGPVMCP SGGPVMCPS GGPVMCPSG 
	GPVMCPSGH PVMCPSGHV VMCPSGHVA MCPSGHVAG CPSGHVAGI PSGHVAGIF SGHVAGIFR GHVAGIFRA HVAGIFRAA VAGIFRAAV 
	AGIFRAAVC GIFRAAVCT IFRAAVCTR LQFIPVETL QFIPVETLS FIPVETLST IPVETLSTQ RSPSFSDNS SPSFSDNST PSFSDNSTP 
	SFSDNSTPP STKVPAAYV TKVPAAYVA KVPAAYVAQ VPAAYVAQG PAAYVAQGY VAATLGFGS AATLGFGSF ATLGFGSFM TLGFGSFMS 
	LGFGSFMSR GFGSFMSRA FGSFMSRAY GSFMSRAYG DPNIRTGNR PNIRTGNRT NIRTGNRTV IRTGNRTVT RTGNRTVTT TGNRTVTTG 
	GNRTVTTGA NRTVTTGAK RTVTTGAKL TVTTGAKLT VTTGAKLTY TTGAKLTYS TGAKLTYST GAKLTYSTY AKLTYSTYG KLTYSTYGK 
	LTYSTYGKF GCSGGAYDV CSGGAYDVI SGGAYDVII GGAYDVIIC GAYDVIICD CHAQDATSI HAQDATSIL AQDATSILG QDATSILGI 
	DATSILGIG ATSILGIGT TSILGIGTV SILGIGTVL TPPGSITVP PPGSITVPH PGSITVPHS GSITVPHSN SITVPHSNI ITVPHSNIE 
	TVPHSNIEE VPHSNIEEV PHSNIEEVA HSNIEEVAL SNIEEVALG NIEEVALGS IEEVALGSE EEVALGSEG EVALGSEGE VALGSEGEI 
	ALGSEGEIP LGSEGEIPF GSEGEIPFY SEGEIPFYG EGEIPFYGK PFYGKAIPI FYGKAIPIA ASKLRGMGL SKLRGMGLN KLRGMGLNA 
	LRGMGLNAV RGMGLNAVA GMGLNAVAY MGLNAVAYY GLNAVAYYR LNAVAYYRG LDVSVIPTT DVSVIPTTG VSVIPTTGD SVIPTTGDV 
	VIPTTGDVV IPTTGDVVV PTTGDVVVC TTGDVVVCA TGDVVVCAT GDVVVCATD DVVVCATDA VVVCATDAL VVCATDALM VCATDALMT 
	CATDALMTG FDSVIDCNV DSVIDCNVA SVIDCNVAV VIDCNVAVE IDCNVAVEQ DCNVAVEQY CNVAVEQYV NVAVEQYVD VAVEQYVDF 
	AVEQYVDFS VEQYVDFSL EQYVDFSLD QYVDFSLDP YVDFSLDPT DFSLDPTFS FSLDPTFSI SLDPTFSIE LDPTFSIET TAPQDAVSR 
	APQDAVSRS RTGRGRLGT TGRGRLGTY GRGRLGTYR RGRLGTYRY GRLGTYRYV RPSGMFDSV PSGMFDSVV CECYDAGCS ECYDAGCSW 
	CYDAGCSWY YDAGCSWYD DAGCSWYDL AGCSWYDLQ GCSWYDLQP CSWYDLQPA SWYDLQPAE WYDLQPAET YDLQPAETT DLQPAETTV 
	LQPAETTVR QPAETTVRL TTVRLRAYL TVRLRAYLS VRLRAYLST RLRAYLSTP LRAYLSTPG RAYLSTPGL AYLSTPGLP YLSTPGLPV 
	LSTPGLPVC STPGLPVCQ LPVCQDHLD WESVFTGLT ESVFTGLTH SVFTGLTHI GLNFSYLTA LNFSYLTAY NFSYLTAYQ FSYLTAYQA 
	SYLTAYQAT YLTAYQATV LTAYQATVC TAYQATVCA QAPPPSWDE WKCLVRLKP KCLVRLKPT CLVRLKPTL LVRLKPTLH VRLKPTLHG 
	TPLLYRLGP PLLYRLGPV LLYRLGPVQ LYRLGPVQN YRLGPVQNE MACMSADLE ACMSADLEV CMSADLEVT MSADLEVTT ;
set E_antigen[ ns4a-1a ] := 
	STWVLVGGV TWVLVGGVL WVLVGGVLA VLVGGVLAA LVGGVLAAL VGGVLAALA GGVLAALAA GVLAALAAY VLAALAAYC LAALAAYCL 
	AALAAYCLS ALAAYCLST LAAYCLSTG AAYCLSTGC AYCLSTGCV YCLSTGCVV CLSTGCVVI LSTGCVVIV STGCVVIVG TGCVVIVGR ;
set E_antigen[ ns4a-1b ] := 
	STWVLVGGV TWVLVGGVL WVLVGGVLA VLVGGVLAA LVGGVLAAL VGGVLAALA GGVLAALAA GVLAALAAY VLAALAAYC LAALAAYCL 
	AALAAYCLT ALAAYCLTT LAAYCLTTG AAYCLTTGS AYCLTTGSV YCLTTGSVV CLTTGSVVI LTTGSVVIV TTGSVVIVG TGSVVIVGR 
	GSVVIVGRI SVVIVGRII VVIVGRIIL VIVGRIILS IVGRIILSG ;
set E_antigen[ ns4a-2a ] := 
	STWVLAGGV TWVLAGGVL WVLAGGVLA VLAGGVLAA LAGGVLAAV AGGVLAAVA GGVLAAVAA GVLAAVAAY VLAAVAAYC LAAVAAYCL 
	AAVAAYCLA AVAAYCLAT VAAYCLATG AAYCLATGC AYCLATGCV VVAPDKEVL VAPDKEVLY APDKEVLYE PDKEVLYEA DKEVLYEAF 
	KEVLYEAFD EVLYEAFDE VLYEAFDEM LYEAFDEME YEAFDEMEE EAFDEMEEC ;
set E_antigen[ ns4a-3a ] := 
	STWVLLGGV TWVLLGGVL WVLLGGVLA VLLGGVLAA AAYCLSVGC AYCLSVGCV YCLSVGCVV CLSVGCVVI LSVGCVVIV SVGCVVIVG 
	VGCVVIVGH GCVVIVGHI CVVIVGHIE VVIVGHIEL VIVGHIELG IVGHIELGG VGHIELGGK GHIELGGKP HIELGGKPA IELGGKPAL 
	ELGGKPALV LGGKPALVP GGKPALVPD GKPALVPDK KPALVPDKE PALVPDKEV ALVPDKEVL LVPDKEVLY VPDKEVLYQ PDKEVLYQQ 
	DKEVLYQQY KEVLYQQYD EVLYQQYDE VLYQQYDEM LYQQYDEME YQQYDEMEE QQYDEMEEC ;
set E_antigen[ ns4b-1a ] := 
	SQHLPYIEQ QHLPYIEQG HLPYIEQGM LPYIEQGMM PYIEQGMML YIEQGMMLA IEQGMMLAE EQGMMLAEQ QGMMLAEQF GMMLAEQFK 
	MMLAEQFKQ MLAEQFKQK LAEQFKQKA AEQFKQKAL EQFKQKALG QFKQKALGL FKQKALGLL KQKALGLLQ QKALGLLQT KALGLLQTA 
	ALGLLQTAS LGLLQTASR VQTNWQKLE FWAKHMWNF WAKHMWNFI AKHMWNFIS KHMWNFISG HMWNFISGI MWNFISGIQ WNFISGIQY 
	NFISGIQYL FISGIQYLA ISGIQYLAG SGIQYLAGL GIQYLAGLS IQYLAGLST QYLAGLSTL YLAGLSTLP LAGLSTLPG AGLSTLPGN 
	GLSTLPGNP LSTLPGNPA STLPGNPAI TLPGNPAIA LPGNPAIAS PGNPAIASL GNPAIASLM NPAIASLMA PAIASLMAF AIASLMAFT 
	IASLMAFTA ASLMAFTAA SLMAFTAAV LMAFTAAVT MAFTAAVTS AFTAAVTSP FTAAVTSPL TAAVTSPLT AAVTSPLTT QTLLFNILG 
	TLLFNILGG LLFNILGGW LFNILGGWV FNILGGWVA NILGGWVAA ILGGWVAAQ LGGWVAAQL GGWVAAQLA GWVAAQLAA WVAAQLAAP 
	VAAQLAAPG AAQLAAPGA AQLAAPGAA QLAAPGAAT LAAPGAATA AAPGAATAF APGAATAFV PGAATAFVG DILAGYGAG ILAGYGAGV 
	LAGYGAGVA AGYGAGVAG GYGAGVAGA YGAGVAGAL GAGVAGALV AGVAGALVA GVAGALVAF VAGALVAFK AGALVAFKI GALVAFKIM 
	ALVAFKIMS LVAFKIMSG VAFKIMSGE PSTEDLVNL STEDLVNLL TEDLVNLLP EDLVNLLPA DLVNLLPAI LVNLLPAIL VNLLPAILS 
	NLLPAILSP LLPAILSPG LPAILSPGA PAILSPGAL AILSPGALV ILSPGALVV LSPGALVVG SPGALVVGV PGALVVGVV GALVVGVVC 
	ALVVGVVCA ILRRHVGPG LRRHVGPGE RRHVGPGEG RHVGPGEGA HVGPGEGAV VGPGEGAVQ GPGEGAVQW PGEGAVQWM GEGAVQWMN 
	EGAVQWMNR GAVQWMNRL AVQWMNRLI VQWMNRLIA QWMNRLIAF WMNRLIAFA MNRLIAFAS NRLIAFASR RLIAFASRG LIAFASRGN 
	IAFASRGNH AFASRGNHV FASRGNHVS ASRGNHVSP SRGNHVSPT RGNHVSPTH GNHVSPTHY NHVSPTHYV HVSPTHYVP VSPTHYVPE 
	SPTHYVPES PTHYVPESD THYVPESDA HYVPESDAA YVPESDAAA VPESDAAAR PESDAAARV ESDAAARVT SDAAARVTA DAAARVTAI 
	AAARVTAIL SLTVTQLLR LTVTQLLRR TVTQLLRRL VTQLLRRLH TQLLRRLHQ QLLRRLHQW ;
set E_antigen[ ns4b-1b ] := 
	LAEQFKQKA FWAKHMWNF WAKHMWNFI AKHMWNFIS KHMWNFISG HMWNFISGI MWNFISGIQ WNFISGIQY NFISGIQYL FISGIQYLA 
	ISGIQYLAG SGIQYLAGL GIQYLAGLS IQYLAGLST QYLAGLSTL YLAGLSTLP LAGLSTLPG AGLSTLPGN GLSTLPGNP LSTLPGNPA 
	STLPGNPAI TLPGNPAIA LPGNPAIAS PGNPAIASL GNPAIASLM NPAIASLMA PAIASLMAF AIASLMAFT IASLMAFTA TLLFNILGG 
	LLFNILGGW LFNILGGWV FNILGGWVA NILGGWVAA ILGGWVAAQ LGGWVAAQL GGWVAAQLA DILAGYGAG ILAGYGAGV LAGYGAGVA 
	AGYGAGVAG GYGAGVAGA YGAGVAGAL GAGVAGALV AGVAGALVA GVAGALVAF VAGALVAFK EDLVNLLPA DLVNLLPAI LVNLLPAIL 
	VNLLPAILS NLLPAILSP LLPAILSPG LPAILSPGA PAILSPGAL AILSPGALV ILSPGALVV LSPGALVVG SPGALVVGV PGALVVGVV 
	GALVVGVVC ALVVGVVCA ILRRHVGPG LRRHVGPGE RRHVGPGEG RHVGPGEGA HVGPGEGAV VGPGEGAVQ GPGEGAVQW PGEGAVQWM 
	GEGAVQWMN EGAVQWMNR GAVQWMNRL AVQWMNRLI VQWMNRLIA QWMNRLIAF WMNRLIAFA MNRLIAFAS NRLIAFASR RLIAFASRG 
	LIAFASRGN IAFASRGNH AFASRGNHV FASRGNHVS ASRGNHVSP SRGNHVSPT RGNHVSPTH GNHVSPTHY NHVSPTHYV HVSPTHYVP 
	VSPTHYVPE SPTHYVPES PTHYVPESD THYVPESDA HYVPESDAA YVPESDAAA VPESDAAAR PESDAAARV ESDAAARVT LPYIEQGMQ 
	PYIEQGMQL YIEQGMQLA IEQGMQLAE EQGMQLAEQ QGMQLAEQF GMQLAEQFK MQLAEQFKQ QLAEQFKQK GLLQTATKQ LLQTATKQA 
	LQTATKQAE QTATKQAEA TATKQAEAA ATKQAEAAA TKQAEAAAP KQAEAAAPV QAEAAAPVV AEAAAPVVE EAAAPVVES AAAPVVESK 
	AAPVVESKW APVVESKWR ASLMAFTAS SLMAFTASI LMAFTASIT MAFTASITS AFTASITSP FTASITSPL TASITSPLT ASITSPLTT 
	SITSPLTTQ GWVAAQLAP WVAAQLAPP VAAQLAPPS AAQLAPPSA AQLAPPSAA QLAPPSAAS LAPPSAASA APPSAASAF PPSAASAFV 
	PSAASAFVG SAASAFVGA AASAFVGAG ASAFVGAGI SAFVGAGIA AFVGAGIAG FVGAGIAGA VGAGIAGAA GAGIAGAAV AGIAGAAVG 
	GIAGAAVGS IAGAAVGSI AGAAVGSIG GAAVGSIGL AAVGSIGLG AVGSIGLGK VGSIGLGKV GSIGLGKVL SIGLGKVLV IGLGKVLVD 
	GLGKVLVDI LGKVLVDIL GKVLVDILA KVLVDILAG VLVDILAGY LVDILAGYG VDILAGYGA LVVGVVCAA VVGVVCAAI VGVVCAAIL 
	GVVCAAILR VVCAAILRR VCAAILRRH CAAILRRHV AAILRRHVG AILRRHVGP SDAAARVTQ DAAARVTQI AAARVTQIL AARVTQILS 
	LTITQLLKR TITQLLKRL ITQLLKRLH TQLLKRLHQ QLLKRLHQW LLKRLHQWI LKRLHQWIN KRLHQWINE RLHQWINED LHQWINEDC 
	HQWINEDCS QWINEDCST WINEDCSTP INEDCSTPC ;
set E_antigen[ ns4b-2a ] := 
	FWAKHMWNF WAKHMWNFI AKHMWNFIS KHMWNFISG HMWNFISGI MWNFISGIQ WNFISGIQY NFISGIQYL FISGIQYLA ISGIQYLAG 
	SGIQYLAGL GIQYLAGLS IQYLAGLST QYLAGLSTL YLAGLSTLP LAGLSTLPG AGLSTLPGN GLSTLPGNP LSTLPGNPA DILAGYGAG 
	GALVAFKIM ALVAFKIMS LVAFKIMSG VAFKIMSGE ILSPGALVV LSPGALVVG SPGALVVGV ILRRHVGPG LRRHVGPGE RRHVGPGEG 
	RHVGPGEGA HVGPGEGAV VGPGEGAVQ GPGEGAVQW PGEGAVQWM GEGAVQWMN EGAVQWMNR GAVQWMNRL AVQWMNRLI VQWMNRLIA 
	QWMNRLIAF WMNRLIAFA MNRLIAFAS NRLIAFASR RLIAFASRG LIAFASRGN IAFASRGNH AFASRGNHV GLGKVLVDI LGKVLVDIL 
	GKVLVDILA KVLVDILAG VLVDILAGY LVDILAGYG VDILAGYGA CAAILRRHV AAILRRHVG AILRRHVGP EEGQRIAEM EGQRIAEML 
	GQRIAEMLK QRIAEMLKS RIAEMLKSK IAEMLKSKI AEMLKSKIQ EMLKSKIQG MLKSKIQGL LKSKIQGLL KSKIQGLLQ SKIQGLLQQ 
	KIQGLLQQA IQGLLQQAS QGLLQQASK GLLQQASKQ LLQQASKQA LQQASKQAQ QQASKQAQD QASKQAQDI ASKQAQDIQ SKQAQDIQP 
	VQASWPKVE QASWPKVEQ ASWPKVEQF SWPKVEQFW WPKVEQFWA PKVEQFWAK KVEQFWAKH VEQFWAKHM EQFWAKHMW QFWAKHMWN 
	STLPGNPAV TLPGNPAVA LPGNPAVAS PGNPAVASM GNPAVASMM NPAVASMMA PAVASMMAF AVASMMAFS VASMMAFSA ASMMAFSAA 
	SMMAFSAAL MMAFSAALT MAFSAALTS AFSAALTSP FSAALTSPL SAALTSPLS AALTSPLST ALTSPLSTS LTSPLSTST TSPLSTSTT 
	SPLSTSTTI PLSTSTTIL LSTSTTILL STSTTILLN TSTTILLNI STTILLNIL TTILLNILG TILLNILGG ILLNILGGW LLNILGGWL 
	LNILGGWLA NILGGWLAS ILGGWLASQ LGGWLASQI GGWLASQIA GWLASQIAP WLASQIAPP LASQIAPPA ASQIAPPAG SQIAPPAGA 
	QIAPPAGAT IAPPAGATG APPAGATGF PPAGATGFV PAGATGFVV AGATGFVVS GATGFVVSG ATGFVVSGL TGFVVSGLV GFVVSGLVG 
	FVVSGLVGA VVSGLVGAA VSGLVGAAV SGLVGAAVG GLVGAAVGS ILAGYGAGI LAGYGAGIS AGYGAGISG GYGAGISGA YGAGISGAL 
	GAGISGALV AGISGALVA GISGALVAF ISGALVAFK SGALVAFKI AFKIMSGEK FKIMSGEKP KIMSGEKPS IMSGEKPSM MSGEKPSME 
	SGEKPSMED GEKPSMEDV NLLPGILSP LLPGILSPG LPGILSPGA PGILSPGAL GILSPGALV PGALVVGVI GALVVGVIC ALVVGVICA 
	LVVGVICAA VVGVICAAI VGVICAAIL GVICAAILR VICAAILRR ICAAILRRH FASRGNHVA ASRGNHVAP SRGNHVAPT RGNHVAPTH 
	GNHVAPTHY NHVAPTHYV HVAPTHYVT VAPTHYVTE APTHYVTES PTHYVTESD THYVTESDA HYVTESDAS YVTESDASQ VTESDASQR 
	TESDASQRV ESDASQRVT SDASQRVTQ DASQRVTQL ASQRVTQLL SQRVTQLLG QRVTQLLGS RVTQLLGSL VTQLLGSLT TQLLGSLTI 
	QLLGSLTIT LLGSLTITS LGSLTITSL GSLTITSLL SLTITSLLR LTITSLLRR TITSLLRRL ITSLLRRLH TSLLRRLHN SLLRRLHNW 
	LLRRLHNWI LRRLHNWIT RRLHNWITE RLHNWITED LHNWITEDC HNWITEDCP NWITEDCPI WITEDCPIP ITEDCPIPC ;
set E_antigen[ ns4b-3a ] := 
	SGIQYLAGL FNILGGWVA DILAGYGAG ILAGYGAGV GALVAFKIM VNLLPAILS NLLPAILSP LLPAILSPG LPAILSPGA PAILSPGAL 
	AILSPGALV ILSPGALVV LSPGALVVG SPGALVVGV ILRRHVGPG LRRHVGPGE RRHVGPGEG VQWMNRLIA QWMNRLIAF WMNRLIAFA 
	MNRLIAFAS NRLIAFASR RLIAFASRG LIAFASRGN IAFASRGNH AFASRGNHV FASRGNHVS ASRGNHVSP HYVPESDAA YVPESDAAA 
	ASLMAFTAS CAAILRRHV AAILRRHVG AILRRHVGP RLHQWINED TLPGNPAVA LPGNPAVAS SGALVAFKI PGALVVGVI GALVVGVIC 
	ALVVGVICA LVVGVICAA VVGVICAAI VGVICAAIL GVICAAILR VICAAILRR ICAAILRRH LGLLQRATQ GLLQRATQQ LLQRATQQQ 
	LQRATQQQA QRATQQQAV RATQQQAVI ATQQQAVIE TQQQAVIEP QQQAVIEPI QQAVIEPIV WHKHMWNFV HKHMWNFVS KHMWNFVSG 
	HMWNFVSGI MWNFVSGIQ WNFVSGIQY NFVSGIQYL FVSGIQYLA VSGIQYLAG PGNPAVASL GNPAVASLM NPAVASLMA PAVASLMAF 
	AVASLMAFT VASLMAFTA SLMAFTASV LMAFTASVT MAFTASVTS AFTASVTSP FTASVTSPL TASVTSPLT ASVTSPLTT SVTSPLTTN 
	VTSPLTTNQ TSPLTTNQT SPLTTNQTM PLTTNQTMF LTTNQTMFF TTNQTMFFN TNQTMFFNI NQTMFFNIL QTMFFNILG TMFFNILGG 
	MFFNILGGW FFNILGGWV NILGGWVAT ILGGWVATH LGGWVATHL GGWVATHLA GWVATHLAG WVATHLAGP VATHLAGPQ SSAFVVSGL 
	SAFVVSGLA AFVVSGLAG FVVSGLAGA VVSGLAGAA VSGLAGAAI SGLAGAAIG GLAGAAIGG LAGAAIGGI AGAAIGGIG GAAIGGIGL 
	AAIGGIGLG AIGGIGLGR IGGIGLGRV GGIGLGRVL GIGLGRVLL IGLGRVLLD GLGRVLLDI LGRVLLDIL GRVLLDILA RVLLDILAG 
	VLLDILAGY LLDILAGYG LDILAGYGA LAGYGAGVS AGYGAGVSG GYGAGVSGA YGAGVSGAL GAGVSGALV AGVSGALVA GVSGALVAF 
	VSGALVAFK ALVAFKIMG LVAFKIMGG VAFKIMGGE VTALLSSLT TALLSSLTV ALLSSLTVT LLSSLTVTS LSSLTVTSL SSLTVTSLL 
	SLTVTSLLR LTVTSLLRR TVTSLLRRL VTSLLRRLH TSLLRRLHQ SLLRRLHQW LLRRLHQWI LRRLHQWIN RRLHQWINE LHQWINEDY 
	HQWINEDYP QWINEDYPS WINEDYPSP INEDYPSPC ;
set E_antigen[ ns5a-1a ] := 
	GSWLRDIWD SWLRDIWDW WLRDIWDWI LRDIWDWIC RDIWDWICE DIWDWICEV IWDWICEVL WDWICEVLS DWICEVLSD WICEVLSDF 
	ICEVLSDFK CEVLSDFKT EVLSDFKTW VLSDFKTWL LSDFKTWLK DGIMHTRCH GIMHTRCHC IMHTRCHCG MHTRCHCGA HTRCHCGAE 
	TRCHCGAEI RCHCGAEIT CHCGAEITG HCGAEITGH CGAEITGHV GAEITGHVK AEITGHVKN EITGHVKNG ITGHVKNGT TGHVKNGTM 
	GHVKNGTMR HVKNGTMRI VKNGTMRIV KNGTMRIVG NGTMRIVGP GTFPINAYT TFPINAYTT FPINAYTTG PINAYTTGP INAYTTGPC 
	NAYTTGPCT AYTTGPCTP YTTGPCTPL TTGPCTPLP TGPCTPLPA GPCTPLPAP PCTPLPAPN CTPLPAPNY FALWRVSAE ALWRVSAEE 
	LWRVSAEEY WRVSAEEYV RVSAEEYVE VSAEEYVEI SAEEYVEIR GMTTDNLKC MTTDNLKCP TTDNLKCPC TDNLKCPCQ PSPEFFTEL 
	SPEFFTELD PEFFTELDG EFFTELDGV FFTELDGVR FTELDGVRL TELDGVRLH ELDGVRLHR LDGVRLHRF DGVRLHRFA GVRLHRFAP 
	VRLHRFAPP RLHRFAPPC LHRFAPPCK HRFAPPCKP RFAPPCKPL FAPPCKPLL APPCKPLLR EVSFRVGLH YPVGSQLPC PVGSQLPCE 
	VGSQLPCEP GSQLPCEPE SQLPCEPEP QLPCEPEPD LPCEPEPDV PCEPEPDVA CEPEPDVAV EPEPDVAVL PEPDVAVLT EPDVAVLTS 
	PDVAVLTSM DVAVLTSML VAVLTSMLT AVLTSMLTD VLTSMLTDP LTSMLTDPS TSMLTDPSH SMLTDPSHI MLTDPSHIT LTDPSHITA 
	RRLARGSPP RLARGSPPS ASSSASQLS SSSASQLSA SSASQLSAP SASQLSAPS ASQLSAPSL SQLSAPSLK QLSAPSLKA LSAPSLKAT 
	SAPSLKATC APSLKATCT NHDSPDAEL HDSPDAELI DSPDAELIE SPDAELIEA PDAELIEAN DAELIEANL AELIEANLL ELIEANLLW 
	LIEANLLWR IEANLLWRQ EANLLWRQE ANLLWRQEM NLLWRQEMG LLWRQEMGG LWRQEMGGN WRQEMGGNI RQEMGGNIT QEMGGNITR 
	EMGGNITRV MGGNITRVE GGNITRVES GNITRVESE NITRVESEN ITRVESENK TRVESENKV RVESENKVV VESENKVVI ESENKVVIL 
	SENKVVILD ENKVVILDS NKVVILDSF KVVILDSFD VVILDSFDP VILDSFDPL ILDSFDPLV LDSFDPLVA DSFDPLVAE SFDPLVAEE 
	FDPLVAEED DPLVAEEDE PLVAEEDER LVAEEDERE SVPAEILRK VPAEILRKS PAEILRKSR AEILRKSRR EILRKSRRF WARPDYNPP 
	ARPDYNPPL YEPPVVHGC EPPVVHGCP PPVVHGCPL PVVHGCPLP VVHGCPLPP VHGCPLPPP SPPVPPPRK PPVPPPRKK PVPPPRKKR 
	VPPPRKKRT PPPRKKRTV PPRKKRTVV PRKKRTVVL RKKRTVVLT KKRTVVLTE KRTVVLTES RTVVLTEST SFGSSSTSG FGSSSTSGI 
	GDNTTTSSE SSMPPLEGE SMPPLEGEP MPPLEGEPG PPLEGEPGD PLEGEPGDP LEGEPGDPD SDGSWSTVS DGSWSTVSS ;
set E_antigen[ ns5a-1b ] := 
	GTFPINAYT TFPINAYTT FPINAYTTG PINAYTTGP INAYTTGPC NAYTTGPCT AYTTGPCTP VGSQLPCEP GSQLPCEPE SQLPCEPEP 
	QLPCEPEPD LPCEPEPDV TSMLTDPSH SMLTDPSHI MLTDPSHIT LTDPSHITA RRLARGSPP RLARGSPPS ASSSASQLS SSSASQLSA 
	SSASQLSAP SASQLSAPS ASQLSAPSL SQLSAPSLK QLSAPSLKA LSAPSLKAT SAPSLKATC APSLKATCT LIEANLLWR IEANLLWRQ 
	EANLLWRQE ANLLWRQEM NLLWRQEMG LLWRQEMGG LWRQEMGGN WRQEMGGNI RQEMGGNIT QEMGGNITR EMGGNITRV MGGNITRVE 
	GGNITRVES GNITRVESE NITRVESEN ITRVESENK TRVESENKV RVESENKVV VESENKVVI ESENKVVIL SENKVVILD ENKVVILDS 
	NKVVILDSF WARPDYNPP ARPDYNPPL PPVVHGCPL PVVHGCPLP VVHGCPLPP SSMPPLEGE SMPPLEGEP MPPLEGEPG PPLEGEPGD 
	PLEGEPGDP LEGEPGDPD SDGSWSTVS SGSWLRDVW GSWLRDVWD SWLRDVWDW WLRDVWDWI LRDVWDWIC RDVWDWICT DVWDWICTV 
	VWDWICTVL DFKTWLQSK FKTWLQSKL KTWLQSKLL TWLQSKLLP WLQSKLLPR LQSKLLPRL QSKLLPRLP SKLLPRLPG KLLPRLPGV 
	LLPRLPGVP LPRLPGVPF TTCPCGAQI GHVKNGSMR HVKNGSMRI VKNGSMRIV KNGSMRIVG NGSMRIVGP TCSNTWHGT CSNTWHGTF 
	SNTWHGTFP NTWHGTFPI TWHGTFPIN WHGTFPINA HGTFPINAY YTTGPCTPS TTGPCTPSP TGPCTPSPA GPCTPSPAP PCTPSPAPN 
	CTPSPAPNY TPSPAPNYS ALWRVAAEE LWRVAAEEY WRVAAEEYV RVAAEEYVE VAAEEYVEV AAEEYVEVT AEEYVEVTR EEYVEVTRV 
	EYVEVTRVG YVEVTRVGD VEVTRVGDF EVTRVGDFH VTRVGDFHY TRVGDFHYV RVGDFHYVT VGDFHYVTG GDFHYVTGM DFHYVTGMT 
	FHYVTGMTT HYVTGMTTD YVTGMTTDN KCPCQVPAP CPCQVPAPE PCQVPAPEF CQVPAPEFF QVPAPEFFT VPAPEFFTE DGVRLHRYA 
	GVRLHRYAP TDPSHITAE LARGSPPSL ARGSPPSLA RGSPPSLAS GSPPSLASS SPPSLASSS PPSLASSSA PSLASSSAS SLASSSASQ 
	LASSSASQL PSLKATCTT DLIEANLLW PDYVPPVVH DYVPPVVHG YVPPVVHGC VPPVVHGCP KAPPIPPPR APPIPPPRR PPIPPPRRK 
	PIPPPRRKR IPPPRRKRT PPPRRKRTV PPRRKRTVV PRRKRTVVL VSSALAELA SSALAELAT SALAELATK ALAELATKT LAELATKTF 
	AELATKTFG ELATKTFGS LATKTFGSS ESYSSMPPL SYSSMPPLE YSSMPPLEG EGEPGDPDL GEPGDPDLS EPGDPDLSD PGDPDLSDG 
	GDPDLSDGS DPDLSDGSW PDLSDGSWS DLSDGSWST LSDGSWSTV DGSWSTVSE GSWSTVSEE SWSTVSEEA ;
set E_antigen[ ns5a-2a ] := 
	SMLTDPSHI MLTDPSHIT LTDPSHITA RRLARGSPP RLARGSPPS ASSSASQLS SSSASQLSA WARPDYNPP ARPDYNPPL SSMPPLEGE 
	GSWLRDVWD SWLRDVWDW TDPSHITAE WLRDVWDWV LRDVWDWVC RDVWDWVCT DVWDWVCTI VWDWVCTIL WDWVCTILT DWVCTILTD 
	WVCTILTDF VCTILTDFK CTILTDFKN TILTDFKNW ILTDFKNWL LTDFKNWLT TDFKNWLTS DFKNWLTSK FKNWLTSKL KNWLTSKLF 
	NWLTSKLFP WLTSKLFPK GVWAGTGIM VWAGTGIMT WAGTGIMTT AGTGIMTTR GTGIMTTRC TGIMTTRCP GIMTTRCPC IMTTRCPCG 
	MTTRCPCGA ISGNVRLGS SGNVRLGSM GNVRLGSMR NVRLGSMRI VRLGSMRIT RLGSMRITG LGSMRITGP GSMRITGPK SMRITGPKT 
	MRITGPKTC RITGPKTCM ITGPKTCMN WQGTFPINC QGTFPINCY GTFPINCYT TFPINCYTE FPINCYTEG PINCYTEGQ INCYTEGQC 
	AIWRVAASE IWRVAASEY WRVAASEYA RVAASEYAE VAASEYAEV AASEYAEVT YITGLTTDN ITGLTTDNL TGLTTDNLK GLTTDNLKV 
	LTTDNLKVP TTDNLKVPC TDNLKVPCQ PSPEFFSWV SPEFFSWVD PEFFSWVDG EFFSWVDGV FFSWVDGVQ FSWVDGVQI SWVDGVQIH 
	WVDGVQIHR VDGVQIHRF DGVQIHRFA GVQIHRFAP PKPFFRDEV KPFFRDEVS PFFRDEVSF VGLNSFVVG GLNSFVVGS LNSFVVGSQ 
	NSFVVGSQL SFVVGSQLP FVVGSQLPC VVGSQLPCD VGSQLPCDP GSQLPCDPE SQLPCDPEP QLPCDPEPD AARRLARGS ARRLARGSP 
	LARGSPPSE ARGSPPSEA RGSPPSEAS GSPPSEASS SPPSEASSS PPSEASSSA PSEASSSAS SEASSSASQ EASSSASQL SLRATCTTH 
	LRATCTTHG DVDMVDANL VDMVDANLF DMVDANLFM EPSIPSEYM PSIPSEYML SIPSEYMLP RPDYNPPLV PDYNPPLVE DYNPPLVES 
	YNPPLVESW NPPLVESWK PPLVESWKR PLVESWKRP LVESWKRPD VESWKRPDY ESWKRPDYQ SWKRPDYQP TVAGCALPP VAGCALPPP 
	SGDSGLSTG GDSGLSTGA APGSDSGSW PGSDSGSWS GSDSGSWST SDSGSWSTC DSGSWSTCS SGSWSTCSE GSWSTCSEE SWSTCSEED 
	WSTCSEEDD STCSEEDDS TCSEEDDSV CSEEDDSVV SEEDDSVVC EEDDSVVCC ;
set E_antigen[ ns5a-3a ] := 
	GSQLPCEPE SQLPCEPEP QLPCEPEPD LPCEPEPDV RRLARGSPP RLARGSPPS ASSSASQLS SSSASQLSA SSASQLSAP SASQLSAPS 
	ASQLSAPSL SQLSAPSLK QLSAPSLKA LSAPSLKAT SAPSLKATC ANLLWRQEM NLLWRQEMG WARPDYNPP ARPDYNPPL SSMPPLEGE 
	SMPPLEGEP MPPLEGEPG PPLEGEPGD PLEGEPGDP LEGEPGDPD GHVKNGSMR EGEPGDPDL GEPGDPDLS AARRLARGS ARRLARGSP 
	LARGSPPSE ARGSPPSEA RGSPPSEAS GSPPSEASS SPPSEASSS PPSEASSSA PSEASSSAS SEASSSASQ EASSSASQL WLSAKIMPA 
	LSAKIMPAL SAKIMPALP AKIMPALPG KIMPALPGL IMPALPGLP MPALPGLPF PALPGLPFI ALPGLPFIS LPGLPFISC PGLPFISCQ 
	GLPFISCQK LPFISCQKG PFISCQKGY FISCQKGYK ISCQKGYKG SCQKGYKGV CQKGYKGVW QKGYKGVWR KGYKGVWRG GYKGVWRGD 
	YKGVWRGDG KGVWRGDGV HVKNGSMRL VKNGSMRLA KNGSMRLAG NGSMRLAGP GSMRLAGPR SMRLAGPRT MRLAGPRTC RLAGPRTCA 
	LAGPRTCAN AGPRTCANM GTFPINEYT TFPINEYTT FPINEYTTG PINEYTTGP INEYTTGPS NEYTTGPST EYTTGPSTP YTTGPSTPC 
	TTGPSTPCP PNYTRALWR NYTRALWRV YTRALWRVA TRALWRVAA RALWRVAAN ALWRVAANS LWRVAANSY WRVAANSYV RVAANSYVE 
	VAANSYVEV AANSYVEVR ANSYVEVRR NSYVEVRRV SYVEVRRVG YVEVRRVGD VEVRRVGDF EVRRVGDFH VRRVGDFHY RRVGDFHYI 
	RVGDFHYIT VGDFHYITG GDFHYITGA DFHYITGAT FHYITGATE HYITGATED LKCPCQVPA EFFTEVDGV FFTEVDGVR IGSQLPCEP 
	PCEPEPDVS CEPEPDVSV EPEPDVSVL PEPDVSVLT EPDVSVLTS PDVSVLTSM DVSVLTSML VSVLTSMLR SVLTSMLRD VLTSMLRDP 
	LTSMLRDPS TSMLRDPSH SMLRDPSHI MLRDPSHIT LRDPSHITA RDPSHITAE DPSHITAET PSHITAETA SHITAETAA HITAETAAR 
	ITAETAARR TAETAARRL AETAARRLA ETAARRLAR TAARRLARG APSLKATCQ PSLKATCQT SLKATCQTH LKATCQTHR KATCQTHRP 
	ATCQTHRPH TCQTHRPHP CQTHRPHPD QTHRPHPDA THRPHPDAE HRPHPDAEL RPHPDAELV LLWRQEMGS LWRQEMGSN WRQEMGSNI 
	RQEMGSNIT QEMGSNITR EMGSNITRV MGSNITRVE GSNITRVES SNITRVESE NITRVESET ITRVESETK TRVESETKV RVESETKVV 
	LDSFEPLRA AAECFKKPP AECFKKPPK ECFKKPPKY CFKKPPKYP FKKPPKYPP KKPPKYPPA KPPKYPPAL PPKYPPALP PKYPPALPI 
	KYPPALPIW YPPALPIWA PPALPIWAR PALPIWARP ALPIWARPD LPIWARPDY PIWARPDYN IWARPDYNP RPDYNPPLL PDYNPPLLD 
	DYNPPLLDR YNPPLLDRW NPPLLDRWK PDYVPPTVH DYVPPTVHG YVPPTVHGC VPPTVHGCA PPTVHGCAL PTVHGCALP TVHGCALPP 
	GAPPVPPPR APPVPPPRR PPVPPPRRK PVPPPRRKR VPPPRRKRT PPPRRKRTI PPRRKRTIQ PRRKRTIQL RRKRTIQLD RKRTIQLDG 
	KRTIQLDGS RTIQLDGSN TIQLDGSNV IQLDGSNVS QLDGSNVSA LDGSNVSAA DGSNVSAAL SSSGVDTQS SSGVDTQSS SGVDTQSST 
	ESDSESCSS SDSESCSSM DSESCSSMP SESCSSMPP ESCSSMPPL SCSSMPPLE CSSMPPLEG EPGDPDLSC PGDPDLSCD GDPDLSCDS 
	DPDLSCDSW PDLSCDSWS DLSCDSWST LSCDSWSTV SCDSWSTVS CDSWSTVSD DSWSTVSDS SWSTVSDSE WSTVSDSEE STVSDSEEQ 
	TVSDSEEQS VSDSEEQSV SDSEEQSVV DSEEQSVVC SEEQSVVCC ;
set E_antigen[ ns5b-1a ] := 
	TPCAAEEQK PCAAEEQKL CAAEEQKLP AAEEQKLPI AEEQKLPIN EEQKLPINA EQKLPINAL QKLPINALS KLPINALSN LPINALSNS 
	PINALSNSL INALSNSLL NALSNSLLR ALSNSLLRH LSNSLLRHH SNSLLRHHN NSLLRHHNL SLLRHHNLV LLRHHNLVY LRHHNLVYS 
	RHHNLVYST HHNLVYSTT HNLVYSTTS NLVYSTTSR LVYSTTSRS VYSTTSRSA YSTTSRSAC STTSRSACQ TTSRSACQR TSRSACQRQ 
	SRSACQRQK RSACQRQKK SACQRQKKV ACQRQKKVT CQRQKKVTF QRQKKVTFD RQKKVTFDR QKKVTFDRL KKVTFDRLQ KVTFDRLQV 
	VTFDRLQVL TFDRLQVLD FDRLQVLDS DRLQVLDSH RLQVLDSHY LQVLDSHYQ QVLDSHYQD VLDSHYQDV LDSHYQDVL DSHYQDVLK 
	SHYQDVLKE HYQDVLKEV YQDVLKEVK QDVLKEVKA DVLKEVKAA VLKEVKAAA LKEVKAAAS KEVKAAASK EVKAAASKV VKAAASKVK 
	KAAASKVKA AAASKVKAN AASKVKANL ASKVKANLL SKVKANLLS KVKANLLSV VKANLLSVE KANLLSVEE ANLLSVEEA NLLSVEEAC 
	LLSVEEACS LSVEEACSL SVEEACSLT VEEACSLTP EEACSLTPP EACSLTPPH ACSLTPPHS CSLTPPHSA SLTPPHSAK LTPPHSAKS 
	TPPHSAKSK PPHSAKSKF PHSAKSKFG HSAKSKFGY SAKSKFGYG AKSKFGYGA KSKFGYGAK SKFGYGAKD KFGYGAKDV FGYGAKDVR 
	GYGAKDVRC YGAKDVRCH GAKDVRCHA AKDVRCHAR KDVRCHARK DVRCHARKA VRCHARKAV HINSVWKDL INSVWKDLL NSVWKDLLE 
	SVWKDLLED IMAKNEVFC MAKNEVFCV AKNEVFCVQ KNEVFCVQP NEVFCVQPE EVFCVQPEK VFCVQPEKG FCVQPEKGG CVQPEKGGR 
	VQPEKGGRK QPEKGGRKP PEKGGRKPA EKGGRKPAR KGGRKPARL GGRKPARLI GRKPARLIV RKPARLIVF KPARLIVFP PARLIVFPD 
	ARLIVFPDL RLIVFPDLG LIVFPDLGV IVFPDLGVR VFPDLGVRV FPDLGVRVC PDLGVRVCE DLGVRVCEK LGVRVCEKM GVRVCEKMA 
	VRVCEKMAL RVCEKMALY VCEKMALYD CEKMALYDV EKMALYDVV AVMGSSYGF VMGSSYGFQ MGSSYGFQY GSSYGFQYS SSYGFQYSP 
	SYGFQYSPG YGFQYSPGQ GFQYSPGQR FQYSPGQRV QYSPGQRVE YSPGQRVEF SPGQRVEFL PGQRVEFLV GQRVEFLVQ QRVEFLVQA 
	RVEFLVQAW VEFLVQAWK EFLVQAWKS FLVQAWKSK TPMGFSYDT PMGFSYDTR MGFSYDTRC GFSYDTRCF FSYDTRCFD SYDTRCFDS 
	YDTRCFDST DTRCFDSTV TRCFDSTVT RCFDSTVTE CFDSTVTES FDSTVTESD DSTVTESDI STVTESDIR TVTESDIRT VTESDIRTE 
	TESDIRTEE ESDIRTEEA SDIRTEEAI DIRTEEAIY IRTEEAIYQ RTEEAIYQC TEEAIYQCC EEAIYQCCD EAIYQCCDL AIYQCCDLD 
	IYQCCDLDP YQCCDLDPQ QCCDLDPQA CCDLDPQAR CDLDPQARV DLDPQARVA LDPQARVAI SLTERLYVG LTERLYVGG TERLYVGGP 
	ERLYVGGPL RLYVGGPLT LYVGGPLTN YVGGPLTNS GENCGYRRC ENCGYRRCR NCGYRRCRA CGYRRCRAS VLTTSCGNT LTTSCGNTL 
	TTSCGNTLT TSCGNTLTC SCGNTLTCY CGNTLTCYI GNTLTCYIK NTLTCYIKA TLTCYIKAR LTCYIKARA TCYIKARAA CYIKARAAC 
	YIKARAACR IKARAACRA KARAACRAA ARAACRAAG RAACRAAGL DCTMLVCGD CTMLVCGDD TMLVCGDDL MLVCGDDLV LVCGDDLVV 
	VCGDDLVVI CGDDLVVIC GDDLVVICE DDLVVICES DLVVICESA LVVICESAG VVICESAGV VICESAGVQ ICESAGVQE CESAGVQED 
	ESAGVQEDA SAGVQEDAA AGVQEDAAS GVQEDAASL VQEDAASLR QEDAASLRA EDAASLRAF DAASLRAFT AASLRAFTE ASLRAFTEA 
	SLRAFTEAM LRAFTEAMT RAFTEAMTR AFTEAMTRY FTEAMTRYS TEAMTRYSA EAMTRYSAP AMTRYSAPP MTRYSAPPG TRYSAPPGD 
	RYSAPPGDP YSAPPGDPP SAPPGDPPQ APPGDPPQP PPGDPPQPE PGDPPQPEY GDPPQPEYD DPPQPEYDL PPQPEYDLE PQPEYDLEL 
	QPEYDLELI PEYDLELIT EYDLELITS YDLELITSC DLELITSCS LELITSCSS ELITSCSSN LITSCSSNV ITSCSSNVS TSCSSNVSV 
	SCSSNVSVA CSSNVSVAH SSNVSVAHD SNVSVAHDG GKRVYYLTR KRVYYLTRD RVYYLTRDP VYYLTRDPT YYLTRDPTT YLTRDPTTP 
	LTRDPTTPL TRDPTTPLA RDPTTPLAR DPTTPLARA PTTPLARAA TTPLARAAW TPLARAAWE PLARAAWET LARAAWETA ARAAWETAR 
	RAAWETARH AAWETARHT AWETARHTP WETARHTPV ETARHTPVN TARHTPVNS ARHTPVNSW RHTPVNSWL HTPVNSWLG TPVNSWLGN 
	PVNSWLGNI VNSWLGNII NSWLGNIIM SWLGNIIMF WLGNIIMFA LGNIIMFAP GNIIMFAPT NIIMFAPTL IIMFAPTLW IMFAPTLWA 
	MFAPTLWAR FAPTLWARM APTLWARMI PTLWARMIL TLWARMILM LWARMILMT WARMILMTH ARMILMTHF RMILMTHFF MILMTHFFS 
	ILMTHFFSV LMTHFFSVL MTHFFSVLI THFFSVLIA HFFSVLIAR FFSVLIARD FSVLIARDQ SVLIARDQL VLIARDQLE LIARDQLEQ 
	IARDQLEQA ARDQLEQAL CEIYGACYS EIYGACYSI IYGACYSIE YGACYSIEP GACYSIEPL ACYSIEPLD CYSIEPLDL YSIEPLDLP 
	SIEPLDLPP IEPLDLPPI EPLDLPPII PLDLPPIIQ LDLPPIIQR DLPPIIQRL LPPIIQRLH PPIIQRLHG PIIQRLHGL IIQRLHGLS 
	IQRLHGLSA QRLHGLSAF RLHGLSAFS LHGLSAFSL HGLSAFSLH GLSAFSLHS LSAFSLHSY SAFSLHSYS AFSLHSYSP FSLHSYSPG 
	SLHSYSPGE LHSYSPGEI HSYSPGEIN SYSPGEINR YSPGEINRV SPGEINRVA PGEINRVAA GEINRVAAC EINRVAACL INRVAACLR 
	NRVAACLRK RVAACLRKL VAACLRKLG AACLRKLGV ACLRKLGVP CLRKLGVPP LRKLGVPPL RKLGVPPLR KLGVPPLRA LGVPPLRAW 
	GVPPLRAWR VPPLRAWRH PPLRAWRHR PLRAWRHRA LRAWRHRAR RAWRHRARS AWRHRARSV WRHRARSVR RHRARSVRA HRARSVRAR 
	RARSVRARL ARSVRARLL RGGRAAICG GGRAAICGK GRAAICGKY RAAICGKYL AAICGKYLF AICGKYLFN ICGKYLFNW CGKYLFNWA 
	GKYLFNWAV KYLFNWAVR YLFNWAVRT LFNWAVRTK FNWAVRTKL NWAVRTKLK WAVRTKLKL AVRTKLKLT VRTKLKLTP RTKLKLTPI 
	LDLSGWFTA DLSGWFTAG LSGWFTAGY SGWFTAGYS GWFTAGYSG WFTAGYSGG FTAGYSGGD TAGYSGGDI AGYSGGDIY GYSGGDIYH 
	YSGGDIYHS SGGDIYHSV GGDIYHSVS WFCLLLLAA FCLLLLAAG CLLLLAAGV LLLLAAGVG LLLAAGVGI LLAAGVGIY LAAGVGIYL 
	AAGVGIYLL AGVGIYLLP GVGIYLLPN VGIYLLPNR ;
set E_antigen[ ns5b-1b ] := 
	LSNSLLRHH SNSLLRHHN RQKKVTFDR QKKVTFDRL KKVTFDRLQ KVTFDRLQV VTFDRLQVL TFDRLQVLD SKFGYGAKD KFGYGAKDV 
	FGYGAKDVR EVFCVQPEK VFCVQPEKG FCVQPEKGG CVQPEKGGR VQPEKGGRK QPEKGGRKP PEKGGRKPA EKGGRKPAR KGGRKPARL 
	GGRKPARLI GRKPARLIV RKPARLIVF KPARLIVFP PARLIVFPD ARLIVFPDL RLIVFPDLG LIVFPDLGV IVFPDLGVR VFPDLGVRV 
	FPDLGVRVC PDLGVRVCE DLGVRVCEK LGVRVCEKM GVRVCEKMA VRVCEKMAL RVCEKMALY VCEKMALYD CEKMALYDV EKMALYDVV 
	YDTRCFDST DTRCFDSTV TRCFDSTVT RCFDSTVTE NCGYRRCRA CGYRRCRAS VLTTSCGNT LTTSCGNTL TTSCGNTLT TSCGNTLTC 
	SCGNTLTCY GDDLVVICE DDLVVICES DLVVICESA LVVICESAG FTEAMTRYS TEAMTRYSA EAMTRYSAP AMTRYSAPP MTRYSAPPG 
	TRYSAPPGD PEYDLELIT EYDLELITS YDLELITSC DLELITSCS LELITSCSS ELITSCSSN LITSCSSNV ITSCSSNVS TSCSSNVSV 
	SCSSNVSVA CSSNVSVAH SSNVSVAHD GKRVYYLTR KRVYYLTRD RVYYLTRDP VYYLTRDPT YYLTRDPTT YLTRDPTTP LTRDPTTPL 
	TRDPTTPLA RDPTTPLAR DPTTPLARA PTTPLARAA TTPLARAAW TPLARAAWE PLARAAWET LARAAWETA ARAAWETAR RAAWETARH 
	AAWETARHT AWETARHTP WETARHTPV ETARHTPVN TARHTPVNS ARHTPVNSW RHTPVNSWL HTPVNSWLG TPVNSWLGN PVNSWLGNI 
	VNSWLGNII NSWLGNIIM APTLWARMI PTLWARMIL TLWARMILM LWARMILMT WARMILMTH ARMILMTHF RMILMTHFF MILMTHFFS 
	YSIEPLDLP RLHGLSAFS LHGLSAFSL HGLSAFSLH GLSAFSLHS LSAFSLHSY SAFSLHSYS AFSLHSYSP FSLHSYSPG SLHSYSPGE 
	LHSYSPGEI HSYSPGEIN SYSPGEINR YSPGEINRV SPGEINRVA CLRKLGVPP LRKLGVPPL RKLGVPPLR WRHRARSVR RHRARSVRA 
	GVGIYLLPN VGIYLLPNR SMSYTWTGA MSYTWTGAL SYTWTGALI YTWTGALIT TWTGALITP WTGALITPC TGALITPCA GALITPCAA 
	ALITPCAAE LITPCAAEE VYATTSRSA FDRLQVLDD DRLQVLDDH RLQVLDDHY LQVLDDHYR QVLDDHYRD VLDDHYRDV LDDHYRDVL 
	DDHYRDVLK DHYRDVLKE HYRDVLKEM YRDVLKEMK RDVLKEMKA DVLKEMKAK VLKEMKAKA LKEMKAKAS KEMKAKAST EMKAKASTV 
	MKAKASTVK KAKASTVKA EEACKLTPP EACKLTPPH ACKLTPPHS CKLTPPHSA KMALYDVVS MALYDVVST ALYDVVSTL LYDVVSTLP 
	YDVVSTLPQ DVVSTLPQA VVSTLPQAV VSTLPQAVM STLPQAVMG EESIYQCCD ESIYQCCDL SIYQCCDLA IYQCCDLAP YQCCDLAPE 
	QCCDLAPEA CCDLAPEAR CDLAPEARQ GGPLTNSKG GPLTNSKGQ PLTNSKGQN LTNSKGQNC TNSKGQNCG NSKGQNCGY SKGQNCGYR 
	KGQNCGYRR GQNCGYRRC QNCGYRRCR GYRRCRASG YRRCRASGV RRCRASGVL RCRASGVLT CRASGVLTT RASGVLTTS ASGVLTTSC 
	SGVLTTSCG GVLTTSCGN CGNTLTCYL GNTLTCYLK NTLTCYLKA VVICESAGT VICESAGTQ ICESAGTQE CESAGTQED SNVSVAHDA 
	NVSVAHDAS VSVAHDASG SVAHDASGK VAHDASGKR AHDASGKRV HDASGKRVY DASGKRVYY ASGKRVYYL SGKRVYYLT SWLGNIIMY 
	WLGNIIMYA LGNIIMYAP GNIIMYAPT NIIMYAPTL IIMYAPTLW IMYAPTLWA MYAPTLWAR YAPTLWARM ILMTHFFSI LMTHFFSIL 
	MTHFFSILL THFFSILLA HFFSILLAQ FFSILLAQE FSILLAQEQ SILLAQEQL ILLAQEQLE LLAQEQLEK LAQEQLEKA AQEQLEKAL 
	QEQLEKALD EQLEKALDC QLEKALDCQ LEKALDCQI EKALDCQIY KALDCQIYG ALDCQIYGA SIEPLDLPQ IEPLDLPQI EPLDLPQII 
	PGEINRVAS GEINRVASC EINRVASCL INRVASCLR NRVASCLRK RVASCLRKL VASCLRKLG ASCLRKLGV SCLRKLGVP LLSQGGRAA 
	LSQGGRAAT SQGGRAATC QGGRAATCG TKLKLTPIP KLKLTPIPA LKLTPIPAA KLTPIPAAS GGDIYHSLS GDIYHSLSR DIYHSLSRA 
	IYHSLSRAR YHSLSRARP HSLSRARPR SLSRARPRW LSRARPRWF SRARPRWFM CLLLLSVGV LLLLSVGVG LLLSVGVGI LLSVGVGIY 
	LSVGVGIYL SVGVGIYLL VGVGIYLLP ;
set E_antigen[ ns5b-2a ] := 
	SVWKDLLED IMAKNEVFC MAKNEVFCV PDLGVRVCE DLGVRVCEK LGVRVCEKM GVRVCEKMA VRVCEKMAL RVCEKMALY VCEKMALYD 
	PMGFSYDTR MGFSYDTRC GFSYDTRCF FSYDTRCFD SYDTRCFDS YDTRCFDST DTRCFDSTV TRCFDSTVT RCFDSTVTE SLTERLYVG 
	LTERLYVGG TERLYVGGP CGYRRCRAS TMLVCGDDL MLVCGDDLV LVCGDDLVV VCGDDLVVI FTEAMTRYS TEAMTRYSA EAMTRYSAP 
	AMTRYSAPP MTRYSAPPG TRYSAPPGD RYSAPPGDP YSAPPGDPP PEYDLELIT EYDLELITS YDLELITSC DLELITSCS LELITSCSS 
	ELITSCSSN LITSCSSNV ITSCSSNVS TSCSSNVSV SCSSNVSVA YYLTRDPTT YLTRDPTTP PVNSWLGNI VNSWLGNII WTGALITPC 
	GYRRCRASG YRRCRASGV RRCRASGVL RCRASGVLT CRASGVLTT RASGVLTTS LMTHFFSIL SMSYSWTGA MSYSWTGAL SYSWTGALI 
	YSWTGALIT SWTGALITP PEEEKLPIN EEEKLPINP EEKLPINPL EKLPINPLS KLPINPLSN LPINPLSNS PINPLSNSL INPLSNSLL 
	NPLSNSLLR PLSNSLLRY LSNSLLRYH SNSLLRYHN NSLLRYHNK SLLRYHNKV LLRYHNKVY LRYHNKVYC RYHNKVYCT YHNKVYCTT 
	RAKKVTFDR YDSVLKDIK DSVLKDIKL SVLKDIKLA VLKDIKLAA LKDIKLAAS KDIKLAASK DIKLAASKV EEACQLTPP EACQLTPPH 
	ACQLTPPHS CQLTPPHSA QLTPPHSAR LTPPHSARS TPPHSARSK PPHSARSKY PHSARSKYG HSARSKYGF SARSKYGFG ARSKYGFGA 
	RSKYGFGAK SKYGFGAKE KYGFGAKEV YGFGAKEVR GFGAKEVRS FGAKEVRSL GAKEVRSLS AKEVRSLSG KEVRSLSGR EVRSLSGRA 
	VRSLSGRAV RSLSGRAVN SLSGRAVNH LSGRAVNHI SGRAVNHIK GRAVNHIKS RAVNHIKSV AVNHIKSVW VNHIKSVWK NHIKSVWKD 
	HIKSVWKDL IKSVWKDLL KSVWKDLLE VWKDLLEDS TPIPTTIMA PIPTTIMAK IPTTIMAKN PTTIMAKNE TTIMAKNEV TIMAKNEVF 
	AKNEVFCVD KNEVFCVDP ARLIVYPDL RLIVYPDLG LIVYPDLGV IVYPDLGVR VYPDLGVRV YPDLGVRVC TQKLPQAVM QKLPQAVMG 
	KLPQAVMGA LPQAVMGAS PQAVMGASY QAVMGASYG AVMGASYGF VMGASYGFQ MGASYGFQY GASYGFQYS ASYGFQYSP SYGFQYSPA 
	YGFQYSPAQ GFQYSPAQR FQYSPAQRV QYSPAQRVE YSPAQRVEF SPAQRVEFL PAQRVEFLL AQRVEFLLK QRVEFLLKA RVEFLLKAW 
	VEFLLKAWA DPMGFSYDT CFDSTVTER FDSTVTERD DSTVTERDI STVTERDIR TVTERDIRT VTERDIRTE TERDIRTEE ERDIRTEES 
	RDIRTEESI DIRTEESIY TAIHSLTER AIHSLTERL IHSLTERLY HSLTERLYV ERLYVGGPM ASGVLTTSM SGVLTTSMG GVLTTSMGN 
	VLTTSMGNT LTTSMGNTI TTSMGNTIT TSMGNTITC SMGNTITCY KALAACKAA ALAACKAAG LAACKAAGI APTMLVCGD PTMLVCGDD 
	CGDDLVVIS GDDLVVISE DDLVVISES DLVVISESQ LVVISESQG SAPPGDPPR APPGDPPRP PPGDPPRPE PGDPPRPEY GDPPRPEYD 
	DPPRPEYDL PPRPEYDLE PRPEYDLEL RPEYDLELI PQGRRRYYL QGRRRYYLT GRRRYYLTR RRRYYLTRD RRYYLTRDP RYYLTRDPT 
	ARAAWETVR RAAWETVRH AAWETVRHS AWETVRHSP WETVRHSPV ETVRHSPVN TVRHSPVNS VRHSPVNSW RHSPVNSWL HSPVNSWLG 
	SPVNSWLGN NSWLGNIIQ SWLGNIIQY WLGNIIQYA LGNIIQYAP GNIIQYAPT NIIQYAPTI IIQYAPTIW RMVLMTHFF MVLMTHFFS 
	VLMTHFFSI MTHFFSILM THFFSILMA HFFSILMAQ FFSILMAQD FSILMAQDT SILMAQDTL ILMAQDTLD LMAQDTLDQ MAQDTLDQN 
	AQDTLDQNL QDTLDQNLN DTLDQNLNF TLDQNLNFE LDQNLNFEM DQNLNFEMY QNLNFEMYG VYSVSPLDL YSVSPLDLP SVSPLDLPA 
	VSPLDLPAI SPLDLPAII PLDLPAIIE LDLPAIIER DLPAIIERL LPAIIERLH PAIIERLHG AIIERLHGL IIERLHGLD IERLHGLDA 
	ERLHGLDAF RLHGLDAFS LHGLDAFSL HGLDAFSLH GLDAFSLHT LDAFSLHTY ALRKLGAPP LRKLGAPPL RKLGAPPLR WKSRARAVR 
	KSRARAVRA SRARAVRAS RARAVRASL ARAVRASLI RAVRASLIS CGRYLFNWA GRYLFNWAV RYLFNWAVK YLFNWAVKT LFNWAVKTK 
	FNWAVKTKL NWAVKTKLK WAVKTKLKL AVKTKLKLT VKTKLKLTP KTKLKLTPL TKLKLTPLP KLKLTPLPE LKLTPLPEA KLTPLPEAR 
	LDLSSWFTV DLSSWFTVG LSSWFTVGA SSWFTVGAG SWFTVGAGG WFTVGAGGG FTVGAGGGD TVGAGGGDI VGAGGGDIY GAGGGDIYH 
	VGVGLFLLP GVGLFLLPA VGLFLLPAR ;
set E_antigen[ ns5b-3a ] := 
	LSNSLLRHH SNSLLRHHN NSLLRHHNL SLLRHHNLV LLRHHNLVY LRHHNLVYS RHHNLVYST KVTFDRLQV VTFDRLQVL TFDRLQVLD 
	IMAKNEVFC MAKNEVFCV PDLGVRVCE DLGVRVCEK GFSYDTRCF FSYDTRCFD SYDTRCFDS YDTRCFDST DTRCFDSTV TRCFDSTVT 
	LVCGDDLVV LRAFTEAMT RAFTEAMTR AFTEAMTRY FTEAMTRYS TEAMTRYSA EAMTRYSAP AMTRYSAPP MTRYSAPPG TRYSAPPGD 
	YDLELITSC DLELITSCS LELITSCSS ELITSCSSN LITSCSSNV ITSCSSNVS TSCSSNVSV SCSSNVSVA TTPLARAAW TPLARAAWE 
	PLARAAWET LARAAWETA ARAAWETAR RAAWETARH AAWETARHT AWETARHTP WETARHTPV ETARHTPVN TARHTPVNS ARHTPVNSW 
	RHTPVNSWL HTPVNSWLG PPLRAWRHR PLRAWRHRA LRAWRHRAR YLFNWAVRT LFNWAVRTK WTGALITPC FDRLQVLDD DRLQVLDDH 
	RLQVLDDHY SMSYSWTGA MSYSWTGAL SYSWTGALI YSWTGALIT SWTGALITP TPIPTTIMA PIPTTIMAK IPTTIMAKN PTTIMAKNE 
	TTIMAKNEV TIMAKNEVF AKNEVFCVD KNEVFCVDP ARLIVYPDL RLIVYPDLG LIVYPDLGV IVYPDLGVR VYPDLGVRV YPDLGVRVC 
	PLDLPAIIE LDLPAIIER DLPAIIERL LPAIIERLH PAIIERLHG AIIERLHGL TGALITPCS GALITPCSA ALITPCSAE LITPCSAEE 
	ITPCSAEEE TPCSAEEEK PCSAEEEKL CSAEEEKLP SAEEEKLPI AEEEKLPIS EEEKLPISP EEKLPISPL EKLPISPLS KLPISPLSN 
	LPISPLSNS PISPLSNSL ISPLSNSLL SPLSNSLLR PLSNSLLRH HHNLVYSTS HNLVYSTSS NLVYSTSSR LVYSTSSRS VYSTSSRSA 
	YSTSSRSAS STSSRSASQ TSSRSASQR SSRSASQRQ LQVLDDHYK QVLDDHYKT EVKERASRV VKERASRVK KERASRVKA ERASRVKAR 
	RASRVKARM ASRVKARML IEEACALVP EEACALVPP EACALVPPH ACALVPPHS CALVPPHSA ALVPPHSAR LVPPHSARS VPPHSARSK 
	PPHSARSKF PHSARSKFG HSARSKFGY SARSKFGYS ARSKFGYSA RSKFGYSAK SKFGYSAKD KFGYSAKDV FGYSAKDVR GYSAKDVRS 
	YSAKDVRSL SAKDVRSLS AKDVRSLSS QIRSVWEDL IRSVWEDLL RSVWEDLLE SVWEDLLED VWEDLLEDT WEDLLEDTT EDLLEDTTT 
	DLLEDTTTP LLEDTTTPI LEDTTTPIP EDTTTPIPT DTTTPIPTT TTTPIPTTI TTPIPTTIM NEVFCVDPA LGVRVCEKR QRVERLLKM 
	RVERLLKMW VERLLKMWT ERLLKMWTS RLLKMWTSK LLKMWTSKK LKMWTSKKT KMWTSKKTP MWTSKKTPL WTSKKTPLG TSKKTPLGF 
	SKKTPLGFS KKTPLGFSY KTPLGFSYD TPLGFSYDT PLGFSYDTR LGFSYDTRC YQCCNLEPE ISSLTERLY SSLTERLYC SLTERLYCG 
	LTERLYCGG TERLYCGGP ERLYCGGPM RCRASGVLP CRASGVLPT RASGVLPTS ASGVLPTSF SGVLPTSFG GVLPTSFGN VLPTSFGNT 
	LPTSFGNTI PTSFGNTIT TSFGNTITC SFGNTITCY FGNTITCYI GNTITCYIK NTITCYIKA TITCYIKAT ITCYIKATA TCYIKATAA 
	CYIKATAAA PDFLVCGDD DFLVCGDDL FLVCGDDLV VCGDDLVVV CGDDLVVVA GDDLVVVAE DDLVVVAES DLVVVAESD LVVVAESDG 
	VVVAESDGV VVAESDGVD VAESDGVDE AESDGVDED RYSAPPGDA YSAPPGDAP SAPPGDAPQ TYDLELITS RYYYLTRDA YYYLTRDAT 
	YYLTRDATT YLTRDATTP LTRDATTPL TRDATTPLA RDATTPLAR DATTPLARA ATTPLARAA IIMYAPTIW IMYAPTIWV MYAPTIWVR 
	YAPTIWVRM APTIWVRMV PTIWVRMVM TIWVRMVMM IWVRMVMMT WVRMVMMTH VRMVMMTHF RMVMMTHFF MVMMTHFFS VMMTHFFSI 
	MMTHFFSIL MTHFFSILQ THFFSILQS HFFSILQSQ FFSILQSQE FSILQSQEI SILQSQEIL ILQSQEILD LQSQEILDR QSQEILDRP 
	SQEILDRPL QEILDRPLD EILDRPLDF ILDRPLDFE LDRPLDFEM DRPLDFEMY RPLDFEMYG PLDFEMYGA LDFEMYGAT DFEMYGATY 
	FEMYGATYS EMYGATYSV MYGATYSVT YGATYSVTP GATYSVTPL ATYSVTPLD TYSVTPLDL YSVTPLDLP SVTPLDLPA VTPLDLPAI 
	TPLDLPAII IIERLHGLS IERLHGLSA ERLHGLSAF HSYSPVELN SYSPVELNR YSPVELNRV SPVELNRVA PVELNRVAG VELNRVAGT 
	ELNRVAGTL LNRVAGTLR NRVAGTLRK RVAGTLRKL VAGTLRKLG AGTLRKLGC GTLRKLGCP TLRKLGCPP LRKLGCPPL RKLGCPPLR 
	KLGCPPLRA LGCPPLRAW GCPPLRAWR CPPLRAWRH RAWRHRARA RAKLIAQGG AKICGLYLF KICGLYLFN ICGLYLFNW CGLYLFNWA 
	GLYLFNWAV LYLFNWAVR FNWAVRTKT WFTVGVGGN FTVGVGGND TVGVGGNDI VGVGGNDIY GVGGNDIYH VGGNDIYHS GGNDIYHSV 
	GNDIYHSVS NDIYHSVSR DIYHSVSRA IYHSVSRAR YHSVSRART HSVSRARTR LLLCLLLLT LLCLLLLTV LCLLLLTVG CLLLLTVGV 
	LLLLTVGVG LLLTVGVGI LLTVGVGIF LTVGVGIFL TVGVGIFLL VGVGIFLLP GVGIFLLPA VGIFLLPAR ;
set E_antigen[ p7-1a ] := 
	LNAASLAGT SFLVFFCFA FLVFFCFAW LVFFCFAWY VFFCFAWYL FFCFAWYLK FCFAWYLKG YGMWPLLLL GMWPLLLLL MWPLLLLLL 
	WPLLLLLLA PLLLLLLAL LLLLLLALP ;
set E_antigen[ p7-1b ] := 
	WPLLLLLLA PLLLLLLAL LLLLLLALP ALENLVVLN LENLVVLNA ENLVVLNAA NLVVLNAAS FLVFFCAAW LVFFCAAWY VFFCAAWYI 
	FFCAAWYIK FCAAWYIKG YGVWPLLLL GVWPLLLLL VWPLLLLLL LLLLLALPP LLLLALPPR LLLALPPRA LLALPPRAY LALPPRAYA ;
set E_antigen[ p7-2a ] := 
	LHAASAASC HAASAASCN AASAASCNG LYFVIFFVA YFVIFFVAA FVIFFVAAW ;
set E_antigen[ p7-3a ] := 
	AVAAAGTHG VAAAGTHGI AAAGTHGIG AAGTHGIGW AGTHGIGWY GTHGIGWYL THGIGWYLV HGIGWYLVA GIGWYLVAF IGWYLVAFC 
	GWYLVAFCA WYLVAFCAA YLVAFCAAW VTYSLTGLW ;
	
# overlapping epitopes
set O := 
	(MSTNPKPQR, STNPKPQRK) (MSTNPKPQR, TNPKPQRKT) (MSTNPKPQR, NPKPQRKTK) (MSTNPKPQR, PKPQRKTKR) (MSTNPKPQR, KPQRKTKRN) 
	(MSTNPKPQR, PQRKTKRNT) (MSTNPKPQR, QRKTKRNTN) (MSTNPKPQR, RKTKRNTNR) (STNPKPQRK, TNPKPQRKT) (STNPKPQRK, NPKPQRKTK) 
	(STNPKPQRK, PKPQRKTKR) (STNPKPQRK, KPQRKTKRN) (STNPKPQRK, PQRKTKRNT) (STNPKPQRK, QRKTKRNTN) (STNPKPQRK, RKTKRNTNR) 
	(STNPKPQRK, KTKRNTNRR) (TNPKPQRKT, NPKPQRKTK) (TNPKPQRKT, PKPQRKTKR) (TNPKPQRKT, KPQRKTKRN) (TNPKPQRKT, PQRKTKRNT) 
	(TNPKPQRKT, QRKTKRNTN) (TNPKPQRKT, RKTKRNTNR) (TNPKPQRKT, KTKRNTNRR) (TNPKPQRKT, TKRNTNRRP) (NPKPQRKTK, PKPQRKTKR) 
	(NPKPQRKTK, KPQRKTKRN) (NPKPQRKTK, PQRKTKRNT) (NPKPQRKTK, QRKTKRNTN) (NPKPQRKTK, RKTKRNTNR) (NPKPQRKTK, KTKRNTNRR) 
	(NPKPQRKTK, TKRNTNRRP) (NPKPQRKTK, KRNTNRRPQ) (PKPQRKTKR, KPQRKTKRN) (PKPQRKTKR, PQRKTKRNT) (PKPQRKTKR, QRKTKRNTN) 
	(PKPQRKTKR, RKTKRNTNR) (PKPQRKTKR, KTKRNTNRR) (PKPQRKTKR, TKRNTNRRP) (PKPQRKTKR, KRNTNRRPQ) (PKPQRKTKR, RNTNRRPQD) 
	(PKPQRKTKR, QRKTKRNTI) (PKPQRKTKR, RKTKRNTIR) (PKPQRKTKR, KTKRNTIRR) (PKPQRKTKR, TKRNTIRRP) (PKPQRKTKR, KRNTIRRPQ) 
	(PKPQRKTKR, RNTIRRPQD) (KPQRKTKRN, PQRKTKRNT) (KPQRKTKRN, QRKTKRNTN) (KPQRKTKRN, RKTKRNTNR) (KPQRKTKRN, KTKRNTNRR) 
	(KPQRKTKRN, TKRNTNRRP) (KPQRKTKRN, KRNTNRRPQ) (KPQRKTKRN, RNTNRRPQD) (KPQRKTKRN, NTNRRPQDV) (KPQRKTKRN, QRKTKRNTI) 
	(KPQRKTKRN, RKTKRNTIR) (KPQRKTKRN, KTKRNTIRR) (KPQRKTKRN, TKRNTIRRP) (KPQRKTKRN, KRNTIRRPQ) (KPQRKTKRN, RNTIRRPQD) 
	(KPQRKTKRN, NTIRRPQDV) (PQRKTKRNT, QRKTKRNTN) (PQRKTKRNT, RKTKRNTNR) (PQRKTKRNT, KTKRNTNRR) (PQRKTKRNT, TKRNTNRRP) 
	(PQRKTKRNT, KRNTNRRPQ) (PQRKTKRNT, RNTNRRPQD) (PQRKTKRNT, NTNRRPQDV) (PQRKTKRNT, TNRRPQDVK) (PQRKTKRNT, QRKTKRNTI) 
	(PQRKTKRNT, RKTKRNTIR) (PQRKTKRNT, KTKRNTIRR) (PQRKTKRNT, TKRNTIRRP) (PQRKTKRNT, KRNTIRRPQ) (PQRKTKRNT, RNTIRRPQD) 
	(PQRKTKRNT, NTIRRPQDV) (PQRKTKRNT, TIRRPQDVK) (QRKTKRNTN, RKTKRNTNR) (QRKTKRNTN, KTKRNTNRR) (QRKTKRNTN, TKRNTNRRP) 
	(QRKTKRNTN, KRNTNRRPQ) (QRKTKRNTN, RNTNRRPQD) (QRKTKRNTN, NTNRRPQDV) (QRKTKRNTN, TNRRPQDVK) (QRKTKRNTN, NRRPQDVKF) 
	(RKTKRNTNR, KTKRNTNRR) (RKTKRNTNR, TKRNTNRRP) (RKTKRNTNR, KRNTNRRPQ) (RKTKRNTNR, RNTNRRPQD) (RKTKRNTNR, NTNRRPQDV) 
	(RKTKRNTNR, TNRRPQDVK) (RKTKRNTNR, NRRPQDVKF) (RKTKRNTNR, RRPQDVKFP) (KTKRNTNRR, TKRNTNRRP) (KTKRNTNRR, KRNTNRRPQ) 
	(KTKRNTNRR, RNTNRRPQD) (KTKRNTNRR, NTNRRPQDV) (KTKRNTNRR, TNRRPQDVK) (KTKRNTNRR, NRRPQDVKF) (KTKRNTNRR, RRPQDVKFP) 
	(KTKRNTNRR, RPQDVKFPG) (TKRNTNRRP, KRNTNRRPQ) (TKRNTNRRP, RNTNRRPQD) (TKRNTNRRP, NTNRRPQDV) (TKRNTNRRP, TNRRPQDVK) 
	(TKRNTNRRP, NRRPQDVKF) (TKRNTNRRP, RRPQDVKFP) (TKRNTNRRP, RPQDVKFPG) (TKRNTNRRP, PQDVKFPGG) (KRNTNRRPQ, RNTNRRPQD) 
	(KRNTNRRPQ, NTNRRPQDV) (KRNTNRRPQ, TNRRPQDVK) (KRNTNRRPQ, NRRPQDVKF) (KRNTNRRPQ, RRPQDVKFP) (KRNTNRRPQ, RPQDVKFPG) 
	(KRNTNRRPQ, PQDVKFPGG) (KRNTNRRPQ, QDVKFPGGG) (RNTNRRPQD, NTNRRPQDV) (RNTNRRPQD, TNRRPQDVK) (RNTNRRPQD, NRRPQDVKF) 
	(RNTNRRPQD, RRPQDVKFP) (RNTNRRPQD, RPQDVKFPG) (RNTNRRPQD, PQDVKFPGG) (RNTNRRPQD, QDVKFPGGG) (RNTNRRPQD, DVKFPGGGQ) 
	(NTNRRPQDV, TNRRPQDVK) (NTNRRPQDV, NRRPQDVKF) (NTNRRPQDV, RRPQDVKFP) (NTNRRPQDV, RPQDVKFPG) (NTNRRPQDV, PQDVKFPGG) 
	(NTNRRPQDV, QDVKFPGGG) (NTNRRPQDV, DVKFPGGGQ) (NTNRRPQDV, VKFPGGGQI) (TNRRPQDVK, NRRPQDVKF) (TNRRPQDVK, RRPQDVKFP) 
	(TNRRPQDVK, RPQDVKFPG) (TNRRPQDVK, PQDVKFPGG) (TNRRPQDVK, QDVKFPGGG) (TNRRPQDVK, DVKFPGGGQ) (TNRRPQDVK, VKFPGGGQI) 
	(TNRRPQDVK, KFPGGGQIV) (NRRPQDVKF, RRPQDVKFP) (NRRPQDVKF, RPQDVKFPG) (NRRPQDVKF, PQDVKFPGG) (NRRPQDVKF, QDVKFPGGG) 
	(NRRPQDVKF, DVKFPGGGQ) (NRRPQDVKF, VKFPGGGQI) (NRRPQDVKF, KFPGGGQIV) (NRRPQDVKF, FPGGGQIVG) (RRPQDVKFP, RPQDVKFPG) 
	(RRPQDVKFP, PQDVKFPGG) (RRPQDVKFP, QDVKFPGGG) (RRPQDVKFP, DVKFPGGGQ) (RRPQDVKFP, VKFPGGGQI) (RRPQDVKFP, KFPGGGQIV) 
	(RRPQDVKFP, FPGGGQIVG) (RRPQDVKFP, PGGGQIVGG) (RPQDVKFPG, PQDVKFPGG) (RPQDVKFPG, QDVKFPGGG) (RPQDVKFPG, DVKFPGGGQ) 
	(RPQDVKFPG, VKFPGGGQI) (RPQDVKFPG, KFPGGGQIV) (RPQDVKFPG, FPGGGQIVG) (RPQDVKFPG, PGGGQIVGG) (RPQDVKFPG, GGGQIVGGV) 
	(PQDVKFPGG, QDVKFPGGG) (PQDVKFPGG, DVKFPGGGQ) (PQDVKFPGG, VKFPGGGQI) (PQDVKFPGG, KFPGGGQIV) (PQDVKFPGG, FPGGGQIVG) 
	(PQDVKFPGG, PGGGQIVGG) (PQDVKFPGG, GGGQIVGGV) (PQDVKFPGG, GGQIVGGVY) (QDVKFPGGG, DVKFPGGGQ) (QDVKFPGGG, VKFPGGGQI) 
	(QDVKFPGGG, KFPGGGQIV) (QDVKFPGGG, FPGGGQIVG) (QDVKFPGGG, PGGGQIVGG) (QDVKFPGGG, GGGQIVGGV) (QDVKFPGGG, GGQIVGGVY) 
	(QDVKFPGGG, GQIVGGVYL) (DVKFPGGGQ, VKFPGGGQI) (DVKFPGGGQ, KFPGGGQIV) (DVKFPGGGQ, FPGGGQIVG) (DVKFPGGGQ, PGGGQIVGG) 
	(DVKFPGGGQ, GGGQIVGGV) (DVKFPGGGQ, GGQIVGGVY) (DVKFPGGGQ, GQIVGGVYL) (DVKFPGGGQ, QIVGGVYLL) (VKFPGGGQI, KFPGGGQIV) 
	(VKFPGGGQI, FPGGGQIVG) (VKFPGGGQI, PGGGQIVGG) (VKFPGGGQI, GGGQIVGGV) (VKFPGGGQI, GGQIVGGVY) (VKFPGGGQI, GQIVGGVYL) 
	(VKFPGGGQI, QIVGGVYLL) (VKFPGGGQI, IVGGVYLLP) (KFPGGGQIV, FPGGGQIVG) (KFPGGGQIV, PGGGQIVGG) (KFPGGGQIV, GGGQIVGGV) 
	(KFPGGGQIV, GGQIVGGVY) (KFPGGGQIV, GQIVGGVYL) (KFPGGGQIV, QIVGGVYLL) (KFPGGGQIV, IVGGVYLLP) (KFPGGGQIV, VGGVYLLPR) 
	(FPGGGQIVG, PGGGQIVGG) (FPGGGQIVG, GGGQIVGGV) (FPGGGQIVG, GGQIVGGVY) (FPGGGQIVG, GQIVGGVYL) (FPGGGQIVG, QIVGGVYLL) 
	(FPGGGQIVG, IVGGVYLLP) (FPGGGQIVG, VGGVYLLPR) (FPGGGQIVG, GGVYLLPRR) (PGGGQIVGG, GGGQIVGGV) (PGGGQIVGG, GGQIVGGVY) 
	(PGGGQIVGG, GQIVGGVYL) (PGGGQIVGG, QIVGGVYLL) (PGGGQIVGG, IVGGVYLLP) (PGGGQIVGG, VGGVYLLPR) (PGGGQIVGG, GGVYLLPRR) 
	(PGGGQIVGG, GVYLLPRRG) (GGGQIVGGV, GGQIVGGVY) (GGGQIVGGV, GQIVGGVYL) (GGGQIVGGV, QIVGGVYLL) (GGGQIVGGV, IVGGVYLLP) 
	(GGGQIVGGV, VGGVYLLPR) (GGGQIVGGV, GGVYLLPRR) (GGGQIVGGV, GVYLLPRRG) (GGGQIVGGV, VYLLPRRGP) (GGQIVGGVY, GQIVGGVYL) 
	(GGQIVGGVY, QIVGGVYLL) (GGQIVGGVY, IVGGVYLLP) (GGQIVGGVY, VGGVYLLPR) (GGQIVGGVY, GGVYLLPRR) (GGQIVGGVY, GVYLLPRRG) 
	(GGQIVGGVY, VYLLPRRGP) (GGQIVGGVY, YLLPRRGPR) (GQIVGGVYL, QIVGGVYLL) (GQIVGGVYL, IVGGVYLLP) (GQIVGGVYL, VGGVYLLPR) 
	(GQIVGGVYL, GGVYLLPRR) (GQIVGGVYL, GVYLLPRRG) (GQIVGGVYL, VYLLPRRGP) (GQIVGGVYL, YLLPRRGPR) (GQIVGGVYL, LLPRRGPRL) 
	(QIVGGVYLL, IVGGVYLLP) (QIVGGVYLL, VGGVYLLPR) (QIVGGVYLL, GGVYLLPRR) (QIVGGVYLL, GVYLLPRRG) (QIVGGVYLL, VYLLPRRGP) 
	(QIVGGVYLL, YLLPRRGPR) (QIVGGVYLL, LLPRRGPRL) (QIVGGVYLL, LPRRGPRLG) (IVGGVYLLP, VGGVYLLPR) (IVGGVYLLP, GGVYLLPRR) 
	(IVGGVYLLP, GVYLLPRRG) (IVGGVYLLP, VYLLPRRGP) (IVGGVYLLP, YLLPRRGPR) (IVGGVYLLP, LLPRRGPRL) (IVGGVYLLP, LPRRGPRLG) 
	(IVGGVYLLP, PRRGPRLGV) (VGGVYLLPR, GGVYLLPRR) (VGGVYLLPR, GVYLLPRRG) (VGGVYLLPR, VYLLPRRGP) (VGGVYLLPR, YLLPRRGPR) 
	(VGGVYLLPR, LLPRRGPRL) (VGGVYLLPR, LPRRGPRLG) (VGGVYLLPR, PRRGPRLGV) (VGGVYLLPR, RRGPRLGVR) (GGVYLLPRR, GVYLLPRRG) 
	(GGVYLLPRR, VYLLPRRGP) (GGVYLLPRR, YLLPRRGPR) (GGVYLLPRR, LLPRRGPRL) (GGVYLLPRR, LPRRGPRLG) (GGVYLLPRR, PRRGPRLGV) 
	(GGVYLLPRR, RRGPRLGVR) (GGVYLLPRR, RGPRLGVRA) (GVYLLPRRG, VYLLPRRGP) (GVYLLPRRG, YLLPRRGPR) (GVYLLPRRG, LLPRRGPRL) 
	(GVYLLPRRG, LPRRGPRLG) (GVYLLPRRG, PRRGPRLGV) (GVYLLPRRG, RRGPRLGVR) (GVYLLPRRG, RGPRLGVRA) (GVYLLPRRG, GPRLGVRAT) 
	(VYLLPRRGP, YLLPRRGPR) (VYLLPRRGP, LLPRRGPRL) (VYLLPRRGP, LPRRGPRLG) (VYLLPRRGP, PRRGPRLGV) (VYLLPRRGP, RRGPRLGVR) 
	(VYLLPRRGP, RGPRLGVRA) (VYLLPRRGP, GPRLGVRAT) (VYLLPRRGP, PRLGVRATR) (YLLPRRGPR, LLPRRGPRL) (YLLPRRGPR, LPRRGPRLG) 
	(YLLPRRGPR, PRRGPRLGV) (YLLPRRGPR, RRGPRLGVR) (YLLPRRGPR, RGPRLGVRA) (YLLPRRGPR, GPRLGVRAT) (YLLPRRGPR, PRLGVRATR) 
	(YLLPRRGPR, RLGVRATRK) (LLPRRGPRL, LPRRGPRLG) (LLPRRGPRL, PRRGPRLGV) (LLPRRGPRL, RRGPRLGVR) (LLPRRGPRL, RGPRLGVRA) 
	(LLPRRGPRL, GPRLGVRAT) (LLPRRGPRL, PRLGVRATR) (LLPRRGPRL, RLGVRATRK) (LLPRRGPRL, LGVRATRKT) (LPRRGPRLG, PRRGPRLGV) 
	(LPRRGPRLG, RRGPRLGVR) (LPRRGPRLG, RGPRLGVRA) (LPRRGPRLG, GPRLGVRAT) (LPRRGPRLG, PRLGVRATR) (LPRRGPRLG, RLGVRATRK) 
	(LPRRGPRLG, LGVRATRKT) (LPRRGPRLG, GVRATRKTS) (PRRGPRLGV, RRGPRLGVR) (PRRGPRLGV, RGPRLGVRA) (PRRGPRLGV, GPRLGVRAT) 
	(PRRGPRLGV, PRLGVRATR) (PRRGPRLGV, RLGVRATRK) (PRRGPRLGV, LGVRATRKT) (PRRGPRLGV, GVRATRKTS) (PRRGPRLGV, VRATRKTSE) 
	(RRGPRLGVR, RGPRLGVRA) (RRGPRLGVR, GPRLGVRAT) (RRGPRLGVR, PRLGVRATR) (RRGPRLGVR, RLGVRATRK) (RRGPRLGVR, LGVRATRKT) 
	(RRGPRLGVR, GVRATRKTS) (RRGPRLGVR, VRATRKTSE) (RRGPRLGVR, RATRKTSER) (RGPRLGVRA, GPRLGVRAT) (RGPRLGVRA, PRLGVRATR) 
	(RGPRLGVRA, RLGVRATRK) (RGPRLGVRA, LGVRATRKT) (RGPRLGVRA, GVRATRKTS) (RGPRLGVRA, VRATRKTSE) (RGPRLGVRA, RATRKTSER) 
	(RGPRLGVRA, ATRKTSERS) (GPRLGVRAT, PRLGVRATR) (GPRLGVRAT, RLGVRATRK) (GPRLGVRAT, LGVRATRKT) (GPRLGVRAT, GVRATRKTS) 
	(GPRLGVRAT, VRATRKTSE) (GPRLGVRAT, RATRKTSER) (GPRLGVRAT, ATRKTSERS) (GPRLGVRAT, TRKTSERSQ) (PRLGVRATR, RLGVRATRK) 
	(PRLGVRATR, LGVRATRKT) (PRLGVRATR, GVRATRKTS) (PRLGVRATR, VRATRKTSE) (PRLGVRATR, RATRKTSER) (PRLGVRATR, ATRKTSERS) 
	(PRLGVRATR, TRKTSERSQ) (PRLGVRATR, RKTSERSQP) (RLGVRATRK, LGVRATRKT) (RLGVRATRK, GVRATRKTS) (RLGVRATRK, VRATRKTSE) 
	(RLGVRATRK, RATRKTSER) (RLGVRATRK, ATRKTSERS) (RLGVRATRK, TRKTSERSQ) (RLGVRATRK, RKTSERSQP) (RLGVRATRK, KTSERSQPR) 
	(LGVRATRKT, GVRATRKTS) (LGVRATRKT, VRATRKTSE) (LGVRATRKT, RATRKTSER) (LGVRATRKT, ATRKTSERS) (LGVRATRKT, TRKTSERSQ) 
	(LGVRATRKT, RKTSERSQP) (LGVRATRKT, KTSERSQPR) (LGVRATRKT, TSERSQPRG) (GVRATRKTS, VRATRKTSE) (GVRATRKTS, RATRKTSER) 
	(GVRATRKTS, ATRKTSERS) (GVRATRKTS, TRKTSERSQ) (GVRATRKTS, RKTSERSQP) (GVRATRKTS, KTSERSQPR) (GVRATRKTS, TSERSQPRG) 
	(GVRATRKTS, SERSQPRGR) (VRATRKTSE, RATRKTSER) (VRATRKTSE, ATRKTSERS) (VRATRKTSE, TRKTSERSQ) (VRATRKTSE, RKTSERSQP) 
	(VRATRKTSE, KTSERSQPR) (VRATRKTSE, TSERSQPRG) (VRATRKTSE, SERSQPRGR) (VRATRKTSE, ERSQPRGRR) (RATRKTSER, ATRKTSERS) 
	(RATRKTSER, TRKTSERSQ) (RATRKTSER, RKTSERSQP) (RATRKTSER, KTSERSQPR) (RATRKTSER, TSERSQPRG) (RATRKTSER, SERSQPRGR) 
	(RATRKTSER, ERSQPRGRR) (RATRKTSER, RSQPRGRRQ) (ATRKTSERS, TRKTSERSQ) (ATRKTSERS, RKTSERSQP) (ATRKTSERS, KTSERSQPR) 
	(ATRKTSERS, TSERSQPRG) (ATRKTSERS, SERSQPRGR) (ATRKTSERS, ERSQPRGRR) (ATRKTSERS, RSQPRGRRQ) (ATRKTSERS, SQPRGRRQP) 
	(TRKTSERSQ, RKTSERSQP) (TRKTSERSQ, KTSERSQPR) (TRKTSERSQ, TSERSQPRG) (TRKTSERSQ, SERSQPRGR) (TRKTSERSQ, ERSQPRGRR) 
	(TRKTSERSQ, RSQPRGRRQ) (TRKTSERSQ, SQPRGRRQP) (TRKTSERSQ, QPRGRRQPI) (RKTSERSQP, KTSERSQPR) (RKTSERSQP, TSERSQPRG) 
	(RKTSERSQP, SERSQPRGR) (RKTSERSQP, ERSQPRGRR) (RKTSERSQP, RSQPRGRRQ) (RKTSERSQP, SQPRGRRQP) (RKTSERSQP, QPRGRRQPI) 
	(RKTSERSQP, PRGRRQPIP) (KTSERSQPR, TSERSQPRG) (KTSERSQPR, SERSQPRGR) (KTSERSQPR, ERSQPRGRR) (KTSERSQPR, RSQPRGRRQ) 
	(KTSERSQPR, SQPRGRRQP) (KTSERSQPR, QPRGRRQPI) (KTSERSQPR, PRGRRQPIP) (KTSERSQPR, RGRRQPIPK) (TSERSQPRG, SERSQPRGR) 
	(TSERSQPRG, ERSQPRGRR) (TSERSQPRG, RSQPRGRRQ) (TSERSQPRG, SQPRGRRQP) (TSERSQPRG, QPRGRRQPI) (TSERSQPRG, PRGRRQPIP) 
	(TSERSQPRG, RGRRQPIPK) (TSERSQPRG, GRRQPIPKA) (TSERSQPRG, GRRQPIPKD) (SERSQPRGR, ERSQPRGRR) (SERSQPRGR, RSQPRGRRQ) 
	(SERSQPRGR, SQPRGRRQP) (SERSQPRGR, QPRGRRQPI) (SERSQPRGR, PRGRRQPIP) (SERSQPRGR, RGRRQPIPK) (SERSQPRGR, GRRQPIPKA) 
	(SERSQPRGR, RRQPIPKAR) (SERSQPRGR, GRRQPIPKD) (SERSQPRGR, RRQPIPKDR) (ERSQPRGRR, RSQPRGRRQ) (ERSQPRGRR, SQPRGRRQP) 
	(ERSQPRGRR, QPRGRRQPI) (ERSQPRGRR, PRGRRQPIP) (ERSQPRGRR, RGRRQPIPK) (ERSQPRGRR, GRRQPIPKA) (ERSQPRGRR, RRQPIPKAR) 
	(ERSQPRGRR, RQPIPKARR) (ERSQPRGRR, GRRQPIPKD) (ERSQPRGRR, RRQPIPKDR) (ERSQPRGRR, RQPIPKDRR) (RSQPRGRRQ, SQPRGRRQP) 
	(RSQPRGRRQ, QPRGRRQPI) (RSQPRGRRQ, PRGRRQPIP) (RSQPRGRRQ, RGRRQPIPK) (RSQPRGRRQ, GRRQPIPKA) (RSQPRGRRQ, RRQPIPKAR) 
	(RSQPRGRRQ, RQPIPKARR) (RSQPRGRRQ, QPIPKARRP) (RSQPRGRRQ, GRRQPIPKD) (RSQPRGRRQ, RRQPIPKDR) (RSQPRGRRQ, RQPIPKDRR) 
	(RSQPRGRRQ, QPIPKDRRS) (SQPRGRRQP, QPRGRRQPI) (SQPRGRRQP, PRGRRQPIP) (SQPRGRRQP, RGRRQPIPK) (SQPRGRRQP, GRRQPIPKA) 
	(SQPRGRRQP, RRQPIPKAR) (SQPRGRRQP, RQPIPKARR) (SQPRGRRQP, QPIPKARRP) (SQPRGRRQP, PIPKARRPE) (SQPRGRRQP, GRRQPIPKD) 
	(SQPRGRRQP, RRQPIPKDR) (SQPRGRRQP, RQPIPKDRR) (SQPRGRRQP, QPIPKDRRS) (SQPRGRRQP, PIPKDRRST) (QPRGRRQPI, PRGRRQPIP) 
	(QPRGRRQPI, RGRRQPIPK) (QPRGRRQPI, GRRQPIPKA) (QPRGRRQPI, RRQPIPKAR) (QPRGRRQPI, RQPIPKARR) (QPRGRRQPI, QPIPKARRP) 
	(QPRGRRQPI, PIPKARRPE) (QPRGRRQPI, IPKARRPEG) (QPRGRRQPI, GRRQPIPKD) (QPRGRRQPI, RRQPIPKDR) (QPRGRRQPI, RQPIPKDRR) 
	(QPRGRRQPI, QPIPKDRRS) (QPRGRRQPI, PIPKDRRST) (QPRGRRQPI, IPKDRRSTG) (PRGRRQPIP, RGRRQPIPK) (PRGRRQPIP, GRRQPIPKA) 
	(PRGRRQPIP, RRQPIPKAR) (PRGRRQPIP, RQPIPKARR) (PRGRRQPIP, QPIPKARRP) (PRGRRQPIP, PIPKARRPE) (PRGRRQPIP, IPKARRPEG) 
	(PRGRRQPIP, PKARRPEGR) (PRGRRQPIP, GRRQPIPKD) (PRGRRQPIP, RRQPIPKDR) (PRGRRQPIP, RQPIPKDRR) (PRGRRQPIP, QPIPKDRRS) 
	(PRGRRQPIP, PIPKDRRST) (PRGRRQPIP, IPKDRRSTG) (PRGRRQPIP, PKDRRSTGK) (RGRRQPIPK, GRRQPIPKA) (RGRRQPIPK, RRQPIPKAR) 
	(RGRRQPIPK, RQPIPKARR) (RGRRQPIPK, QPIPKARRP) (RGRRQPIPK, PIPKARRPE) (RGRRQPIPK, IPKARRPEG) (RGRRQPIPK, PKARRPEGR) 
	(RGRRQPIPK, KARRPEGRT) (RGRRQPIPK, GRRQPIPKD) (RGRRQPIPK, RRQPIPKDR) (RGRRQPIPK, RQPIPKDRR) (RGRRQPIPK, QPIPKDRRS) 
	(RGRRQPIPK, PIPKDRRST) (RGRRQPIPK, IPKDRRSTG) (RGRRQPIPK, PKDRRSTGK) (RGRRQPIPK, KDRRSTGKS) (GRRQPIPKA, RRQPIPKAR) 
	(GRRQPIPKA, RQPIPKARR) (GRRQPIPKA, QPIPKARRP) (GRRQPIPKA, PIPKARRPE) (GRRQPIPKA, IPKARRPEG) (GRRQPIPKA, PKARRPEGR) 
	(GRRQPIPKA, KARRPEGRT) (GRRQPIPKA, ARRPEGRTW) (RRQPIPKAR, RQPIPKARR) (RRQPIPKAR, QPIPKARRP) (RRQPIPKAR, PIPKARRPE) 
	(RRQPIPKAR, IPKARRPEG) (RRQPIPKAR, PKARRPEGR) (RRQPIPKAR, KARRPEGRT) (RRQPIPKAR, ARRPEGRTW) (RRQPIPKAR, RRPEGRTWA) 
	(RQPIPKARR, QPIPKARRP) (RQPIPKARR, PIPKARRPE) (RQPIPKARR, IPKARRPEG) (RQPIPKARR, PKARRPEGR) (RQPIPKARR, KARRPEGRT) 
	(RQPIPKARR, ARRPEGRTW) (RQPIPKARR, RRPEGRTWA) (RQPIPKARR, RPEGRTWAQ) (QPIPKARRP, PIPKARRPE) (QPIPKARRP, IPKARRPEG) 
	(QPIPKARRP, PKARRPEGR) (QPIPKARRP, KARRPEGRT) (QPIPKARRP, ARRPEGRTW) (QPIPKARRP, RRPEGRTWA) (QPIPKARRP, RPEGRTWAQ) 
	(QPIPKARRP, PEGRTWAQP) (PIPKARRPE, IPKARRPEG) (PIPKARRPE, PKARRPEGR) (PIPKARRPE, KARRPEGRT) (PIPKARRPE, ARRPEGRTW) 
	(PIPKARRPE, RRPEGRTWA) (PIPKARRPE, RPEGRTWAQ) (PIPKARRPE, PEGRTWAQP) (PIPKARRPE, EGRTWAQPG) (IPKARRPEG, PKARRPEGR) 
	(IPKARRPEG, KARRPEGRT) (IPKARRPEG, ARRPEGRTW) (IPKARRPEG, RRPEGRTWA) (IPKARRPEG, RPEGRTWAQ) (IPKARRPEG, PEGRTWAQP) 
	(IPKARRPEG, EGRTWAQPG) (IPKARRPEG, GRTWAQPGY) (PKARRPEGR, KARRPEGRT) (PKARRPEGR, ARRPEGRTW) (PKARRPEGR, RRPEGRTWA) 
	(PKARRPEGR, RPEGRTWAQ) (PKARRPEGR, PEGRTWAQP) (PKARRPEGR, EGRTWAQPG) (PKARRPEGR, GRTWAQPGY) (PKARRPEGR, RTWAQPGYP) 
	(KARRPEGRT, ARRPEGRTW) (KARRPEGRT, RRPEGRTWA) (KARRPEGRT, RPEGRTWAQ) (KARRPEGRT, PEGRTWAQP) (KARRPEGRT, EGRTWAQPG) 
	(KARRPEGRT, GRTWAQPGY) (KARRPEGRT, RTWAQPGYP) (KARRPEGRT, TWAQPGYPW) (ARRPEGRTW, RRPEGRTWA) (ARRPEGRTW, RPEGRTWAQ) 
	(ARRPEGRTW, PEGRTWAQP) (ARRPEGRTW, EGRTWAQPG) (ARRPEGRTW, GRTWAQPGY) (ARRPEGRTW, RTWAQPGYP) (ARRPEGRTW, TWAQPGYPW) 
	(ARRPEGRTW, WAQPGYPWP) (RRPEGRTWA, RPEGRTWAQ) (RRPEGRTWA, PEGRTWAQP) (RRPEGRTWA, EGRTWAQPG) (RRPEGRTWA, GRTWAQPGY) 
	(RRPEGRTWA, RTWAQPGYP) (RRPEGRTWA, TWAQPGYPW) (RRPEGRTWA, WAQPGYPWP) (RRPEGRTWA, AQPGYPWPL) (RPEGRTWAQ, PEGRTWAQP) 
	(RPEGRTWAQ, EGRTWAQPG) (RPEGRTWAQ, GRTWAQPGY) (RPEGRTWAQ, RTWAQPGYP) (RPEGRTWAQ, TWAQPGYPW) (RPEGRTWAQ, WAQPGYPWP) 
	(RPEGRTWAQ, AQPGYPWPL) (RPEGRTWAQ, QPGYPWPLY) (PEGRTWAQP, EGRTWAQPG) (PEGRTWAQP, GRTWAQPGY) (PEGRTWAQP, RTWAQPGYP) 
	(PEGRTWAQP, TWAQPGYPW) (PEGRTWAQP, WAQPGYPWP) (PEGRTWAQP, AQPGYPWPL) (PEGRTWAQP, QPGYPWPLY) (PEGRTWAQP, PGYPWPLYG) 
	(EGRTWAQPG, GRTWAQPGY) (EGRTWAQPG, RTWAQPGYP) (EGRTWAQPG, TWAQPGYPW) (EGRTWAQPG, WAQPGYPWP) (EGRTWAQPG, AQPGYPWPL) 
	(EGRTWAQPG, QPGYPWPLY) (EGRTWAQPG, PGYPWPLYG) (EGRTWAQPG, GYPWPLYGN) (GRTWAQPGY, RTWAQPGYP) (GRTWAQPGY, TWAQPGYPW) 
	(GRTWAQPGY, WAQPGYPWP) (GRTWAQPGY, AQPGYPWPL) (GRTWAQPGY, QPGYPWPLY) (GRTWAQPGY, PGYPWPLYG) (GRTWAQPGY, GYPWPLYGN) 
	(GRTWAQPGY, YPWPLYGNE) (RTWAQPGYP, TWAQPGYPW) (RTWAQPGYP, WAQPGYPWP) (RTWAQPGYP, AQPGYPWPL) (RTWAQPGYP, QPGYPWPLY) 
	(RTWAQPGYP, PGYPWPLYG) (RTWAQPGYP, GYPWPLYGN) (RTWAQPGYP, YPWPLYGNE) (RTWAQPGYP, PWPLYGNEG) (TWAQPGYPW, WAQPGYPWP) 
	(TWAQPGYPW, AQPGYPWPL) (TWAQPGYPW, QPGYPWPLY) (TWAQPGYPW, PGYPWPLYG) (TWAQPGYPW, GYPWPLYGN) (TWAQPGYPW, YPWPLYGNE) 
	(TWAQPGYPW, PWPLYGNEG) (TWAQPGYPW, WPLYGNEGC) (WAQPGYPWP, AQPGYPWPL) (WAQPGYPWP, QPGYPWPLY) (WAQPGYPWP, PGYPWPLYG) 
	(WAQPGYPWP, GYPWPLYGN) (WAQPGYPWP, YPWPLYGNE) (WAQPGYPWP, PWPLYGNEG) (WAQPGYPWP, WPLYGNEGC) (WAQPGYPWP, PLYGNEGCG) 
	(AQPGYPWPL, QPGYPWPLY) (AQPGYPWPL, PGYPWPLYG) (AQPGYPWPL, GYPWPLYGN) (AQPGYPWPL, YPWPLYGNE) (AQPGYPWPL, PWPLYGNEG) 
	(AQPGYPWPL, WPLYGNEGC) (AQPGYPWPL, PLYGNEGCG) (AQPGYPWPL, LYGNEGCGW) (QPGYPWPLY, PGYPWPLYG) (QPGYPWPLY, GYPWPLYGN) 
	(QPGYPWPLY, YPWPLYGNE) (QPGYPWPLY, PWPLYGNEG) (QPGYPWPLY, WPLYGNEGC) (QPGYPWPLY, PLYGNEGCG) (QPGYPWPLY, LYGNEGCGW) 
	(QPGYPWPLY, YGNEGCGWA) (PGYPWPLYG, GYPWPLYGN) (PGYPWPLYG, YPWPLYGNE) (PGYPWPLYG, PWPLYGNEG) (PGYPWPLYG, WPLYGNEGC) 
	(PGYPWPLYG, PLYGNEGCG) (PGYPWPLYG, LYGNEGCGW) (PGYPWPLYG, YGNEGCGWA) (PGYPWPLYG, GNEGCGWAG) (PGYPWPLYG, WPLYGNEGL) 
	(PGYPWPLYG, PLYGNEGLG) (PGYPWPLYG, LYGNEGLGW) (PGYPWPLYG, YGNEGLGWA) (PGYPWPLYG, GNEGLGWAG) (GYPWPLYGN, YPWPLYGNE) 
	(GYPWPLYGN, PWPLYGNEG) (GYPWPLYGN, WPLYGNEGC) (GYPWPLYGN, PLYGNEGCG) (GYPWPLYGN, LYGNEGCGW) (GYPWPLYGN, YGNEGCGWA) 
	(GYPWPLYGN, GNEGCGWAG) (GYPWPLYGN, NEGCGWAGW) (GYPWPLYGN, WPLYGNEGL) (GYPWPLYGN, PLYGNEGLG) (GYPWPLYGN, LYGNEGLGW) 
	(GYPWPLYGN, YGNEGLGWA) (GYPWPLYGN, GNEGLGWAG) (GYPWPLYGN, NEGLGWAGW) (YPWPLYGNE, PWPLYGNEG) (YPWPLYGNE, WPLYGNEGC) 
	(YPWPLYGNE, PLYGNEGCG) (YPWPLYGNE, LYGNEGCGW) (YPWPLYGNE, YGNEGCGWA) (YPWPLYGNE, GNEGCGWAG) (YPWPLYGNE, NEGCGWAGW) 
	(YPWPLYGNE, EGCGWAGWL) (YPWPLYGNE, WPLYGNEGL) (YPWPLYGNE, PLYGNEGLG) (YPWPLYGNE, LYGNEGLGW) (YPWPLYGNE, YGNEGLGWA) 
	(YPWPLYGNE, GNEGLGWAG) (YPWPLYGNE, NEGLGWAGW) (YPWPLYGNE, EGLGWAGWL) (PWPLYGNEG, WPLYGNEGC) (PWPLYGNEG, PLYGNEGCG) 
	(PWPLYGNEG, LYGNEGCGW) (PWPLYGNEG, YGNEGCGWA) (PWPLYGNEG, GNEGCGWAG) (PWPLYGNEG, NEGCGWAGW) (PWPLYGNEG, EGCGWAGWL) 
	(PWPLYGNEG, GCGWAGWLL) (PWPLYGNEG, WPLYGNEGL) (PWPLYGNEG, PLYGNEGLG) (PWPLYGNEG, LYGNEGLGW) (PWPLYGNEG, YGNEGLGWA) 
	(PWPLYGNEG, GNEGLGWAG) (PWPLYGNEG, NEGLGWAGW) (PWPLYGNEG, EGLGWAGWL) (PWPLYGNEG, GLGWAGWLL) (WPLYGNEGC, PLYGNEGCG) 
	(WPLYGNEGC, LYGNEGCGW) (WPLYGNEGC, YGNEGCGWA) (WPLYGNEGC, GNEGCGWAG) (WPLYGNEGC, NEGCGWAGW) (WPLYGNEGC, EGCGWAGWL) 
	(WPLYGNEGC, GCGWAGWLL) (WPLYGNEGC, CGWAGWLLS) (PLYGNEGCG, LYGNEGCGW) (PLYGNEGCG, YGNEGCGWA) (PLYGNEGCG, GNEGCGWAG) 
	(PLYGNEGCG, NEGCGWAGW) (PLYGNEGCG, EGCGWAGWL) (PLYGNEGCG, GCGWAGWLL) (PLYGNEGCG, CGWAGWLLS) (PLYGNEGCG, GWAGWLLSP) 
	(LYGNEGCGW, YGNEGCGWA) (LYGNEGCGW, GNEGCGWAG) (LYGNEGCGW, NEGCGWAGW) (LYGNEGCGW, EGCGWAGWL) (LYGNEGCGW, GCGWAGWLL) 
	(LYGNEGCGW, CGWAGWLLS) (LYGNEGCGW, GWAGWLLSP) (LYGNEGCGW, WAGWLLSPR) (YGNEGCGWA, GNEGCGWAG) (YGNEGCGWA, NEGCGWAGW) 
	(YGNEGCGWA, EGCGWAGWL) (YGNEGCGWA, GCGWAGWLL) (YGNEGCGWA, CGWAGWLLS) (YGNEGCGWA, GWAGWLLSP) (YGNEGCGWA, WAGWLLSPR) 
	(YGNEGCGWA, AGWLLSPRG) (GNEGCGWAG, NEGCGWAGW) (GNEGCGWAG, EGCGWAGWL) (GNEGCGWAG, GCGWAGWLL) (GNEGCGWAG, CGWAGWLLS) 
	(GNEGCGWAG, GWAGWLLSP) (GNEGCGWAG, WAGWLLSPR) (GNEGCGWAG, AGWLLSPRG) (GNEGCGWAG, GWLLSPRGS) (NEGCGWAGW, EGCGWAGWL) 
	(NEGCGWAGW, GCGWAGWLL) (NEGCGWAGW, CGWAGWLLS) (NEGCGWAGW, GWAGWLLSP) (NEGCGWAGW, WAGWLLSPR) (NEGCGWAGW, AGWLLSPRG) 
	(NEGCGWAGW, GWLLSPRGS) (NEGCGWAGW, WLLSPRGSR) (EGCGWAGWL, GCGWAGWLL) (EGCGWAGWL, CGWAGWLLS) (EGCGWAGWL, GWAGWLLSP) 
	(EGCGWAGWL, WAGWLLSPR) (EGCGWAGWL, AGWLLSPRG) (EGCGWAGWL, GWLLSPRGS) (EGCGWAGWL, WLLSPRGSR) (EGCGWAGWL, LLSPRGSRP) 
	(GCGWAGWLL, CGWAGWLLS) (GCGWAGWLL, GWAGWLLSP) (GCGWAGWLL, WAGWLLSPR) (GCGWAGWLL, AGWLLSPRG) (GCGWAGWLL, GWLLSPRGS) 
	(GCGWAGWLL, WLLSPRGSR) (GCGWAGWLL, LLSPRGSRP) (GCGWAGWLL, LSPRGSRPS) (CGWAGWLLS, GWAGWLLSP) (CGWAGWLLS, WAGWLLSPR) 
	(CGWAGWLLS, AGWLLSPRG) (CGWAGWLLS, GWLLSPRGS) (CGWAGWLLS, WLLSPRGSR) (CGWAGWLLS, LLSPRGSRP) (CGWAGWLLS, LSPRGSRPS) 
	(CGWAGWLLS, SPRGSRPSW) (GWAGWLLSP, WAGWLLSPR) (GWAGWLLSP, AGWLLSPRG) (GWAGWLLSP, GWLLSPRGS) (GWAGWLLSP, WLLSPRGSR) 
	(GWAGWLLSP, LLSPRGSRP) (GWAGWLLSP, LSPRGSRPS) (GWAGWLLSP, SPRGSRPSW) (GWAGWLLSP, PRGSRPSWG) (WAGWLLSPR, AGWLLSPRG) 
	(WAGWLLSPR, GWLLSPRGS) (WAGWLLSPR, WLLSPRGSR) (WAGWLLSPR, LLSPRGSRP) (WAGWLLSPR, LSPRGSRPS) (WAGWLLSPR, SPRGSRPSW) 
	(WAGWLLSPR, PRGSRPSWG) (WAGWLLSPR, RGSRPSWGP) (AGWLLSPRG, GWLLSPRGS) (AGWLLSPRG, WLLSPRGSR) (AGWLLSPRG, LLSPRGSRP) 
	(AGWLLSPRG, LSPRGSRPS) (AGWLLSPRG, SPRGSRPSW) (AGWLLSPRG, PRGSRPSWG) (AGWLLSPRG, RGSRPSWGP) (AGWLLSPRG, GSRPSWGPT) 
	(GWLLSPRGS, WLLSPRGSR) (GWLLSPRGS, LLSPRGSRP) (GWLLSPRGS, LSPRGSRPS) (GWLLSPRGS, SPRGSRPSW) (GWLLSPRGS, PRGSRPSWG) 
	(GWLLSPRGS, RGSRPSWGP) (GWLLSPRGS, GSRPSWGPT) (GWLLSPRGS, SRPSWGPTD) (WLLSPRGSR, LLSPRGSRP) (WLLSPRGSR, LSPRGSRPS) 
	(WLLSPRGSR, SPRGSRPSW) (WLLSPRGSR, PRGSRPSWG) (WLLSPRGSR, RGSRPSWGP) (WLLSPRGSR, GSRPSWGPT) (WLLSPRGSR, SRPSWGPTD) 
	(WLLSPRGSR, RPSWGPTDP) (LLSPRGSRP, LSPRGSRPS) (LLSPRGSRP, SPRGSRPSW) (LLSPRGSRP, PRGSRPSWG) (LLSPRGSRP, RGSRPSWGP) 
	(LLSPRGSRP, GSRPSWGPT) (LLSPRGSRP, SRPSWGPTD) (LLSPRGSRP, RPSWGPTDP) (LLSPRGSRP, PSWGPTDPR) (LSPRGSRPS, SPRGSRPSW) 
	(LSPRGSRPS, PRGSRPSWG) (LSPRGSRPS, RGSRPSWGP) (LSPRGSRPS, GSRPSWGPT) (LSPRGSRPS, SRPSWGPTD) (LSPRGSRPS, RPSWGPTDP) 
	(LSPRGSRPS, PSWGPTDPR) (LSPRGSRPS, SWGPTDPRR) (SPRGSRPSW, PRGSRPSWG) (SPRGSRPSW, RGSRPSWGP) (SPRGSRPSW, GSRPSWGPT) 
	(SPRGSRPSW, SRPSWGPTD) (SPRGSRPSW, RPSWGPTDP) (SPRGSRPSW, PSWGPTDPR) (SPRGSRPSW, SWGPTDPRR) (SPRGSRPSW, WGPTDPRRR) 
	(PRGSRPSWG, RGSRPSWGP) (PRGSRPSWG, GSRPSWGPT) (PRGSRPSWG, SRPSWGPTD) (PRGSRPSWG, RPSWGPTDP) (PRGSRPSWG, PSWGPTDPR) 
	(PRGSRPSWG, SWGPTDPRR) (PRGSRPSWG, WGPTDPRRR) (PRGSRPSWG, GPTDPRRRS) (RGSRPSWGP, GSRPSWGPT) (RGSRPSWGP, SRPSWGPTD) 
	(RGSRPSWGP, RPSWGPTDP) (RGSRPSWGP, PSWGPTDPR) (RGSRPSWGP, SWGPTDPRR) (RGSRPSWGP, WGPTDPRRR) (RGSRPSWGP, GPTDPRRRS) 
	(RGSRPSWGP, PTDPRRRSR) (GSRPSWGPT, SRPSWGPTD) (GSRPSWGPT, RPSWGPTDP) (GSRPSWGPT, PSWGPTDPR) (GSRPSWGPT, SWGPTDPRR) 
	(GSRPSWGPT, WGPTDPRRR) (GSRPSWGPT, GPTDPRRRS) (GSRPSWGPT, PTDPRRRSR) (GSRPSWGPT, TDPRRRSRN) (SRPSWGPTD, RPSWGPTDP) 
	(SRPSWGPTD, PSWGPTDPR) (SRPSWGPTD, SWGPTDPRR) (SRPSWGPTD, WGPTDPRRR) (SRPSWGPTD, GPTDPRRRS) (SRPSWGPTD, PTDPRRRSR) 
	(SRPSWGPTD, TDPRRRSRN) (SRPSWGPTD, DPRRRSRNL) (RPSWGPTDP, PSWGPTDPR) (RPSWGPTDP, SWGPTDPRR) (RPSWGPTDP, WGPTDPRRR) 
	(RPSWGPTDP, GPTDPRRRS) (RPSWGPTDP, PTDPRRRSR) (RPSWGPTDP, TDPRRRSRN) (RPSWGPTDP, DPRRRSRNL) (RPSWGPTDP, PRRRSRNLG) 
	(PSWGPTDPR, SWGPTDPRR) (PSWGPTDPR, WGPTDPRRR) (PSWGPTDPR, GPTDPRRRS) (PSWGPTDPR, PTDPRRRSR) (PSWGPTDPR, TDPRRRSRN) 
	(PSWGPTDPR, DPRRRSRNL) (PSWGPTDPR, PRRRSRNLG) (PSWGPTDPR, RRRSRNLGK) (SWGPTDPRR, WGPTDPRRR) (SWGPTDPRR, GPTDPRRRS) 
	(SWGPTDPRR, PTDPRRRSR) (SWGPTDPRR, TDPRRRSRN) (SWGPTDPRR, DPRRRSRNL) (SWGPTDPRR, PRRRSRNLG) (SWGPTDPRR, RRRSRNLGK) 
	(SWGPTDPRR, RRSRNLGKV) (WGPTDPRRR, GPTDPRRRS) (WGPTDPRRR, PTDPRRRSR) (WGPTDPRRR, TDPRRRSRN) (WGPTDPRRR, DPRRRSRNL) 
	(WGPTDPRRR, PRRRSRNLG) (WGPTDPRRR, RRRSRNLGK) (WGPTDPRRR, RRSRNLGKV) (WGPTDPRRR, RSRNLGKVI) (GPTDPRRRS, PTDPRRRSR) 
	(GPTDPRRRS, TDPRRRSRN) (GPTDPRRRS, DPRRRSRNL) (GPTDPRRRS, PRRRSRNLG) (GPTDPRRRS, RRRSRNLGK) (GPTDPRRRS, RRSRNLGKV) 
	(GPTDPRRRS, RSRNLGKVI) (GPTDPRRRS, SRNLGKVID) (PTDPRRRSR, TDPRRRSRN) (PTDPRRRSR, DPRRRSRNL) (PTDPRRRSR, PRRRSRNLG) 
	(PTDPRRRSR, RRRSRNLGK) (PTDPRRRSR, RRSRNLGKV) (PTDPRRRSR, RSRNLGKVI) (PTDPRRRSR, SRNLGKVID) (PTDPRRRSR, RNLGKVIDT) 
	(TDPRRRSRN, DPRRRSRNL) (TDPRRRSRN, PRRRSRNLG) (TDPRRRSRN, RRRSRNLGK) (TDPRRRSRN, RRSRNLGKV) (TDPRRRSRN, RSRNLGKVI) 
	(TDPRRRSRN, SRNLGKVID) (TDPRRRSRN, RNLGKVIDT) (TDPRRRSRN, NLGKVIDTL) (DPRRRSRNL, PRRRSRNLG) (DPRRRSRNL, RRRSRNLGK) 
	(DPRRRSRNL, RRSRNLGKV) (DPRRRSRNL, RSRNLGKVI) (DPRRRSRNL, SRNLGKVID) (DPRRRSRNL, RNLGKVIDT) (DPRRRSRNL, NLGKVIDTL) 
	(DPRRRSRNL, LGKVIDTLT) (PRRRSRNLG, RRRSRNLGK) (PRRRSRNLG, RRSRNLGKV) (PRRRSRNLG, RSRNLGKVI) (PRRRSRNLG, SRNLGKVID) 
	(PRRRSRNLG, RNLGKVIDT) (PRRRSRNLG, NLGKVIDTL) (PRRRSRNLG, LGKVIDTLT) (PRRRSRNLG, GKVIDTLTC) (RRRSRNLGK, RRSRNLGKV) 
	(RRRSRNLGK, RSRNLGKVI) (RRRSRNLGK, SRNLGKVID) (RRRSRNLGK, RNLGKVIDT) (RRRSRNLGK, NLGKVIDTL) (RRRSRNLGK, LGKVIDTLT) 
	(RRRSRNLGK, GKVIDTLTC) (RRRSRNLGK, KVIDTLTCG) (RRSRNLGKV, RSRNLGKVI) (RRSRNLGKV, SRNLGKVID) (RRSRNLGKV, RNLGKVIDT) 
	(RRSRNLGKV, NLGKVIDTL) (RRSRNLGKV, LGKVIDTLT) (RRSRNLGKV, GKVIDTLTC) (RRSRNLGKV, KVIDTLTCG) (RRSRNLGKV, VIDTLTCGF) 
	(RSRNLGKVI, SRNLGKVID) (RSRNLGKVI, RNLGKVIDT) (RSRNLGKVI, NLGKVIDTL) (RSRNLGKVI, LGKVIDTLT) (RSRNLGKVI, GKVIDTLTC) 
	(RSRNLGKVI, KVIDTLTCG) (RSRNLGKVI, VIDTLTCGF) (RSRNLGKVI, IDTLTCGFA) (SRNLGKVID, RNLGKVIDT) (SRNLGKVID, NLGKVIDTL) 
	(SRNLGKVID, LGKVIDTLT) (SRNLGKVID, GKVIDTLTC) (SRNLGKVID, KVIDTLTCG) (SRNLGKVID, VIDTLTCGF) (SRNLGKVID, IDTLTCGFA) 
	(SRNLGKVID, DTLTCGFAD) (RNLGKVIDT, NLGKVIDTL) (RNLGKVIDT, LGKVIDTLT) (RNLGKVIDT, GKVIDTLTC) (RNLGKVIDT, KVIDTLTCG) 
	(RNLGKVIDT, VIDTLTCGF) (RNLGKVIDT, IDTLTCGFA) (RNLGKVIDT, DTLTCGFAD) (RNLGKVIDT, TLTCGFADL) (NLGKVIDTL, LGKVIDTLT) 
	(NLGKVIDTL, GKVIDTLTC) (NLGKVIDTL, KVIDTLTCG) (NLGKVIDTL, VIDTLTCGF) (NLGKVIDTL, IDTLTCGFA) (NLGKVIDTL, DTLTCGFAD) 
	(NLGKVIDTL, TLTCGFADL) (NLGKVIDTL, LTCGFADLM) (LGKVIDTLT, GKVIDTLTC) (LGKVIDTLT, KVIDTLTCG) (LGKVIDTLT, VIDTLTCGF) 
	(LGKVIDTLT, IDTLTCGFA) (LGKVIDTLT, DTLTCGFAD) (LGKVIDTLT, TLTCGFADL) (LGKVIDTLT, LTCGFADLM) (LGKVIDTLT, TCGFADLMG) 
	(GKVIDTLTC, KVIDTLTCG) (GKVIDTLTC, VIDTLTCGF) (GKVIDTLTC, IDTLTCGFA) (GKVIDTLTC, DTLTCGFAD) (GKVIDTLTC, TLTCGFADL) 
	(GKVIDTLTC, LTCGFADLM) (GKVIDTLTC, TCGFADLMG) (GKVIDTLTC, CGFADLMGY) (KVIDTLTCG, VIDTLTCGF) (KVIDTLTCG, IDTLTCGFA) 
	(KVIDTLTCG, DTLTCGFAD) (KVIDTLTCG, TLTCGFADL) (KVIDTLTCG, LTCGFADLM) (KVIDTLTCG, TCGFADLMG) (KVIDTLTCG, CGFADLMGY) 
	(KVIDTLTCG, GFADLMGYI) (VIDTLTCGF, IDTLTCGFA) (VIDTLTCGF, DTLTCGFAD) (VIDTLTCGF, TLTCGFADL) (VIDTLTCGF, LTCGFADLM) 
	(VIDTLTCGF, TCGFADLMG) (VIDTLTCGF, CGFADLMGY) (VIDTLTCGF, GFADLMGYI) (VIDTLTCGF, FADLMGYIP) (IDTLTCGFA, DTLTCGFAD) 
	(IDTLTCGFA, TLTCGFADL) (IDTLTCGFA, LTCGFADLM) (IDTLTCGFA, TCGFADLMG) (IDTLTCGFA, CGFADLMGY) (IDTLTCGFA, GFADLMGYI) 
	(IDTLTCGFA, FADLMGYIP) (IDTLTCGFA, ADLMGYIPL) (DTLTCGFAD, TLTCGFADL) (DTLTCGFAD, LTCGFADLM) (DTLTCGFAD, TCGFADLMG) 
	(DTLTCGFAD, CGFADLMGY) (DTLTCGFAD, GFADLMGYI) (DTLTCGFAD, FADLMGYIP) (DTLTCGFAD, ADLMGYIPL) (DTLTCGFAD, DLMGYIPLV) 
	(TLTCGFADL, LTCGFADLM) (TLTCGFADL, TCGFADLMG) (TLTCGFADL, CGFADLMGY) (TLTCGFADL, GFADLMGYI) (TLTCGFADL, FADLMGYIP) 
	(TLTCGFADL, ADLMGYIPL) (TLTCGFADL, DLMGYIPLV) (TLTCGFADL, LMGYIPLVG) (LTCGFADLM, TCGFADLMG) (LTCGFADLM, CGFADLMGY) 
	(LTCGFADLM, GFADLMGYI) (LTCGFADLM, FADLMGYIP) (LTCGFADLM, ADLMGYIPL) (LTCGFADLM, DLMGYIPLV) (LTCGFADLM, LMGYIPLVG) 
	(LTCGFADLM, MGYIPLVGA) (TCGFADLMG, CGFADLMGY) (TCGFADLMG, GFADLMGYI) (TCGFADLMG, FADLMGYIP) (TCGFADLMG, ADLMGYIPL) 
	(TCGFADLMG, DLMGYIPLV) (TCGFADLMG, LMGYIPLVG) (TCGFADLMG, MGYIPLVGA) (TCGFADLMG, GYIPLVGAP) (CGFADLMGY, GFADLMGYI) 
	(CGFADLMGY, FADLMGYIP) (CGFADLMGY, ADLMGYIPL) (CGFADLMGY, DLMGYIPLV) (CGFADLMGY, LMGYIPLVG) (CGFADLMGY, MGYIPLVGA) 
	(CGFADLMGY, GYIPLVGAP) (CGFADLMGY, YIPLVGAPL) (GFADLMGYI, FADLMGYIP) (GFADLMGYI, ADLMGYIPL) (GFADLMGYI, DLMGYIPLV) 
	(GFADLMGYI, LMGYIPLVG) (GFADLMGYI, MGYIPLVGA) (GFADLMGYI, GYIPLVGAP) (GFADLMGYI, YIPLVGAPL) (GFADLMGYI, IPLVGAPLG) 
	(FADLMGYIP, ADLMGYIPL) (FADLMGYIP, DLMGYIPLV) (FADLMGYIP, LMGYIPLVG) (FADLMGYIP, MGYIPLVGA) (FADLMGYIP, GYIPLVGAP) 
	(FADLMGYIP, YIPLVGAPL) (FADLMGYIP, IPLVGAPLG) (FADLMGYIP, PLVGAPLGG) (ADLMGYIPL, DLMGYIPLV) (ADLMGYIPL, LMGYIPLVG) 
	(ADLMGYIPL, MGYIPLVGA) (ADLMGYIPL, GYIPLVGAP) (ADLMGYIPL, YIPLVGAPL) (ADLMGYIPL, IPLVGAPLG) (ADLMGYIPL, PLVGAPLGG) 
	(ADLMGYIPL, LVGAPLGGA) (DLMGYIPLV, LMGYIPLVG) (DLMGYIPLV, MGYIPLVGA) (DLMGYIPLV, GYIPLVGAP) (DLMGYIPLV, YIPLVGAPL) 
	(DLMGYIPLV, IPLVGAPLG) (DLMGYIPLV, PLVGAPLGG) (DLMGYIPLV, LVGAPLGGA) (DLMGYIPLV, VGAPLGGAA) (LMGYIPLVG, MGYIPLVGA) 
	(LMGYIPLVG, GYIPLVGAP) (LMGYIPLVG, YIPLVGAPL) (LMGYIPLVG, IPLVGAPLG) (LMGYIPLVG, PLVGAPLGG) (LMGYIPLVG, LVGAPLGGA) 
	(LMGYIPLVG, VGAPLGGAA) (LMGYIPLVG, GAPLGGAAR) (MGYIPLVGA, GYIPLVGAP) (MGYIPLVGA, YIPLVGAPL) (MGYIPLVGA, IPLVGAPLG) 
	(MGYIPLVGA, PLVGAPLGG) (MGYIPLVGA, LVGAPLGGA) (MGYIPLVGA, VGAPLGGAA) (MGYIPLVGA, GAPLGGAAR) (MGYIPLVGA, APLGGAARA) 
	(GYIPLVGAP, YIPLVGAPL) (GYIPLVGAP, IPLVGAPLG) (GYIPLVGAP, PLVGAPLGG) (GYIPLVGAP, LVGAPLGGA) (GYIPLVGAP, VGAPLGGAA) 
	(GYIPLVGAP, GAPLGGAAR) (GYIPLVGAP, APLGGAARA) (GYIPLVGAP, PLGGAARAL) (YIPLVGAPL, IPLVGAPLG) (YIPLVGAPL, PLVGAPLGG) 
	(YIPLVGAPL, LVGAPLGGA) (YIPLVGAPL, VGAPLGGAA) (YIPLVGAPL, GAPLGGAAR) (YIPLVGAPL, APLGGAARA) (YIPLVGAPL, PLGGAARAL) 
	(YIPLVGAPL, LGGAARALA) (IPLVGAPLG, PLVGAPLGG) (IPLVGAPLG, LVGAPLGGA) (IPLVGAPLG, VGAPLGGAA) (IPLVGAPLG, GAPLGGAAR) 
	(IPLVGAPLG, APLGGAARA) (IPLVGAPLG, PLGGAARAL) (IPLVGAPLG, LGGAARALA) (IPLVGAPLG, GGAARALAH) (PLVGAPLGG, LVGAPLGGA) 
	(PLVGAPLGG, VGAPLGGAA) (PLVGAPLGG, GAPLGGAAR) (PLVGAPLGG, APLGGAARA) (PLVGAPLGG, PLGGAARAL) (PLVGAPLGG, LGGAARALA) 
	(PLVGAPLGG, GGAARALAH) (PLVGAPLGG, GAARALAHG) (LVGAPLGGA, VGAPLGGAA) (LVGAPLGGA, GAPLGGAAR) (LVGAPLGGA, APLGGAARA) 
	(LVGAPLGGA, PLGGAARAL) (LVGAPLGGA, LGGAARALA) (LVGAPLGGA, GGAARALAH) (LVGAPLGGA, GAARALAHG) (LVGAPLGGA, AARALAHGV) 
	(VGAPLGGAA, GAPLGGAAR) (VGAPLGGAA, APLGGAARA) (VGAPLGGAA, PLGGAARAL) (VGAPLGGAA, LGGAARALA) (VGAPLGGAA, GGAARALAH) 
	(VGAPLGGAA, GAARALAHG) (VGAPLGGAA, AARALAHGV) (VGAPLGGAA, ARALAHGVR) (GAPLGGAAR, APLGGAARA) (GAPLGGAAR, PLGGAARAL) 
	(GAPLGGAAR, LGGAARALA) (GAPLGGAAR, GGAARALAH) (GAPLGGAAR, GAARALAHG) (GAPLGGAAR, AARALAHGV) (GAPLGGAAR, ARALAHGVR) 
	(GAPLGGAAR, RALAHGVRV) (APLGGAARA, PLGGAARAL) (APLGGAARA, LGGAARALA) (APLGGAARA, GGAARALAH) (APLGGAARA, GAARALAHG) 
	(APLGGAARA, AARALAHGV) (APLGGAARA, ARALAHGVR) (APLGGAARA, RALAHGVRV) (APLGGAARA, ALAHGVRVL) (PLGGAARAL, LGGAARALA) 
	(PLGGAARAL, GGAARALAH) (PLGGAARAL, GAARALAHG) (PLGGAARAL, AARALAHGV) (PLGGAARAL, ARALAHGVR) (PLGGAARAL, RALAHGVRV) 
	(PLGGAARAL, ALAHGVRVL) (PLGGAARAL, LAHGVRVLE) (LGGAARALA, GGAARALAH) (LGGAARALA, GAARALAHG) (LGGAARALA, AARALAHGV) 
	(LGGAARALA, ARALAHGVR) (LGGAARALA, RALAHGVRV) (LGGAARALA, ALAHGVRVL) (LGGAARALA, LAHGVRVLE) (LGGAARALA, AHGVRVLED) 
	(GGAARALAH, GAARALAHG) (GGAARALAH, AARALAHGV) (GGAARALAH, ARALAHGVR) (GGAARALAH, RALAHGVRV) (GGAARALAH, ALAHGVRVL) 
	(GGAARALAH, LAHGVRVLE) (GGAARALAH, AHGVRVLED) (GGAARALAH, HGVRVLEDG) (GAARALAHG, AARALAHGV) (GAARALAHG, ARALAHGVR) 
	(GAARALAHG, RALAHGVRV) (GAARALAHG, ALAHGVRVL) (GAARALAHG, LAHGVRVLE) (GAARALAHG, AHGVRVLED) (GAARALAHG, HGVRVLEDG) 
	(GAARALAHG, GVRVLEDGV) (AARALAHGV, ARALAHGVR) (AARALAHGV, RALAHGVRV) (AARALAHGV, ALAHGVRVL) (AARALAHGV, LAHGVRVLE) 
	(AARALAHGV, AHGVRVLED) (AARALAHGV, HGVRVLEDG) (AARALAHGV, GVRVLEDGV) (AARALAHGV, VRVLEDGVN) (ARALAHGVR, RALAHGVRV) 
	(ARALAHGVR, ALAHGVRVL) (ARALAHGVR, LAHGVRVLE) (ARALAHGVR, AHGVRVLED) (ARALAHGVR, HGVRVLEDG) (ARALAHGVR, GVRVLEDGV) 
	(ARALAHGVR, VRVLEDGVN) (ARALAHGVR, RVLEDGVNY) (ARALAHGVR, RALAHGVRA) (ARALAHGVR, ALAHGVRAL) (ARALAHGVR, LAHGVRALE) 
	(ARALAHGVR, AHGVRALED) (ARALAHGVR, HGVRALEDG) (ARALAHGVR, GVRALEDGI) (ARALAHGVR, VRALEDGIN) (ARALAHGVR, RALEDGINF) 
	(RALAHGVRV, ALAHGVRVL) (RALAHGVRV, LAHGVRVLE) (RALAHGVRV, AHGVRVLED) (RALAHGVRV, HGVRVLEDG) (RALAHGVRV, GVRVLEDGV) 
	(RALAHGVRV, VRVLEDGVN) (RALAHGVRV, RVLEDGVNY) (RALAHGVRV, VLEDGVNYA) (ALAHGVRVL, LAHGVRVLE) (ALAHGVRVL, AHGVRVLED) 
	(ALAHGVRVL, HGVRVLEDG) (ALAHGVRVL, GVRVLEDGV) (ALAHGVRVL, VRVLEDGVN) (ALAHGVRVL, RVLEDGVNY) (ALAHGVRVL, VLEDGVNYA) 
	(ALAHGVRVL, LEDGVNYAT) (LAHGVRVLE, AHGVRVLED) (LAHGVRVLE, HGVRVLEDG) (LAHGVRVLE, GVRVLEDGV) (LAHGVRVLE, VRVLEDGVN) 
	(LAHGVRVLE, RVLEDGVNY) (LAHGVRVLE, VLEDGVNYA) (LAHGVRVLE, LEDGVNYAT) (LAHGVRVLE, EDGVNYATG) (AHGVRVLED, HGVRVLEDG) 
	(AHGVRVLED, GVRVLEDGV) (AHGVRVLED, VRVLEDGVN) (AHGVRVLED, RVLEDGVNY) (AHGVRVLED, VLEDGVNYA) (AHGVRVLED, LEDGVNYAT) 
	(AHGVRVLED, EDGVNYATG) (AHGVRVLED, DGVNYATGN) (HGVRVLEDG, GVRVLEDGV) (HGVRVLEDG, VRVLEDGVN) (HGVRVLEDG, RVLEDGVNY) 
	(HGVRVLEDG, VLEDGVNYA) (HGVRVLEDG, LEDGVNYAT) (HGVRVLEDG, EDGVNYATG) (HGVRVLEDG, DGVNYATGN) (HGVRVLEDG, GVNYATGNL) 
	(GVRVLEDGV, VRVLEDGVN) (GVRVLEDGV, RVLEDGVNY) (GVRVLEDGV, VLEDGVNYA) (GVRVLEDGV, LEDGVNYAT) (GVRVLEDGV, EDGVNYATG) 
	(GVRVLEDGV, DGVNYATGN) (GVRVLEDGV, GVNYATGNL) (GVRVLEDGV, VNYATGNLP) (VRVLEDGVN, RVLEDGVNY) (VRVLEDGVN, VLEDGVNYA) 
	(VRVLEDGVN, LEDGVNYAT) (VRVLEDGVN, EDGVNYATG) (VRVLEDGVN, DGVNYATGN) (VRVLEDGVN, GVNYATGNL) (VRVLEDGVN, VNYATGNLP) 
	(VRVLEDGVN, NYATGNLPG) (RVLEDGVNY, VLEDGVNYA) (RVLEDGVNY, LEDGVNYAT) (RVLEDGVNY, EDGVNYATG) (RVLEDGVNY, DGVNYATGN) 
	(RVLEDGVNY, GVNYATGNL) (RVLEDGVNY, VNYATGNLP) (RVLEDGVNY, NYATGNLPG) (RVLEDGVNY, YATGNLPGC) (VLEDGVNYA, LEDGVNYAT) 
	(VLEDGVNYA, EDGVNYATG) (VLEDGVNYA, DGVNYATGN) (VLEDGVNYA, GVNYATGNL) (VLEDGVNYA, VNYATGNLP) (VLEDGVNYA, NYATGNLPG) 
	(VLEDGVNYA, YATGNLPGC) (VLEDGVNYA, ATGNLPGCS) (LEDGVNYAT, EDGVNYATG) (LEDGVNYAT, DGVNYATGN) (LEDGVNYAT, GVNYATGNL) 
	(LEDGVNYAT, VNYATGNLP) (LEDGVNYAT, NYATGNLPG) (LEDGVNYAT, YATGNLPGC) (LEDGVNYAT, ATGNLPGCS) (LEDGVNYAT, TGNLPGCSF) 
	(EDGVNYATG, DGVNYATGN) (EDGVNYATG, GVNYATGNL) (EDGVNYATG, VNYATGNLP) (EDGVNYATG, NYATGNLPG) (EDGVNYATG, YATGNLPGC) 
	(EDGVNYATG, ATGNLPGCS) (EDGVNYATG, TGNLPGCSF) (EDGVNYATG, GNLPGCSFS) (DGVNYATGN, GVNYATGNL) (DGVNYATGN, VNYATGNLP) 
	(DGVNYATGN, NYATGNLPG) (DGVNYATGN, YATGNLPGC) (DGVNYATGN, ATGNLPGCS) (DGVNYATGN, TGNLPGCSF) (DGVNYATGN, GNLPGCSFS) 
	(DGVNYATGN, NLPGCSFSI) (GVNYATGNL, VNYATGNLP) (GVNYATGNL, NYATGNLPG) (GVNYATGNL, YATGNLPGC) (GVNYATGNL, ATGNLPGCS) 
	(GVNYATGNL, TGNLPGCSF) (GVNYATGNL, GNLPGCSFS) (GVNYATGNL, NLPGCSFSI) (GVNYATGNL, LPGCSFSIF) (VNYATGNLP, NYATGNLPG) 
	(VNYATGNLP, YATGNLPGC) (VNYATGNLP, ATGNLPGCS) (VNYATGNLP, TGNLPGCSF) (VNYATGNLP, GNLPGCSFS) (VNYATGNLP, NLPGCSFSI) 
	(VNYATGNLP, LPGCSFSIF) (VNYATGNLP, PGCSFSIFL) (NYATGNLPG, YATGNLPGC) (NYATGNLPG, ATGNLPGCS) (NYATGNLPG, TGNLPGCSF) 
	(NYATGNLPG, GNLPGCSFS) (NYATGNLPG, NLPGCSFSI) (NYATGNLPG, LPGCSFSIF) (NYATGNLPG, PGCSFSIFL) (NYATGNLPG, GCSFSIFLL) 
	(YATGNLPGC, ATGNLPGCS) (YATGNLPGC, TGNLPGCSF) (YATGNLPGC, GNLPGCSFS) (YATGNLPGC, NLPGCSFSI) (YATGNLPGC, LPGCSFSIF) 
	(YATGNLPGC, PGCSFSIFL) (YATGNLPGC, GCSFSIFLL) (YATGNLPGC, CSFSIFLLA) (ATGNLPGCS, TGNLPGCSF) (ATGNLPGCS, GNLPGCSFS) 
	(ATGNLPGCS, NLPGCSFSI) (ATGNLPGCS, LPGCSFSIF) (ATGNLPGCS, PGCSFSIFL) (ATGNLPGCS, GCSFSIFLL) (ATGNLPGCS, CSFSIFLLA) 
	(ATGNLPGCS, SFSIFLLAL) (TGNLPGCSF, GNLPGCSFS) (TGNLPGCSF, NLPGCSFSI) (TGNLPGCSF, LPGCSFSIF) (TGNLPGCSF, PGCSFSIFL) 
	(TGNLPGCSF, GCSFSIFLL) (TGNLPGCSF, CSFSIFLLA) (TGNLPGCSF, SFSIFLLAL) (TGNLPGCSF, FSIFLLALL) (TGNLPGCSF, FSIFLLALF) 
	(GNLPGCSFS, NLPGCSFSI) (GNLPGCSFS, LPGCSFSIF) (GNLPGCSFS, PGCSFSIFL) (GNLPGCSFS, GCSFSIFLL) (GNLPGCSFS, CSFSIFLLA) 
	(GNLPGCSFS, SFSIFLLAL) (GNLPGCSFS, FSIFLLALL) (GNLPGCSFS, SIFLLALLS) (GNLPGCSFS, FSIFLLALF) (GNLPGCSFS, SIFLLALFS) 
	(NLPGCSFSI, LPGCSFSIF) (NLPGCSFSI, PGCSFSIFL) (NLPGCSFSI, GCSFSIFLL) (NLPGCSFSI, CSFSIFLLA) (NLPGCSFSI, SFSIFLLAL) 
	(NLPGCSFSI, FSIFLLALL) (NLPGCSFSI, SIFLLALLS) (NLPGCSFSI, IFLLALLSC) (NLPGCSFSI, FSIFLLALF) (NLPGCSFSI, SIFLLALFS) 
	(NLPGCSFSI, IFLLALFSC) (LPGCSFSIF, PGCSFSIFL) (LPGCSFSIF, GCSFSIFLL) (LPGCSFSIF, CSFSIFLLA) (LPGCSFSIF, SFSIFLLAL) 
	(LPGCSFSIF, FSIFLLALL) (LPGCSFSIF, SIFLLALLS) (LPGCSFSIF, IFLLALLSC) (LPGCSFSIF, FLLALLSCL) (LPGCSFSIF, FLLALLSCI) 
	(LPGCSFSIF, FSIFLLALF) (LPGCSFSIF, SIFLLALFS) (LPGCSFSIF, IFLLALFSC) (LPGCSFSIF, FLLALFSCL) (PGCSFSIFL, GCSFSIFLL) 
	(PGCSFSIFL, CSFSIFLLA) (PGCSFSIFL, SFSIFLLAL) (PGCSFSIFL, FSIFLLALL) (PGCSFSIFL, SIFLLALLS) (PGCSFSIFL, IFLLALLSC) 
	(PGCSFSIFL, FLLALLSCL) (PGCSFSIFL, LLALLSCLT) (PGCSFSIFL, FLLALLSCI) (PGCSFSIFL, LLALLSCIT) (PGCSFSIFL, FSIFLLALF) 
	(PGCSFSIFL, SIFLLALFS) (PGCSFSIFL, IFLLALFSC) (PGCSFSIFL, FLLALFSCL) (PGCSFSIFL, LLALFSCLI) (GCSFSIFLL, CSFSIFLLA) 
	(GCSFSIFLL, SFSIFLLAL) (GCSFSIFLL, FSIFLLALL) (GCSFSIFLL, SIFLLALLS) (GCSFSIFLL, IFLLALLSC) (GCSFSIFLL, FLLALLSCL) 
	(GCSFSIFLL, LLALLSCLT) (GCSFSIFLL, LALLSCLTV) (GCSFSIFLL, FLLALLSCI) (GCSFSIFLL, LLALLSCIT) (GCSFSIFLL, FSIFLLALF) 
	(GCSFSIFLL, SIFLLALFS) (GCSFSIFLL, IFLLALFSC) (GCSFSIFLL, FLLALFSCL) (GCSFSIFLL, LLALFSCLI) (GCSFSIFLL, LALFSCLIH) 
	(CSFSIFLLA, SFSIFLLAL) (CSFSIFLLA, FSIFLLALL) (CSFSIFLLA, SIFLLALLS) (CSFSIFLLA, IFLLALLSC) (CSFSIFLLA, FLLALLSCL) 
	(CSFSIFLLA, LLALLSCLT) (CSFSIFLLA, LALLSCLTV) (CSFSIFLLA, ALLSCLTVP) (CSFSIFLLA, FLLALLSCI) (CSFSIFLLA, LLALLSCIT) 
	(CSFSIFLLA, FSIFLLALF) (CSFSIFLLA, SIFLLALFS) (CSFSIFLLA, IFLLALFSC) (CSFSIFLLA, FLLALFSCL) (CSFSIFLLA, LLALFSCLI) 
	(CSFSIFLLA, LALFSCLIH) (CSFSIFLLA, ALFSCLIHP) (SFSIFLLAL, FSIFLLALL) (SFSIFLLAL, SIFLLALLS) (SFSIFLLAL, IFLLALLSC) 
	(SFSIFLLAL, FLLALLSCL) (SFSIFLLAL, LLALLSCLT) (SFSIFLLAL, LALLSCLTV) (SFSIFLLAL, ALLSCLTVP) (SFSIFLLAL, LLSCLTVPA) 
	(SFSIFLLAL, FLLALLSCI) (SFSIFLLAL, LLALLSCIT) (SFSIFLLAL, FSIFLLALF) (SFSIFLLAL, SIFLLALFS) (SFSIFLLAL, IFLLALFSC) 
	(SFSIFLLAL, FLLALFSCL) (SFSIFLLAL, LLALFSCLI) (SFSIFLLAL, LALFSCLIH) (SFSIFLLAL, ALFSCLIHP) (SFSIFLLAL, LFSCLIHPA) 
	(FSIFLLALL, SIFLLALLS) (FSIFLLALL, IFLLALLSC) (FSIFLLALL, FLLALLSCL) (FSIFLLALL, LLALLSCLT) (FSIFLLALL, LALLSCLTV) 
	(FSIFLLALL, ALLSCLTVP) (FSIFLLALL, LLSCLTVPA) (FSIFLLALL, LSCLTVPAS) (FSIFLLALL, FLLALLSCI) (FSIFLLALL, LLALLSCIT) 
	(SIFLLALLS, IFLLALLSC) (SIFLLALLS, FLLALLSCL) (SIFLLALLS, LLALLSCLT) (SIFLLALLS, LALLSCLTV) (SIFLLALLS, ALLSCLTVP) 
	(SIFLLALLS, LLSCLTVPA) (SIFLLALLS, LSCLTVPAS) (SIFLLALLS, SCLTVPASA) (SIFLLALLS, FLLALLSCI) (SIFLLALLS, LLALLSCIT) 
	(IFLLALLSC, FLLALLSCL) (IFLLALLSC, LLALLSCLT) (IFLLALLSC, LALLSCLTV) (IFLLALLSC, ALLSCLTVP) (IFLLALLSC, LLSCLTVPA) 
	(IFLLALLSC, LSCLTVPAS) (IFLLALLSC, SCLTVPASA) (IFLLALLSC, FLLALLSCI) (IFLLALLSC, LLALLSCIT) (FLLALLSCL, LLALLSCLT) 
	(FLLALLSCL, LALLSCLTV) (FLLALLSCL, ALLSCLTVP) (FLLALLSCL, LLSCLTVPA) (FLLALLSCL, LSCLTVPAS) (FLLALLSCL, SCLTVPASA) 
	(LLALLSCLT, LALLSCLTV) (LLALLSCLT, ALLSCLTVP) (LLALLSCLT, LLSCLTVPA) (LLALLSCLT, LSCLTVPAS) (LLALLSCLT, SCLTVPASA) 
	(LALLSCLTV, ALLSCLTVP) (LALLSCLTV, LLSCLTVPA) (LALLSCLTV, LSCLTVPAS) (LALLSCLTV, SCLTVPASA) (ALLSCLTVP, LLSCLTVPA) 
	(ALLSCLTVP, LSCLTVPAS) (ALLSCLTVP, SCLTVPASA) (LLSCLTVPA, LSCLTVPAS) (LLSCLTVPA, SCLTVPASA) (LSCLTVPAS, SCLTVPASA) 
	(GRRQPIPKD, RRQPIPKDR) (GRRQPIPKD, RQPIPKDRR) (GRRQPIPKD, QPIPKDRRS) (GRRQPIPKD, PIPKDRRST) (GRRQPIPKD, IPKDRRSTG) 
	(GRRQPIPKD, PKDRRSTGK) (GRRQPIPKD, KDRRSTGKS) (GRRQPIPKD, DRRSTGKSW) (RRQPIPKDR, RQPIPKDRR) (RRQPIPKDR, QPIPKDRRS) 
	(RRQPIPKDR, PIPKDRRST) (RRQPIPKDR, IPKDRRSTG) (RRQPIPKDR, PKDRRSTGK) (RRQPIPKDR, KDRRSTGKS) (RRQPIPKDR, DRRSTGKSW) 
	(RRQPIPKDR, RRSTGKSWG) (RQPIPKDRR, QPIPKDRRS) (RQPIPKDRR, PIPKDRRST) (RQPIPKDRR, IPKDRRSTG) (RQPIPKDRR, PKDRRSTGK) 
	(RQPIPKDRR, KDRRSTGKS) (RQPIPKDRR, DRRSTGKSW) (RQPIPKDRR, RRSTGKSWG) (QPIPKDRRS, PIPKDRRST) (QPIPKDRRS, IPKDRRSTG) 
	(QPIPKDRRS, PKDRRSTGK) (QPIPKDRRS, KDRRSTGKS) (QPIPKDRRS, DRRSTGKSW) (QPIPKDRRS, RRSTGKSWG) (PIPKDRRST, IPKDRRSTG) 
	(PIPKDRRST, PKDRRSTGK) (PIPKDRRST, KDRRSTGKS) (PIPKDRRST, DRRSTGKSW) (PIPKDRRST, RRSTGKSWG) (IPKDRRSTG, PKDRRSTGK) 
	(IPKDRRSTG, KDRRSTGKS) (IPKDRRSTG, DRRSTGKSW) (IPKDRRSTG, RRSTGKSWG) (PKDRRSTGK, KDRRSTGKS) (PKDRRSTGK, DRRSTGKSW) 
	(PKDRRSTGK, RRSTGKSWG) (KDRRSTGKS, DRRSTGKSW) (KDRRSTGKS, RRSTGKSWG) (DRRSTGKSW, RRSTGKSWG) (WPLYGNEGL, PLYGNEGLG) 
	(WPLYGNEGL, LYGNEGLGW) (WPLYGNEGL, YGNEGLGWA) (WPLYGNEGL, GNEGLGWAG) (WPLYGNEGL, NEGLGWAGW) (WPLYGNEGL, EGLGWAGWL) 
	(WPLYGNEGL, GLGWAGWLL) (WPLYGNEGL, LGWAGWLLS) (PLYGNEGLG, GWAGWLLSP) (PLYGNEGLG, LYGNEGLGW) (PLYGNEGLG, YGNEGLGWA) 
	(PLYGNEGLG, GNEGLGWAG) (PLYGNEGLG, NEGLGWAGW) (PLYGNEGLG, EGLGWAGWL) (PLYGNEGLG, GLGWAGWLL) (PLYGNEGLG, LGWAGWLLS) 
	(LYGNEGLGW, GWAGWLLSP) (LYGNEGLGW, WAGWLLSPR) (LYGNEGLGW, YGNEGLGWA) (LYGNEGLGW, GNEGLGWAG) (LYGNEGLGW, NEGLGWAGW) 
	(LYGNEGLGW, EGLGWAGWL) (LYGNEGLGW, GLGWAGWLL) (LYGNEGLGW, LGWAGWLLS) (YGNEGLGWA, GWAGWLLSP) (YGNEGLGWA, WAGWLLSPR) 
	(YGNEGLGWA, AGWLLSPRG) (YGNEGLGWA, GNEGLGWAG) (YGNEGLGWA, NEGLGWAGW) (YGNEGLGWA, EGLGWAGWL) (YGNEGLGWA, GLGWAGWLL) 
	(YGNEGLGWA, LGWAGWLLS) (GNEGLGWAG, GWAGWLLSP) (GNEGLGWAG, WAGWLLSPR) (GNEGLGWAG, AGWLLSPRG) (GNEGLGWAG, GWLLSPRGS) 
	(GNEGLGWAG, NEGLGWAGW) (GNEGLGWAG, EGLGWAGWL) (GNEGLGWAG, GLGWAGWLL) (GNEGLGWAG, LGWAGWLLS) (NEGLGWAGW, GWAGWLLSP) 
	(NEGLGWAGW, WAGWLLSPR) (NEGLGWAGW, AGWLLSPRG) (NEGLGWAGW, GWLLSPRGS) (NEGLGWAGW, WLLSPRGSR) (NEGLGWAGW, EGLGWAGWL) 
	(NEGLGWAGW, GLGWAGWLL) (NEGLGWAGW, LGWAGWLLS) (EGLGWAGWL, GWAGWLLSP) (EGLGWAGWL, WAGWLLSPR) (EGLGWAGWL, AGWLLSPRG) 
	(EGLGWAGWL, GWLLSPRGS) (EGLGWAGWL, WLLSPRGSR) (EGLGWAGWL, LLSPRGSRP) (EGLGWAGWL, GLGWAGWLL) (EGLGWAGWL, LGWAGWLLS) 
	(GLGWAGWLL, GWAGWLLSP) (GLGWAGWLL, WAGWLLSPR) (GLGWAGWLL, AGWLLSPRG) (GLGWAGWLL, GWLLSPRGS) (GLGWAGWLL, WLLSPRGSR) 
	(GLGWAGWLL, LLSPRGSRP) (GLGWAGWLL, LSPRGSRPS) (GLGWAGWLL, LGWAGWLLS) (LGWAGWLLS, GWAGWLLSP) (LGWAGWLLS, WAGWLLSPR) 
	(LGWAGWLLS, AGWLLSPRG) (LGWAGWLLS, GWLLSPRGS) (LGWAGWLLS, WLLSPRGSR) (LGWAGWLLS, LLSPRGSRP) (LGWAGWLLS, LSPRGSRPS) 
	(LGWAGWLLS, SPRGSRPSW) (DPRHRSRNV, PRHRSRNVG) (DPRHRSRNV, RHRSRNVGK) (DPRHRSRNV, HRSRNVGKV) (DPRHRSRNV, RSRNVGKVI) 
	(DPRHRSRNV, SRNVGKVID) (DPRHRSRNV, RNVGKVIDT) (DPRHRSRNV, NVGKVIDTL) (DPRHRSRNV, VGKVIDTLT) (PRHRSRNVG, GKVIDTLTC) 
	(PRHRSRNVG, RHRSRNVGK) (PRHRSRNVG, HRSRNVGKV) (PRHRSRNVG, RSRNVGKVI) (PRHRSRNVG, SRNVGKVID) (PRHRSRNVG, RNVGKVIDT) 
	(PRHRSRNVG, NVGKVIDTL) (PRHRSRNVG, VGKVIDTLT) (RHRSRNVGK, GKVIDTLTC) (RHRSRNVGK, KVIDTLTCG) (RHRSRNVGK, HRSRNVGKV) 
	(RHRSRNVGK, RSRNVGKVI) (RHRSRNVGK, SRNVGKVID) (RHRSRNVGK, RNVGKVIDT) (RHRSRNVGK, NVGKVIDTL) (RHRSRNVGK, VGKVIDTLT) 
	(HRSRNVGKV, GKVIDTLTC) (HRSRNVGKV, KVIDTLTCG) (HRSRNVGKV, VIDTLTCGF) (HRSRNVGKV, RSRNVGKVI) (HRSRNVGKV, SRNVGKVID) 
	(HRSRNVGKV, RNVGKVIDT) (HRSRNVGKV, NVGKVIDTL) (HRSRNVGKV, VGKVIDTLT) (RSRNVGKVI, GKVIDTLTC) (RSRNVGKVI, KVIDTLTCG) 
	(RSRNVGKVI, VIDTLTCGF) (RSRNVGKVI, SRNVGKVID) (RSRNVGKVI, RNVGKVIDT) (RSRNVGKVI, NVGKVIDTL) (RSRNVGKVI, VGKVIDTLT) 
	(SRNVGKVID, GKVIDTLTC) (SRNVGKVID, KVIDTLTCG) (SRNVGKVID, VIDTLTCGF) (SRNVGKVID, RNVGKVIDT) (SRNVGKVID, NVGKVIDTL) 
	(SRNVGKVID, VGKVIDTLT) (RNVGKVIDT, GKVIDTLTC) (RNVGKVIDT, KVIDTLTCG) (RNVGKVIDT, VIDTLTCGF) (RNVGKVIDT, NVGKVIDTL) 
	(RNVGKVIDT, VGKVIDTLT) (NVGKVIDTL, GKVIDTLTC) (NVGKVIDTL, KVIDTLTCG) (NVGKVIDTL, VIDTLTCGF) (NVGKVIDTL, VGKVIDTLT) 
	(VGKVIDTLT, GKVIDTLTC) (VGKVIDTLT, KVIDTLTCG) (VGKVIDTLT, VIDTLTCGF) (DLMGYIPVV, LMGYIPVVG) (DLMGYIPVV, MGYIPVVGA) 
	(DLMGYIPVV, GYIPVVGAP) (DLMGYIPVV, YIPVVGAPL) (LMGYIPVVG, MGYIPVVGA) (LMGYIPVVG, GYIPVVGAP) (LMGYIPVVG, YIPVVGAPL) 
	(MGYIPVVGA, GYIPVVGAP) (MGYIPVVGA, YIPVVGAPL) (GYIPVVGAP, YIPVVGAPL) (GVARALAHG, ARALAHGVR) (GVARALAHG, RALAHGVRV) 
	(GVARALAHG, ALAHGVRVL) (GVARALAHG, LAHGVRVLE) (GVARALAHG, AHGVRVLED) (GVARALAHG, HGVRVLEDG) (GVARALAHG, GVRVLEDGV) 
	(GVARALAHG, VARALAHGV) (VARALAHGV, ARALAHGVR) (VARALAHGV, RALAHGVRV) (VARALAHGV, ALAHGVRVL) (VARALAHGV, LAHGVRVLE) 
	(VARALAHGV, AHGVRVLED) (VARALAHGV, HGVRVLEDG) (VARALAHGV, GVRVLEDGV) (VARALAHGV, VRVLEDGVN) (FLLALLSCI, LLALLSCIT) 
	(MSTLPKPQR, PKPQRKTKR) (MSTLPKPQR, KPQRKTKRN) (MSTLPKPQR, PQRKTKRNT) (MSTLPKPQR, STLPKPQRK) (MSTLPKPQR, TLPKPQRKT) 
	(MSTLPKPQR, LPKPQRKTK) (MSTLPKPQR, QRKTKRNTI) (MSTLPKPQR, RKTKRNTIR) (STLPKPQRK, PKPQRKTKR) (STLPKPQRK, KPQRKTKRN) 
	(STLPKPQRK, PQRKTKRNT) (STLPKPQRK, TLPKPQRKT) (STLPKPQRK, LPKPQRKTK) (STLPKPQRK, QRKTKRNTI) (STLPKPQRK, RKTKRNTIR) 
	(STLPKPQRK, KTKRNTIRR) (TLPKPQRKT, PKPQRKTKR) (TLPKPQRKT, KPQRKTKRN) (TLPKPQRKT, PQRKTKRNT) (TLPKPQRKT, LPKPQRKTK) 
	(TLPKPQRKT, QRKTKRNTI) (TLPKPQRKT, RKTKRNTIR) (TLPKPQRKT, KTKRNTIRR) (TLPKPQRKT, TKRNTIRRP) (LPKPQRKTK, PKPQRKTKR) 
	(LPKPQRKTK, KPQRKTKRN) (LPKPQRKTK, PQRKTKRNT) (LPKPQRKTK, QRKTKRNTI) (LPKPQRKTK, RKTKRNTIR) (LPKPQRKTK, KTKRNTIRR) 
	(LPKPQRKTK, TKRNTIRRP) (LPKPQRKTK, KRNTIRRPQ) (QRKTKRNTI, RKTKRNTIR) (QRKTKRNTI, KTKRNTIRR) (QRKTKRNTI, TKRNTIRRP) 
	(QRKTKRNTI, KRNTIRRPQ) (QRKTKRNTI, RNTIRRPQD) (QRKTKRNTI, NTIRRPQDV) (QRKTKRNTI, TIRRPQDVK) (QRKTKRNTI, IRRPQDVKF) 
	(RKTKRNTIR, RRPQDVKFP) (RKTKRNTIR, KTKRNTIRR) (RKTKRNTIR, TKRNTIRRP) (RKTKRNTIR, KRNTIRRPQ) (RKTKRNTIR, RNTIRRPQD) 
	(RKTKRNTIR, NTIRRPQDV) (RKTKRNTIR, TIRRPQDVK) (RKTKRNTIR, IRRPQDVKF) (KTKRNTIRR, RRPQDVKFP) (KTKRNTIRR, RPQDVKFPG) 
	(KTKRNTIRR, TKRNTIRRP) (KTKRNTIRR, KRNTIRRPQ) (KTKRNTIRR, RNTIRRPQD) (KTKRNTIRR, NTIRRPQDV) (KTKRNTIRR, TIRRPQDVK) 
	(KTKRNTIRR, IRRPQDVKF) (TKRNTIRRP, RRPQDVKFP) (TKRNTIRRP, RPQDVKFPG) (TKRNTIRRP, PQDVKFPGG) (TKRNTIRRP, KRNTIRRPQ) 
	(TKRNTIRRP, RNTIRRPQD) (TKRNTIRRP, NTIRRPQDV) (TKRNTIRRP, TIRRPQDVK) (TKRNTIRRP, IRRPQDVKF) (KRNTIRRPQ, RRPQDVKFP) 
	(KRNTIRRPQ, RPQDVKFPG) (KRNTIRRPQ, PQDVKFPGG) (KRNTIRRPQ, QDVKFPGGG) (KRNTIRRPQ, RNTIRRPQD) (KRNTIRRPQ, NTIRRPQDV) 
	(KRNTIRRPQ, TIRRPQDVK) (KRNTIRRPQ, IRRPQDVKF) (RNTIRRPQD, RRPQDVKFP) (RNTIRRPQD, RPQDVKFPG) (RNTIRRPQD, PQDVKFPGG) 
	(RNTIRRPQD, QDVKFPGGG) (RNTIRRPQD, NTIRRPQDV) (RNTIRRPQD, TIRRPQDVK) (RNTIRRPQD, IRRPQDVKF) (NTIRRPQDV, RRPQDVKFP) 
	(NTIRRPQDV, RPQDVKFPG) (NTIRRPQDV, PQDVKFPGG) (NTIRRPQDV, QDVKFPGGG) (NTIRRPQDV, TIRRPQDVK) (NTIRRPQDV, IRRPQDVKF) 
	(TIRRPQDVK, RRPQDVKFP) (TIRRPQDVK, RPQDVKFPG) (TIRRPQDVK, PQDVKFPGG) (TIRRPQDVK, QDVKFPGGG) (TIRRPQDVK, IRRPQDVKF) 
	(IRRPQDVKF, RRPQDVKFP) (IRRPQDVKF, RPQDVKFPG) (IRRPQDVKF, PQDVKFPGG) (IRRPQDVKF, QDVKFPGGG) (GVYVLPRRG, LPRRGPRLG) 
	(GVYVLPRRG, PRRGPRLGV) (GVYVLPRRG, RRGPRLGVR) (GVYVLPRRG, RGPRLGVRA) (GVYVLPRRG, GPRLGVRAT) (GVYVLPRRG, VYVLPRRGP) 
	(GVYVLPRRG, YVLPRRGPR) (GVYVLPRRG, VLPRRGPRL) (VYVLPRRGP, LPRRGPRLG) (VYVLPRRGP, PRRGPRLGV) (VYVLPRRGP, RRGPRLGVR) 
	(VYVLPRRGP, RGPRLGVRA) (VYVLPRRGP, GPRLGVRAT) (VYVLPRRGP, PRLGVRATR) (VYVLPRRGP, YVLPRRGPR) (VYVLPRRGP, VLPRRGPRL) 
	(YVLPRRGPR, LPRRGPRLG) (YVLPRRGPR, PRRGPRLGV) (YVLPRRGPR, RRGPRLGVR) (YVLPRRGPR, RGPRLGVRA) (YVLPRRGPR, GPRLGVRAT) 
	(YVLPRRGPR, PRLGVRATR) (YVLPRRGPR, RLGVRATRK) (YVLPRRGPR, VLPRRGPRL) (VLPRRGPRL, LPRRGPRLG) (VLPRRGPRL, PRRGPRLGV) 
	(VLPRRGPRL, RRGPRLGVR) (VLPRRGPRL, RGPRLGVRA) (VLPRRGPRL, GPRLGVRAT) (VLPRRGPRL, PRLGVRATR) (VLPRRGPRL, RLGVRATRK) 
	(VLPRRGPRL, LGVRATRKT) (PNDPRRRSR, DPRRRSRNL) (PNDPRRRSR, PRRRSRNLG) (PNDPRRRSR, RRRSRNLGK) (PNDPRRRSR, RRSRNLGKV) 
	(PNDPRRRSR, RSRNLGKVI) (PNDPRRRSR, SRNLGKVID) (PNDPRRRSR, RNLGKVIDT) (PNDPRRRSR, NDPRRRSRN) (NDPRRRSRN, DPRRRSRNL) 
	(NDPRRRSRN, PRRRSRNLG) (NDPRRRSRN, RRRSRNLGK) (NDPRRRSRN, RRSRNLGKV) (NDPRRRSRN, RSRNLGKVI) (NDPRRRSRN, SRNLGKVID) 
	(NDPRRRSRN, RNLGKVIDT) (NDPRRRSRN, NLGKVIDTL) (RALAHGVRA, ALAHGVRAL) (RALAHGVRA, LAHGVRALE) (RALAHGVRA, AHGVRALED) 
	(RALAHGVRA, HGVRALEDG) (RALAHGVRA, GVRALEDGI) (RALAHGVRA, VRALEDGIN) (RALAHGVRA, RALEDGINF) (RALAHGVRA, ALEDGINFA) 
	(ALAHGVRAL, LAHGVRALE) (ALAHGVRAL, AHGVRALED) (ALAHGVRAL, HGVRALEDG) (ALAHGVRAL, GVRALEDGI) (ALAHGVRAL, VRALEDGIN) 
	(ALAHGVRAL, RALEDGINF) (ALAHGVRAL, ALEDGINFA) (ALAHGVRAL, LEDGINFAT) (LAHGVRALE, AHGVRALED) (LAHGVRALE, HGVRALEDG) 
	(LAHGVRALE, GVRALEDGI) (LAHGVRALE, VRALEDGIN) (LAHGVRALE, RALEDGINF) (LAHGVRALE, ALEDGINFA) (LAHGVRALE, LEDGINFAT) 
	(LAHGVRALE, EDGINFATG) (AHGVRALED, HGVRALEDG) (AHGVRALED, GVRALEDGI) (AHGVRALED, VRALEDGIN) (AHGVRALED, RALEDGINF) 
	(AHGVRALED, ALEDGINFA) (AHGVRALED, LEDGINFAT) (AHGVRALED, EDGINFATG) (AHGVRALED, DGINFATGN) (HGVRALEDG, GVRALEDGI) 
	(HGVRALEDG, VRALEDGIN) (HGVRALEDG, RALEDGINF) (HGVRALEDG, ALEDGINFA) (HGVRALEDG, LEDGINFAT) (HGVRALEDG, EDGINFATG) 
	(HGVRALEDG, DGINFATGN) (HGVRALEDG, GINFATGNL) (GVRALEDGI, VRALEDGIN) (GVRALEDGI, RALEDGINF) (GVRALEDGI, ALEDGINFA) 
	(GVRALEDGI, LEDGINFAT) (GVRALEDGI, EDGINFATG) (GVRALEDGI, DGINFATGN) (GVRALEDGI, GINFATGNL) (GVRALEDGI, INFATGNLP) 
	(VRALEDGIN, RALEDGINF) (VRALEDGIN, ALEDGINFA) (VRALEDGIN, LEDGINFAT) (VRALEDGIN, EDGINFATG) (VRALEDGIN, DGINFATGN) 
	(VRALEDGIN, GINFATGNL) (VRALEDGIN, INFATGNLP) (VRALEDGIN, NFATGNLPG) (RALEDGINF, ALEDGINFA) (RALEDGINF, LEDGINFAT) 
	(RALEDGINF, EDGINFATG) (RALEDGINF, DGINFATGN) (RALEDGINF, GINFATGNL) (RALEDGINF, INFATGNLP) (RALEDGINF, NFATGNLPG) 
	(RALEDGINF, FATGNLPGC) (ALEDGINFA, ATGNLPGCS) (ALEDGINFA, LEDGINFAT) (ALEDGINFA, EDGINFATG) (ALEDGINFA, DGINFATGN) 
	(ALEDGINFA, GINFATGNL) (ALEDGINFA, INFATGNLP) (ALEDGINFA, NFATGNLPG) (ALEDGINFA, FATGNLPGC) (LEDGINFAT, ATGNLPGCS) 
	(LEDGINFAT, TGNLPGCSF) (LEDGINFAT, EDGINFATG) (LEDGINFAT, DGINFATGN) (LEDGINFAT, GINFATGNL) (LEDGINFAT, INFATGNLP) 
	(LEDGINFAT, NFATGNLPG) (LEDGINFAT, FATGNLPGC) (EDGINFATG, ATGNLPGCS) (EDGINFATG, TGNLPGCSF) (EDGINFATG, GNLPGCSFS) 
	(EDGINFATG, DGINFATGN) (EDGINFATG, GINFATGNL) (EDGINFATG, INFATGNLP) (EDGINFATG, NFATGNLPG) (EDGINFATG, FATGNLPGC) 
	(DGINFATGN, ATGNLPGCS) (DGINFATGN, TGNLPGCSF) (DGINFATGN, GNLPGCSFS) (DGINFATGN, NLPGCSFSI) (DGINFATGN, GINFATGNL) 
	(DGINFATGN, INFATGNLP) (DGINFATGN, NFATGNLPG) (DGINFATGN, FATGNLPGC) (GINFATGNL, ATGNLPGCS) (GINFATGNL, TGNLPGCSF) 
	(GINFATGNL, GNLPGCSFS) (GINFATGNL, NLPGCSFSI) (GINFATGNL, LPGCSFSIF) (GINFATGNL, INFATGNLP) (GINFATGNL, NFATGNLPG) 
	(GINFATGNL, FATGNLPGC) (INFATGNLP, ATGNLPGCS) (INFATGNLP, TGNLPGCSF) (INFATGNLP, GNLPGCSFS) (INFATGNLP, NLPGCSFSI) 
	(INFATGNLP, LPGCSFSIF) (INFATGNLP, PGCSFSIFL) (INFATGNLP, NFATGNLPG) (INFATGNLP, FATGNLPGC) (NFATGNLPG, ATGNLPGCS) 
	(NFATGNLPG, TGNLPGCSF) (NFATGNLPG, GNLPGCSFS) (NFATGNLPG, NLPGCSFSI) (NFATGNLPG, LPGCSFSIF) (NFATGNLPG, PGCSFSIFL) 
	(NFATGNLPG, GCSFSIFLL) (NFATGNLPG, FATGNLPGC) (FATGNLPGC, ATGNLPGCS) (FATGNLPGC, TGNLPGCSF) (FATGNLPGC, GNLPGCSFS) 
	(FATGNLPGC, NLPGCSFSI) (FATGNLPGC, LPGCSFSIF) (FATGNLPGC, PGCSFSIFL) (FATGNLPGC, GCSFSIFLL) (FATGNLPGC, CSFSIFLLA) 
	(FSIFLLALF, SIFLLALFS) (FSIFLLALF, IFLLALFSC) (FSIFLLALF, FLLALFSCL) (FSIFLLALF, LLALFSCLI) (FSIFLLALF, LALFSCLIH) 
	(FSIFLLALF, ALFSCLIHP) (FSIFLLALF, LFSCLIHPA) (FSIFLLALF, FSCLIHPAA) (SIFLLALFS, IFLLALFSC) (SIFLLALFS, FLLALFSCL) 
	(SIFLLALFS, LLALFSCLI) (SIFLLALFS, LALFSCLIH) (SIFLLALFS, ALFSCLIHP) (SIFLLALFS, LFSCLIHPA) (SIFLLALFS, FSCLIHPAA) 
	(SIFLLALFS, SCLIHPAAS) (IFLLALFSC, FLLALFSCL) (IFLLALFSC, LLALFSCLI) (IFLLALFSC, LALFSCLIH) (IFLLALFSC, ALFSCLIHP) 
	(IFLLALFSC, LFSCLIHPA) (IFLLALFSC, FSCLIHPAA) (IFLLALFSC, SCLIHPAAS) (FLLALFSCL, LLALFSCLI) (FLLALFSCL, LALFSCLIH) 
	(FLLALFSCL, ALFSCLIHP) (FLLALFSCL, LFSCLIHPA) (FLLALFSCL, FSCLIHPAA) (FLLALFSCL, SCLIHPAAS) (LLALFSCLI, LALFSCLIH) 
	(LLALFSCLI, ALFSCLIHP) (LLALFSCLI, LFSCLIHPA) (LLALFSCLI, FSCLIHPAA) (LLALFSCLI, SCLIHPAAS) (LALFSCLIH, ALFSCLIHP) 
	(LALFSCLIH, LFSCLIHPA) (LALFSCLIH, FSCLIHPAA) (LALFSCLIH, SCLIHPAAS) (ALFSCLIHP, LFSCLIHPA) (ALFSCLIHP, FSCLIHPAA) 
	(ALFSCLIHP, SCLIHPAAS) (LFSCLIHPA, FSCLIHPAA) (LFSCLIHPA, SCLIHPAAS) (FSCLIHPAA, SCLIHPAAS) (GLYHVTNDC, LYHVTNDCP) 
	(GLYHVTNDC, YHVTNDCPN) (GLYHVTNDC, HVTNDCPNS) (GLYHVTNDC, VTNDCPNSS) (GLYHVTNDC, TNDCPNSSI) (GLYHVTNDC, NDCPNSSIV) 
	(GLYHVTNDC, DCPNSSIVY) (GLYHVTNDC, CPNSSIVYE) (LYHVTNDCP, YHVTNDCPN) (LYHVTNDCP, HVTNDCPNS) (LYHVTNDCP, VTNDCPNSS) 
	(LYHVTNDCP, TNDCPNSSI) (LYHVTNDCP, NDCPNSSIV) (LYHVTNDCP, DCPNSSIVY) (LYHVTNDCP, CPNSSIVYE) (YHVTNDCPN, HVTNDCPNS) 
	(YHVTNDCPN, VTNDCPNSS) (YHVTNDCPN, TNDCPNSSI) (YHVTNDCPN, NDCPNSSIV) (YHVTNDCPN, DCPNSSIVY) (YHVTNDCPN, CPNSSIVYE) 
	(HVTNDCPNS, VTNDCPNSS) (HVTNDCPNS, TNDCPNSSI) (HVTNDCPNS, NDCPNSSIV) (HVTNDCPNS, DCPNSSIVY) (HVTNDCPNS, CPNSSIVYE) 
	(VTNDCPNSS, TNDCPNSSI) (VTNDCPNSS, NDCPNSSIV) (VTNDCPNSS, DCPNSSIVY) (VTNDCPNSS, CPNSSIVYE) (TNDCPNSSI, NDCPNSSIV) 
	(TNDCPNSSI, DCPNSSIVY) (TNDCPNSSI, CPNSSIVYE) (NDCPNSSIV, DCPNSSIVY) (NDCPNSSIV, CPNSSIVYE) (DCPNSSIVY, CPNSSIVYE) 
	(PGCVPCVRE, GCVPCVREG) (PGCVPCVRE, CVPCVREGN) (GCVPCVREG, CVPCVREGN) (QLRRHIDLL, LRRHIDLLV) (QLRRHIDLL, RRHIDLLVG) 
	(LRRHIDLLV, RRHIDLLVG) (ATLCSALYV, TLCSALYVG) (ATLCSALYV, LCSALYVGD) (ATLCSALYV, CSALYVGDL) (ATLCSALYV, SALYVGDLC) 
	(ATLCSALYV, ALYVGDLCG) (ATLCSALYV, LYVGDLCGS) (ATLCSALYV, YVGDLCGSV) (ATLCSALYV, VGDLCGSVF) (ATLCSALYV, LYVGDLCGG) 
	(ATLCSALYV, YVGDLCGGV) (ATLCSALYV, VGDLCGGVM) (TLCSALYVG, LCSALYVGD) (TLCSALYVG, CSALYVGDL) (TLCSALYVG, SALYVGDLC) 
	(TLCSALYVG, ALYVGDLCG) (TLCSALYVG, LYVGDLCGS) (TLCSALYVG, YVGDLCGSV) (TLCSALYVG, VGDLCGSVF) (TLCSALYVG, GDLCGSVFL) 
	(TLCSALYVG, LYVGDLCGG) (TLCSALYVG, YVGDLCGGV) (TLCSALYVG, VGDLCGGVM) (TLCSALYVG, GDLCGGVML) (LCSALYVGD, CSALYVGDL) 
	(LCSALYVGD, SALYVGDLC) (LCSALYVGD, ALYVGDLCG) (LCSALYVGD, LYVGDLCGS) (LCSALYVGD, YVGDLCGSV) (LCSALYVGD, VGDLCGSVF) 
	(LCSALYVGD, GDLCGSVFL) (LCSALYVGD, DLCGSVFLV) (LCSALYVGD, LYVGDLCGG) (LCSALYVGD, YVGDLCGGV) (LCSALYVGD, VGDLCGGVM) 
	(LCSALYVGD, GDLCGGVML) (LCSALYVGD, DLCGGVMLA) (CSALYVGDL, SALYVGDLC) (CSALYVGDL, ALYVGDLCG) (CSALYVGDL, LYVGDLCGS) 
	(CSALYVGDL, YVGDLCGSV) (CSALYVGDL, VGDLCGSVF) (CSALYVGDL, GDLCGSVFL) (CSALYVGDL, DLCGSVFLV) (CSALYVGDL, LCGSVFLVG) 
	(CSALYVGDL, LYVGDLCGG) (CSALYVGDL, YVGDLCGGV) (CSALYVGDL, VGDLCGGVM) (CSALYVGDL, GDLCGGVML) (CSALYVGDL, DLCGGVMLA) 
	(CSALYVGDL, LCGGVMLAA) (SALYVGDLC, ALYVGDLCG) (SALYVGDLC, LYVGDLCGS) (SALYVGDLC, YVGDLCGSV) (SALYVGDLC, VGDLCGSVF) 
	(SALYVGDLC, GDLCGSVFL) (SALYVGDLC, DLCGSVFLV) (SALYVGDLC, LCGSVFLVG) (SALYVGDLC, CGSVFLVGQ) (SALYVGDLC, LYVGDLCGG) 
	(SALYVGDLC, YVGDLCGGV) (SALYVGDLC, VGDLCGGVM) (SALYVGDLC, GDLCGGVML) (SALYVGDLC, DLCGGVMLA) (SALYVGDLC, LCGGVMLAA) 
	(SALYVGDLC, CGGVMLAAQ) (ALYVGDLCG, LYVGDLCGS) (ALYVGDLCG, YVGDLCGSV) (ALYVGDLCG, VGDLCGSVF) (ALYVGDLCG, GDLCGSVFL) 
	(ALYVGDLCG, DLCGSVFLV) (ALYVGDLCG, LCGSVFLVG) (ALYVGDLCG, CGSVFLVGQ) (ALYVGDLCG, GSVFLVGQL) (ALYVGDLCG, LYVGDLCGG) 
	(ALYVGDLCG, YVGDLCGGV) (ALYVGDLCG, VGDLCGGVM) (ALYVGDLCG, GDLCGGVML) (ALYVGDLCG, DLCGGVMLA) (ALYVGDLCG, LCGGVMLAA) 
	(ALYVGDLCG, CGGVMLAAQ) (LYVGDLCGS, YVGDLCGSV) (LYVGDLCGS, VGDLCGSVF) (LYVGDLCGS, GDLCGSVFL) (LYVGDLCGS, DLCGSVFLV) 
	(LYVGDLCGS, LCGSVFLVG) (LYVGDLCGS, CGSVFLVGQ) (LYVGDLCGS, GSVFLVGQL) (LYVGDLCGS, SVFLVGQLF) (YVGDLCGSV, VGDLCGSVF) 
	(YVGDLCGSV, GDLCGSVFL) (YVGDLCGSV, DLCGSVFLV) (YVGDLCGSV, LCGSVFLVG) (YVGDLCGSV, CGSVFLVGQ) (YVGDLCGSV, GSVFLVGQL) 
	(YVGDLCGSV, SVFLVGQLF) (YVGDLCGSV, VFLVGQLFT) (YVGDLCGSV, LCGSVFLVS) (YVGDLCGSV, CGSVFLVSQ) (YVGDLCGSV, GSVFLVSQL) 
	(YVGDLCGSV, SVFLVSQLF) (YVGDLCGSV, VFLVSQLFT) (VGDLCGSVF, GDLCGSVFL) (VGDLCGSVF, DLCGSVFLV) (VGDLCGSVF, LCGSVFLVG) 
	(VGDLCGSVF, CGSVFLVGQ) (VGDLCGSVF, GSVFLVGQL) (VGDLCGSVF, SVFLVGQLF) (VGDLCGSVF, VFLVGQLFT) (VGDLCGSVF, FLVGQLFTF) 
	(VGDLCGSVF, LCGSVFLVS) (VGDLCGSVF, CGSVFLVSQ) (VGDLCGSVF, GSVFLVSQL) (VGDLCGSVF, SVFLVSQLF) (VGDLCGSVF, VFLVSQLFT) 
	(VGDLCGSVF, FLVSQLFTF) (GDLCGSVFL, DLCGSVFLV) (GDLCGSVFL, LCGSVFLVG) (GDLCGSVFL, CGSVFLVGQ) (GDLCGSVFL, GSVFLVGQL) 
	(GDLCGSVFL, SVFLVGQLF) (GDLCGSVFL, VFLVGQLFT) (GDLCGSVFL, FLVGQLFTF) (GDLCGSVFL, LVGQLFTFS) (GDLCGSVFL, LCGSVFLVS) 
	(GDLCGSVFL, CGSVFLVSQ) (GDLCGSVFL, GSVFLVSQL) (GDLCGSVFL, SVFLVSQLF) (GDLCGSVFL, VFLVSQLFT) (GDLCGSVFL, FLVSQLFTF) 
	(GDLCGSVFL, LVSQLFTFS) (DLCGSVFLV, LCGSVFLVG) (DLCGSVFLV, CGSVFLVGQ) (DLCGSVFLV, GSVFLVGQL) (DLCGSVFLV, SVFLVGQLF) 
	(DLCGSVFLV, VFLVGQLFT) (DLCGSVFLV, FLVGQLFTF) (DLCGSVFLV, LVGQLFTFS) (DLCGSVFLV, VGQLFTFSP) (DLCGSVFLV, LCGSVFLVS) 
	(DLCGSVFLV, CGSVFLVSQ) (DLCGSVFLV, GSVFLVSQL) (DLCGSVFLV, SVFLVSQLF) (DLCGSVFLV, VFLVSQLFT) (DLCGSVFLV, FLVSQLFTF) 
	(DLCGSVFLV, LVSQLFTFS) (DLCGSVFLV, VSQLFTFSP) (LCGSVFLVG, CGSVFLVGQ) (LCGSVFLVG, GSVFLVGQL) (LCGSVFLVG, SVFLVGQLF) 
	(LCGSVFLVG, VFLVGQLFT) (LCGSVFLVG, FLVGQLFTF) (LCGSVFLVG, LVGQLFTFS) (LCGSVFLVG, VGQLFTFSP) (LCGSVFLVG, GQLFTFSPR) 
	(CGSVFLVGQ, GSVFLVGQL) (CGSVFLVGQ, SVFLVGQLF) (CGSVFLVGQ, VFLVGQLFT) (CGSVFLVGQ, FLVGQLFTF) (CGSVFLVGQ, LVGQLFTFS) 
	(CGSVFLVGQ, VGQLFTFSP) (CGSVFLVGQ, GQLFTFSPR) (CGSVFLVGQ, QLFTFSPRR) (GSVFLVGQL, SVFLVGQLF) (GSVFLVGQL, VFLVGQLFT) 
	(GSVFLVGQL, FLVGQLFTF) (GSVFLVGQL, LVGQLFTFS) (GSVFLVGQL, VGQLFTFSP) (GSVFLVGQL, GQLFTFSPR) (GSVFLVGQL, QLFTFSPRR) 
	(GSVFLVGQL, LFTFSPRRH) (SVFLVGQLF, VFLVGQLFT) (SVFLVGQLF, FLVGQLFTF) (SVFLVGQLF, LVGQLFTFS) (SVFLVGQLF, VGQLFTFSP) 
	(SVFLVGQLF, GQLFTFSPR) (SVFLVGQLF, QLFTFSPRR) (SVFLVGQLF, LFTFSPRRH) (SVFLVGQLF, FTFSPRRHW) (VFLVGQLFT, FLVGQLFTF) 
	(VFLVGQLFT, LVGQLFTFS) (VFLVGQLFT, VGQLFTFSP) (VFLVGQLFT, GQLFTFSPR) (VFLVGQLFT, QLFTFSPRR) (VFLVGQLFT, LFTFSPRRH) 
	(VFLVGQLFT, FTFSPRRHW) (VFLVGQLFT, TFSPRRHWT) (FLVGQLFTF, LVGQLFTFS) (FLVGQLFTF, VGQLFTFSP) (FLVGQLFTF, GQLFTFSPR) 
	(FLVGQLFTF, QLFTFSPRR) (FLVGQLFTF, LFTFSPRRH) (FLVGQLFTF, FTFSPRRHW) (FLVGQLFTF, TFSPRRHWT) (FLVGQLFTF, FSPRRHWTT) 
	(LVGQLFTFS, VGQLFTFSP) (LVGQLFTFS, GQLFTFSPR) (LVGQLFTFS, QLFTFSPRR) (LVGQLFTFS, LFTFSPRRH) (LVGQLFTFS, FTFSPRRHW) 
	(LVGQLFTFS, TFSPRRHWT) (LVGQLFTFS, FSPRRHWTT) (LVGQLFTFS, SPRRHWTTQ) (VGQLFTFSP, GQLFTFSPR) (VGQLFTFSP, QLFTFSPRR) 
	(VGQLFTFSP, LFTFSPRRH) (VGQLFTFSP, FTFSPRRHW) (VGQLFTFSP, TFSPRRHWT) (VGQLFTFSP, FSPRRHWTT) (VGQLFTFSP, SPRRHWTTQ) 
	(GQLFTFSPR, QLFTFSPRR) (GQLFTFSPR, LFTFSPRRH) (GQLFTFSPR, FTFSPRRHW) (GQLFTFSPR, TFSPRRHWT) (GQLFTFSPR, FSPRRHWTT) 
	(GQLFTFSPR, SPRRHWTTQ) (QLFTFSPRR, LFTFSPRRH) (QLFTFSPRR, FTFSPRRHW) (QLFTFSPRR, TFSPRRHWT) (QLFTFSPRR, FSPRRHWTT) 
	(QLFTFSPRR, SPRRHWTTQ) (LFTFSPRRH, FTFSPRRHW) (LFTFSPRRH, TFSPRRHWT) (LFTFSPRRH, FSPRRHWTT) (LFTFSPRRH, SPRRHWTTQ) 
	(FTFSPRRHW, TFSPRRHWT) (FTFSPRRHW, FSPRRHWTT) (FTFSPRRHW, SPRRHWTTQ) (TFSPRRHWT, FSPRRHWTT) (TFSPRRHWT, SPRRHWTTQ) 
	(FSPRRHWTT, SPRRHWTTQ) (YPGHITGHR, PGHITGHRM) (YPGHITGHR, GHITGHRMA) (YPGHITGHR, HITGHRMAW) (YPGHITGHR, ITGHRMAWD) 
	(YPGHITGHR, TGHRMAWDM) (YPGHITGHR, GHRMAWDMM) (YPGHITGHR, HRMAWDMMM) (YPGHITGHR, RMAWDMMMN) (PGHITGHRM, GHITGHRMA) 
	(PGHITGHRM, HITGHRMAW) (PGHITGHRM, ITGHRMAWD) (PGHITGHRM, TGHRMAWDM) (PGHITGHRM, GHRMAWDMM) (PGHITGHRM, HRMAWDMMM) 
	(PGHITGHRM, RMAWDMMMN) (PGHITGHRM, MAWDMMMNW) (GHITGHRMA, HITGHRMAW) (GHITGHRMA, ITGHRMAWD) (GHITGHRMA, TGHRMAWDM) 
	(GHITGHRMA, GHRMAWDMM) (GHITGHRMA, HRMAWDMMM) (GHITGHRMA, RMAWDMMMN) (GHITGHRMA, MAWDMMMNW) (GHITGHRMA, AWDMMMNWS) 
	(HITGHRMAW, ITGHRMAWD) (HITGHRMAW, TGHRMAWDM) (HITGHRMAW, GHRMAWDMM) (HITGHRMAW, HRMAWDMMM) (HITGHRMAW, RMAWDMMMN) 
	(HITGHRMAW, MAWDMMMNW) (HITGHRMAW, AWDMMMNWS) (HITGHRMAW, WDMMMNWSP) (ITGHRMAWD, TGHRMAWDM) (ITGHRMAWD, GHRMAWDMM) 
	(ITGHRMAWD, HRMAWDMMM) (ITGHRMAWD, RMAWDMMMN) (ITGHRMAWD, MAWDMMMNW) (ITGHRMAWD, AWDMMMNWS) (ITGHRMAWD, WDMMMNWSP) 
	(ITGHRMAWD, DMMMNWSPT) (TGHRMAWDM, GHRMAWDMM) (TGHRMAWDM, HRMAWDMMM) (TGHRMAWDM, RMAWDMMMN) (TGHRMAWDM, MAWDMMMNW) 
	(TGHRMAWDM, AWDMMMNWS) (TGHRMAWDM, WDMMMNWSP) (TGHRMAWDM, DMMMNWSPT) (GHRMAWDMM, HRMAWDMMM) (GHRMAWDMM, RMAWDMMMN) 
	(GHRMAWDMM, MAWDMMMNW) (GHRMAWDMM, AWDMMMNWS) (GHRMAWDMM, WDMMMNWSP) (GHRMAWDMM, DMMMNWSPT) (HRMAWDMMM, RMAWDMMMN) 
	(HRMAWDMMM, MAWDMMMNW) (HRMAWDMMM, AWDMMMNWS) (HRMAWDMMM, WDMMMNWSP) (HRMAWDMMM, DMMMNWSPT) (RMAWDMMMN, MAWDMMMNW) 
	(RMAWDMMMN, AWDMMMNWS) (RMAWDMMMN, WDMMMNWSP) (RMAWDMMMN, DMMMNWSPT) (RMAWDMMMN, DMMMNWSPA) (RMAWDMMMN, MMMNWSPAV) 
	(RMAWDMMMN, MMNWSPAVG) (RMAWDMMMN, MNWSPAVGM) (RMAWDMMMN, NWSPAVGMV) (MAWDMMMNW, AWDMMMNWS) (MAWDMMMNW, WDMMMNWSP) 
	(MAWDMMMNW, DMMMNWSPT) (MAWDMMMNW, DMMMNWSPA) (MAWDMMMNW, MMMNWSPAV) (MAWDMMMNW, MMNWSPAVG) (MAWDMMMNW, MNWSPAVGM) 
	(MAWDMMMNW, NWSPAVGMV) (MAWDMMMNW, WSPAVGMVV) (AWDMMMNWS, WDMMMNWSP) (AWDMMMNWS, DMMMNWSPT) (AWDMMMNWS, DMMMNWSPA) 
	(AWDMMMNWS, MMMNWSPAV) (AWDMMMNWS, MMNWSPAVG) (AWDMMMNWS, MNWSPAVGM) (AWDMMMNWS, NWSPAVGMV) (AWDMMMNWS, WSPAVGMVV) 
	(AWDMMMNWS, SPAVGMVVA) (WDMMMNWSP, DMMMNWSPT) (WDMMMNWSP, DMMMNWSPA) (WDMMMNWSP, MMMNWSPAV) (WDMMMNWSP, MMNWSPAVG) 
	(WDMMMNWSP, MNWSPAVGM) (WDMMMNWSP, NWSPAVGMV) (WDMMMNWSP, WSPAVGMVV) (WDMMMNWSP, SPAVGMVVA) (WDMMMNWSP, PAVGMVVAH) 
	(DMIAGAHWG, MIAGAHWGV) (DMIAGAHWG, IAGAHWGVL) (DMIAGAHWG, AGAHWGVLA) (DMIAGAHWG, GAHWGVLAG) (DMIAGAHWG, AHWGVLAGI) 
	(DMIAGAHWG, HWGVLAGIA) (DMIAGAHWG, WGVLAGIAY) (DMIAGAHWG, GVLAGIAYF) (MIAGAHWGV, IAGAHWGVL) (MIAGAHWGV, AGAHWGVLA) 
	(MIAGAHWGV, GAHWGVLAG) (MIAGAHWGV, AHWGVLAGI) (MIAGAHWGV, HWGVLAGIA) (MIAGAHWGV, WGVLAGIAY) (MIAGAHWGV, GVLAGIAYF) 
	(MIAGAHWGV, VLAGIAYFS) (IAGAHWGVL, AGAHWGVLA) (IAGAHWGVL, GAHWGVLAG) (IAGAHWGVL, AHWGVLAGI) (IAGAHWGVL, HWGVLAGIA) 
	(IAGAHWGVL, WGVLAGIAY) (IAGAHWGVL, GVLAGIAYF) (IAGAHWGVL, VLAGIAYFS) (IAGAHWGVL, LAGIAYFSM) (AGAHWGVLA, GAHWGVLAG) 
	(AGAHWGVLA, AHWGVLAGI) (AGAHWGVLA, HWGVLAGIA) (AGAHWGVLA, WGVLAGIAY) (AGAHWGVLA, GVLAGIAYF) (AGAHWGVLA, VLAGIAYFS) 
	(AGAHWGVLA, LAGIAYFSM) (AGAHWGVLA, AGIAYFSMV) (AGAHWGVLA, AHWGVLAGL) (AGAHWGVLA, HWGVLAGLA) (AGAHWGVLA, WGVLAGLAY) 
	(AGAHWGVLA, GVLAGLAYY) (AGAHWGVLA, VLAGLAYYS) (AGAHWGVLA, LAGLAYYSM) (AGAHWGVLA, AGLAYYSMV) (GAHWGVLAG, AHWGVLAGI) 
	(GAHWGVLAG, HWGVLAGIA) (GAHWGVLAG, WGVLAGIAY) (GAHWGVLAG, GVLAGIAYF) (GAHWGVLAG, VLAGIAYFS) (GAHWGVLAG, LAGIAYFSM) 
	(GAHWGVLAG, AGIAYFSMV) (GAHWGVLAG, GIAYFSMVG) (GAHWGVLAG, AHWGVLAGL) (GAHWGVLAG, HWGVLAGLA) (GAHWGVLAG, WGVLAGLAY) 
	(GAHWGVLAG, GVLAGLAYY) (GAHWGVLAG, VLAGLAYYS) (GAHWGVLAG, LAGLAYYSM) (GAHWGVLAG, AGLAYYSMV) (GAHWGVLAG, GLAYYSMVG) 
	(AHWGVLAGI, HWGVLAGIA) (AHWGVLAGI, WGVLAGIAY) (AHWGVLAGI, GVLAGIAYF) (AHWGVLAGI, VLAGIAYFS) (AHWGVLAGI, LAGIAYFSM) 
	(AHWGVLAGI, AGIAYFSMV) (AHWGVLAGI, GIAYFSMVG) (AHWGVLAGI, IAYFSMVGN) (HWGVLAGIA, WGVLAGIAY) (HWGVLAGIA, GVLAGIAYF) 
	(HWGVLAGIA, VLAGIAYFS) (HWGVLAGIA, LAGIAYFSM) (HWGVLAGIA, AGIAYFSMV) (HWGVLAGIA, GIAYFSMVG) (HWGVLAGIA, IAYFSMVGN) 
	(HWGVLAGIA, AYFSMVGNW) (WGVLAGIAY, GVLAGIAYF) (WGVLAGIAY, VLAGIAYFS) (WGVLAGIAY, LAGIAYFSM) (WGVLAGIAY, AGIAYFSMV) 
	(WGVLAGIAY, GIAYFSMVG) (WGVLAGIAY, IAYFSMVGN) (WGVLAGIAY, AYFSMVGNW) (WGVLAGIAY, YFSMVGNWA) (GVLAGIAYF, VLAGIAYFS) 
	(GVLAGIAYF, LAGIAYFSM) (GVLAGIAYF, AGIAYFSMV) (GVLAGIAYF, GIAYFSMVG) (GVLAGIAYF, IAYFSMVGN) (GVLAGIAYF, AYFSMVGNW) 
	(GVLAGIAYF, YFSMVGNWA) (GVLAGIAYF, FSMVGNWAK) (VLAGIAYFS, LAGIAYFSM) (VLAGIAYFS, AGIAYFSMV) (VLAGIAYFS, GIAYFSMVG) 
	(VLAGIAYFS, IAYFSMVGN) (VLAGIAYFS, AYFSMVGNW) (VLAGIAYFS, YFSMVGNWA) (VLAGIAYFS, FSMVGNWAK) (VLAGIAYFS, SMVGNWAKV) 
	(LAGIAYFSM, AGIAYFSMV) (LAGIAYFSM, GIAYFSMVG) (LAGIAYFSM, IAYFSMVGN) (LAGIAYFSM, AYFSMVGNW) (LAGIAYFSM, YFSMVGNWA) 
	(LAGIAYFSM, FSMVGNWAK) (LAGIAYFSM, SMVGNWAKV) (AGIAYFSMV, GIAYFSMVG) (AGIAYFSMV, IAYFSMVGN) (AGIAYFSMV, AYFSMVGNW) 
	(AGIAYFSMV, YFSMVGNWA) (AGIAYFSMV, FSMVGNWAK) (AGIAYFSMV, SMVGNWAKV) (GIAYFSMVG, IAYFSMVGN) (GIAYFSMVG, AYFSMVGNW) 
	(GIAYFSMVG, YFSMVGNWA) (GIAYFSMVG, FSMVGNWAK) (GIAYFSMVG, SMVGNWAKV) (IAYFSMVGN, AYFSMVGNW) (IAYFSMVGN, YFSMVGNWA) 
	(IAYFSMVGN, FSMVGNWAK) (IAYFSMVGN, SMVGNWAKV) (AYFSMVGNW, YFSMVGNWA) (AYFSMVGNW, FSMVGNWAK) (AYFSMVGNW, SMVGNWAKV) 
	(YFSMVGNWA, FSMVGNWAK) (YFSMVGNWA, SMVGNWAKV) (FSMVGNWAK, SMVGNWAKV) (SMVGNWAKV, MVGNWAKVL) (SRCWVALTP, RCWVALTPT) 
	(SRCWVALTP, CWVALTPTL) (SRCWVALTP, WVALTPTLA) (SRCWVALTP, VALTPTLAA) (SRCWVALTP, ALTPTLAAR) (SRCWVALTP, LTPTLAARN) 
	(RCWVALTPT, CWVALTPTL) (RCWVALTPT, WVALTPTLA) (RCWVALTPT, VALTPTLAA) (RCWVALTPT, ALTPTLAAR) (RCWVALTPT, LTPTLAARN) 
	(CWVALTPTL, WVALTPTLA) (CWVALTPTL, VALTPTLAA) (CWVALTPTL, ALTPTLAAR) (CWVALTPTL, LTPTLAARN) (WVALTPTLA, VALTPTLAA) 
	(WVALTPTLA, ALTPTLAAR) (WVALTPTLA, LTPTLAARN) (VALTPTLAA, ALTPTLAAR) (VALTPTLAA, LTPTLAARN) (ALTPTLAAR, LTPTLAARN) 
	(IRRHVDLLV, RRHVDLLVG) (CSAMYVGDL, YVGDLCGSV) (CSAMYVGDL, VGDLCGSVF) (CSAMYVGDL, GDLCGSVFL) (CSAMYVGDL, DLCGSVFLV) 
	(CSAMYVGDL, SAMYVGDLC) (CSAMYVGDL, AMYVGDLCG) (CSAMYVGDL, MYVGDLCGS) (CSAMYVGDL, LCGSVFLVS) (SAMYVGDLC, YVGDLCGSV) 
	(SAMYVGDLC, VGDLCGSVF) (SAMYVGDLC, GDLCGSVFL) (SAMYVGDLC, DLCGSVFLV) (SAMYVGDLC, AMYVGDLCG) (SAMYVGDLC, MYVGDLCGS) 
	(SAMYVGDLC, LCGSVFLVS) (SAMYVGDLC, CGSVFLVSQ) (AMYVGDLCG, YVGDLCGSV) (AMYVGDLCG, VGDLCGSVF) (AMYVGDLCG, GDLCGSVFL) 
	(AMYVGDLCG, DLCGSVFLV) (AMYVGDLCG, MYVGDLCGS) (AMYVGDLCG, LCGSVFLVS) (AMYVGDLCG, CGSVFLVSQ) (AMYVGDLCG, GSVFLVSQL) 
	(MYVGDLCGS, YVGDLCGSV) (MYVGDLCGS, VGDLCGSVF) (MYVGDLCGS, GDLCGSVFL) (MYVGDLCGS, DLCGSVFLV) (MYVGDLCGS, LCGSVFLVS) 
	(MYVGDLCGS, CGSVFLVSQ) (MYVGDLCGS, GSVFLVSQL) (MYVGDLCGS, SVFLVSQLF) (LCGSVFLVS, CGSVFLVSQ) (LCGSVFLVS, GSVFLVSQL) 
	(LCGSVFLVS, SVFLVSQLF) (LCGSVFLVS, VFLVSQLFT) (LCGSVFLVS, FLVSQLFTF) (LCGSVFLVS, LVSQLFTFS) (LCGSVFLVS, VSQLFTFSP) 
	(LCGSVFLVS, SQLFTFSPR) (CGSVFLVSQ, QLFTFSPRR) (CGSVFLVSQ, GSVFLVSQL) (CGSVFLVSQ, SVFLVSQLF) (CGSVFLVSQ, VFLVSQLFT) 
	(CGSVFLVSQ, FLVSQLFTF) (CGSVFLVSQ, LVSQLFTFS) (CGSVFLVSQ, VSQLFTFSP) (CGSVFLVSQ, SQLFTFSPR) (GSVFLVSQL, QLFTFSPRR) 
	(GSVFLVSQL, SVFLVSQLF) (GSVFLVSQL, VFLVSQLFT) (GSVFLVSQL, FLVSQLFTF) (GSVFLVSQL, LVSQLFTFS) (GSVFLVSQL, VSQLFTFSP) 
	(GSVFLVSQL, SQLFTFSPR) (SVFLVSQLF, QLFTFSPRR) (SVFLVSQLF, VFLVSQLFT) (SVFLVSQLF, FLVSQLFTF) (SVFLVSQLF, LVSQLFTFS) 
	(SVFLVSQLF, VSQLFTFSP) (SVFLVSQLF, SQLFTFSPR) (VFLVSQLFT, QLFTFSPRR) (VFLVSQLFT, FLVSQLFTF) (VFLVSQLFT, LVSQLFTFS) 
	(VFLVSQLFT, VSQLFTFSP) (VFLVSQLFT, SQLFTFSPR) (FLVSQLFTF, QLFTFSPRR) (FLVSQLFTF, LVSQLFTFS) (FLVSQLFTF, VSQLFTFSP) 
	(FLVSQLFTF, SQLFTFSPR) (LVSQLFTFS, QLFTFSPRR) (LVSQLFTFS, VSQLFTFSP) (LVSQLFTFS, SQLFTFSPR) (VSQLFTFSP, QLFTFSPRR) 
	(VSQLFTFSP, SQLFTFSPR) (SQLFTFSPR, QLFTFSPRR) (ALVVSQLLR, LVVSQLLRI) (ALVVSQLLR, VVSQLLRIP) (ALVVSQLLR, VSQLLRIPQ) 
	(ALVVSQLLR, SQLLRIPQA) (LVVSQLLRI, VVSQLLRIP) (LVVSQLLRI, VSQLLRIPQ) (LVVSQLLRI, SQLLRIPQA) (VVSQLLRIP, VSQLLRIPQ) 
	(VVSQLLRIP, SQLLRIPQA) (VSQLLRIPQ, SQLLRIPQA) (VAGAHWGVL, AGAHWGVLA) (VAGAHWGVL, GAHWGVLAG) (VAGAHWGVL, AHWGVLAGL) 
	(VAGAHWGVL, HWGVLAGLA) (VAGAHWGVL, WGVLAGLAY) (VAGAHWGVL, GVLAGLAYY) (VAGAHWGVL, VLAGLAYYS) (VAGAHWGVL, LAGLAYYSM) 
	(AHWGVLAGL, HWGVLAGLA) (AHWGVLAGL, WGVLAGLAY) (AHWGVLAGL, GVLAGLAYY) (AHWGVLAGL, VLAGLAYYS) (AHWGVLAGL, LAGLAYYSM) 
	(AHWGVLAGL, AGLAYYSMV) (AHWGVLAGL, GLAYYSMVG) (AHWGVLAGL, LAYYSMVGN) (HWGVLAGLA, WGVLAGLAY) (HWGVLAGLA, GVLAGLAYY) 
	(HWGVLAGLA, VLAGLAYYS) (HWGVLAGLA, LAGLAYYSM) (HWGVLAGLA, AGLAYYSMV) (HWGVLAGLA, GLAYYSMVG) (HWGVLAGLA, LAYYSMVGN) 
	(HWGVLAGLA, AYYSMVGNW) (WGVLAGLAY, GVLAGLAYY) (WGVLAGLAY, VLAGLAYYS) (WGVLAGLAY, LAGLAYYSM) (WGVLAGLAY, AGLAYYSMV) 
	(WGVLAGLAY, GLAYYSMVG) (WGVLAGLAY, LAYYSMVGN) (WGVLAGLAY, AYYSMVGNW) (WGVLAGLAY, YYSMVGNWA) (GVLAGLAYY, VLAGLAYYS) 
	(GVLAGLAYY, LAGLAYYSM) (GVLAGLAYY, AGLAYYSMV) (GVLAGLAYY, GLAYYSMVG) (GVLAGLAYY, LAYYSMVGN) (GVLAGLAYY, AYYSMVGNW) 
	(GVLAGLAYY, YYSMVGNWA) (GVLAGLAYY, YSMVGNWAK) (VLAGLAYYS, SMVGNWAKV) (VLAGLAYYS, LAGLAYYSM) (VLAGLAYYS, AGLAYYSMV) 
	(VLAGLAYYS, GLAYYSMVG) (VLAGLAYYS, LAYYSMVGN) (VLAGLAYYS, AYYSMVGNW) (VLAGLAYYS, YYSMVGNWA) (VLAGLAYYS, YSMVGNWAK) 
	(LAGLAYYSM, SMVGNWAKV) (LAGLAYYSM, AGLAYYSMV) (LAGLAYYSM, GLAYYSMVG) (LAGLAYYSM, LAYYSMVGN) (LAGLAYYSM, AYYSMVGNW) 
	(LAGLAYYSM, YYSMVGNWA) (LAGLAYYSM, YSMVGNWAK) (LAGLAYYSM, MVGNWAKVL) (AGLAYYSMV, SMVGNWAKV) (AGLAYYSMV, GLAYYSMVG) 
	(AGLAYYSMV, LAYYSMVGN) (AGLAYYSMV, AYYSMVGNW) (AGLAYYSMV, YYSMVGNWA) (AGLAYYSMV, YSMVGNWAK) (AGLAYYSMV, MVGNWAKVL) 
	(GLAYYSMVG, SMVGNWAKV) (GLAYYSMVG, LAYYSMVGN) (GLAYYSMVG, AYYSMVGNW) (GLAYYSMVG, YYSMVGNWA) (GLAYYSMVG, YSMVGNWAK) 
	(GLAYYSMVG, MVGNWAKVL) (LAYYSMVGN, SMVGNWAKV) (LAYYSMVGN, AYYSMVGNW) (LAYYSMVGN, YYSMVGNWA) (LAYYSMVGN, YSMVGNWAK) 
	(LAYYSMVGN, MVGNWAKVL) (AYYSMVGNW, SMVGNWAKV) (AYYSMVGNW, YYSMVGNWA) (AYYSMVGNW, YSMVGNWAK) (AYYSMVGNW, MVGNWAKVL) 
	(YYSMVGNWA, SMVGNWAKV) (YYSMVGNWA, YSMVGNWAK) (YYSMVGNWA, MVGNWAKVL) (YSMVGNWAK, SMVGNWAKV) (YSMVGNWAK, MVGNWAKVL) 
	(AAVLHVPGC, AVLHVPGCV) (AAVLHVPGC, VLHVPGCVP) (AAVLHVPGC, LHVPGCVPC) (AAVLHVPGC, HVPGCVPCE) (AVLHVPGCV, VLHVPGCVP) 
	(AVLHVPGCV, LHVPGCVPC) (AVLHVPGCV, HVPGCVPCE) (VLHVPGCVP, LHVPGCVPC) (VLHVPGCVP, HVPGCVPCE) (LHVPGCVPC, HVPGCVPCE) 
	(CWIPVSPNV, WIPVSPNVA) (CWIPVSPNV, IPVSPNVAV) (WIPVSPNVA, IPVSPNVAV) (VVMSATLCS, ATLCSALYV) (VVMSATLCS, TLCSALYVG) 
	(VVMSATLCS, LCSALYVGD) (VVMSATLCS, CSALYVGDL) (VVMSATLCS, SALYVGDLC) (VVMSATLCS, VMSATLCSA) (VVMSATLCS, MSATLCSAL) 
	(VVMSATLCS, SATLCSALY) (VMSATLCSA, ATLCSALYV) (VMSATLCSA, TLCSALYVG) (VMSATLCSA, LCSALYVGD) (VMSATLCSA, CSALYVGDL) 
	(VMSATLCSA, SALYVGDLC) (VMSATLCSA, ALYVGDLCG) (VMSATLCSA, MSATLCSAL) (VMSATLCSA, SATLCSALY) (MSATLCSAL, ATLCSALYV) 
	(MSATLCSAL, TLCSALYVG) (MSATLCSAL, LCSALYVGD) (MSATLCSAL, CSALYVGDL) (MSATLCSAL, SALYVGDLC) (MSATLCSAL, ALYVGDLCG) 
	(MSATLCSAL, SATLCSALY) (MSATLCSAL, LYVGDLCGG) (SATLCSALY, ATLCSALYV) (SATLCSALY, TLCSALYVG) (SATLCSALY, LCSALYVGD) 
	(SATLCSALY, CSALYVGDL) (SATLCSALY, SALYVGDLC) (SATLCSALY, ALYVGDLCG) (SATLCSALY, LYVGDLCGG) (SATLCSALY, YVGDLCGGV) 
	(LYVGDLCGG, YVGDLCGGV) (LYVGDLCGG, VGDLCGGVM) (LYVGDLCGG, GDLCGGVML) (LYVGDLCGG, DLCGGVMLA) (LYVGDLCGG, LCGGVMLAA) 
	(LYVGDLCGG, CGGVMLAAQ) (YVGDLCGGV, VGDLCGGVM) (YVGDLCGGV, GDLCGGVML) (YVGDLCGGV, DLCGGVMLA) (YVGDLCGGV, LCGGVMLAA) 
	(YVGDLCGGV, CGGVMLAAQ) (VGDLCGGVM, GDLCGGVML) (VGDLCGGVM, DLCGGVMLA) (VGDLCGGVM, LCGGVMLAA) (VGDLCGGVM, CGGVMLAAQ) 
	(GDLCGGVML, DLCGGVMLA) (GDLCGGVML, LCGGVMLAA) (GDLCGGVML, CGGVMLAAQ) (DLCGGVMLA, LCGGVMLAA) (DLCGGVMLA, CGGVMLAAQ) 
	(LCGGVMLAA, CGGVMLAAQ) (GAHWGVMFG, AHWGVMFGL) (GAHWGVMFG, HWGVMFGLA) (GAHWGVMFG, WGVMFGLAY) (GAHWGVMFG, GVMFGLAYF) 
	(GAHWGVMFG, VMFGLAYFS) (GAHWGVMFG, MFGLAYFSM) (GAHWGVMFG, FGLAYFSMQ) (GAHWGVMFG, GLAYFSMQG) (AHWGVMFGL, HWGVMFGLA) 
	(AHWGVMFGL, WGVMFGLAY) (AHWGVMFGL, GVMFGLAYF) (AHWGVMFGL, VMFGLAYFS) (AHWGVMFGL, MFGLAYFSM) (AHWGVMFGL, FGLAYFSMQ) 
	(AHWGVMFGL, GLAYFSMQG) (AHWGVMFGL, LAYFSMQGA) (HWGVMFGLA, WGVMFGLAY) (HWGVMFGLA, GVMFGLAYF) (HWGVMFGLA, VMFGLAYFS) 
	(HWGVMFGLA, MFGLAYFSM) (HWGVMFGLA, FGLAYFSMQ) (HWGVMFGLA, GLAYFSMQG) (HWGVMFGLA, LAYFSMQGA) (HWGVMFGLA, AYFSMQGAW) 
	(WGVMFGLAY, GVMFGLAYF) (WGVMFGLAY, VMFGLAYFS) (WGVMFGLAY, MFGLAYFSM) (WGVMFGLAY, FGLAYFSMQ) (WGVMFGLAY, GLAYFSMQG) 
	(WGVMFGLAY, LAYFSMQGA) (WGVMFGLAY, AYFSMQGAW) (WGVMFGLAY, YFSMQGAWA) (GVMFGLAYF, VMFGLAYFS) (GVMFGLAYF, MFGLAYFSM) 
	(GVMFGLAYF, FGLAYFSMQ) (GVMFGLAYF, GLAYFSMQG) (GVMFGLAYF, LAYFSMQGA) (GVMFGLAYF, AYFSMQGAW) (GVMFGLAYF, YFSMQGAWA) 
	(GVMFGLAYF, FSMQGAWAK) (VMFGLAYFS, MFGLAYFSM) (VMFGLAYFS, FGLAYFSMQ) (VMFGLAYFS, GLAYFSMQG) (VMFGLAYFS, LAYFSMQGA) 
	(VMFGLAYFS, AYFSMQGAW) (VMFGLAYFS, YFSMQGAWA) (VMFGLAYFS, FSMQGAWAK) (VMFGLAYFS, SMQGAWAKV) (MFGLAYFSM, FGLAYFSMQ) 
	(MFGLAYFSM, GLAYFSMQG) (MFGLAYFSM, LAYFSMQGA) (MFGLAYFSM, AYFSMQGAW) (MFGLAYFSM, YFSMQGAWA) (MFGLAYFSM, FSMQGAWAK) 
	(MFGLAYFSM, SMQGAWAKV) (FGLAYFSMQ, GLAYFSMQG) (FGLAYFSMQ, LAYFSMQGA) (FGLAYFSMQ, AYFSMQGAW) (FGLAYFSMQ, YFSMQGAWA) 
	(FGLAYFSMQ, FSMQGAWAK) (FGLAYFSMQ, SMQGAWAKV) (GLAYFSMQG, LAYFSMQGA) (GLAYFSMQG, AYFSMQGAW) (GLAYFSMQG, YFSMQGAWA) 
	(GLAYFSMQG, FSMQGAWAK) (GLAYFSMQG, SMQGAWAKV) (LAYFSMQGA, AYFSMQGAW) (LAYFSMQGA, YFSMQGAWA) (LAYFSMQGA, FSMQGAWAK) 
	(LAYFSMQGA, SMQGAWAKV) (AYFSMQGAW, YFSMQGAWA) (AYFSMQGAW, FSMQGAWAK) (AYFSMQGAW, SMQGAWAKV) (YFSMQGAWA, FSMQGAWAK) 
	(YFSMQGAWA, SMQGAWAKV) (FSMQGAWAK, SMQGAWAKV) (LEWRNTSGL, EWRNTSGLY) (SIVYEADDV, IVYEADDVI) (SIVYEADDV, VYEADDVIL) 
	(SIVYEADDV, YEADDVILH) (SIVYEADDV, EADDVILHT) (SIVYEADDV, ADDVILHTP) (SIVYEADDV, DDVILHTPG) (SIVYEADDV, DVILHTPGC) 
	(IVYEADDVI, VYEADDVIL) (IVYEADDVI, YEADDVILH) (IVYEADDVI, EADDVILHT) (IVYEADDVI, ADDVILHTP) (IVYEADDVI, DDVILHTPG) 
	(IVYEADDVI, DVILHTPGC) (VYEADDVIL, YEADDVILH) (VYEADDVIL, EADDVILHT) (VYEADDVIL, ADDVILHTP) (VYEADDVIL, DDVILHTPG) 
	(VYEADDVIL, DVILHTPGC) (YEADDVILH, EADDVILHT) (YEADDVILH, ADDVILHTP) (YEADDVILH, DDVILHTPG) (YEADDVILH, DVILHTPGC) 
	(EADDVILHT, ADDVILHTP) (EADDVILHT, DDVILHTPG) (EADDVILHT, DVILHTPGC) (ADDVILHTP, DDVILHTPG) (ADDVILHTP, DVILHTPGC) 
	(DDVILHTPG, DVILHTPGC) (YVGATTASI, VGATTASIR) (YVGATTASI, GATTASIRS) (YVGATTASI, ATTASIRSH) (YVGATTASI, TTASIRSHV) 
	(YVGATTASI, TASIRSHVD) (YVGATTASI, ASIRSHVDL) (YVGATTASI, SIRSHVDLL) (YVGATTASI, IRSHVDLLV) (VGATTASIR, GATTASIRS) 
	(VGATTASIR, ATTASIRSH) (VGATTASIR, TTASIRSHV) (VGATTASIR, TASIRSHVD) (VGATTASIR, ASIRSHVDL) (VGATTASIR, SIRSHVDLL) 
	(VGATTASIR, IRSHVDLLV) (VGATTASIR, RSHVDLLVG) (GATTASIRS, ATTASIRSH) (GATTASIRS, TTASIRSHV) (GATTASIRS, TASIRSHVD) 
	(GATTASIRS, ASIRSHVDL) (GATTASIRS, SIRSHVDLL) (GATTASIRS, IRSHVDLLV) (GATTASIRS, RSHVDLLVG) (GATTASIRS, SHVDLLVGA) 
	(ATTASIRSH, TTASIRSHV) (ATTASIRSH, TASIRSHVD) (ATTASIRSH, ASIRSHVDL) (ATTASIRSH, SIRSHVDLL) (ATTASIRSH, IRSHVDLLV) 
	(ATTASIRSH, RSHVDLLVG) (ATTASIRSH, SHVDLLVGA) (TTASIRSHV, TASIRSHVD) (TTASIRSHV, ASIRSHVDL) (TTASIRSHV, SIRSHVDLL) 
	(TTASIRSHV, IRSHVDLLV) (TTASIRSHV, RSHVDLLVG) (TTASIRSHV, SHVDLLVGA) (TASIRSHVD, ASIRSHVDL) (TASIRSHVD, SIRSHVDLL) 
	(TASIRSHVD, IRSHVDLLV) (TASIRSHVD, RSHVDLLVG) (TASIRSHVD, SHVDLLVGA) (ASIRSHVDL, SIRSHVDLL) (ASIRSHVDL, IRSHVDLLV) 
	(ASIRSHVDL, RSHVDLLVG) (ASIRSHVDL, SHVDLLVGA) (SIRSHVDLL, IRSHVDLLV) (SIRSHVDLL, RSHVDLLVG) (SIRSHVDLL, SHVDLLVGA) 
	(IRSHVDLLV, RSHVDLLVG) (IRSHVDLLV, SHVDLLVGA) (RSHVDLLVG, SHVDLLVGA) (TMCSALYVG, MCSALYVGD) (VFLVGQAFT, FLVGQAFTF) 
	(VFLVGQAFT, LVGQAFTFR) (VFLVGQAFT, VGQAFTFRP) (VFLVGQAFT, GQAFTFRPR) (VFLVGQAFT, QAFTFRPRR) (VFLVGQAFT, AFTFRPRRH) 
	(FLVGQAFTF, LVGQAFTFR) (FLVGQAFTF, VGQAFTFRP) (FLVGQAFTF, GQAFTFRPR) (FLVGQAFTF, QAFTFRPRR) (FLVGQAFTF, AFTFRPRRH) 
	(LVGQAFTFR, VGQAFTFRP) (LVGQAFTFR, GQAFTFRPR) (LVGQAFTFR, QAFTFRPRR) (LVGQAFTFR, AFTFRPRRH) (VGQAFTFRP, GQAFTFRPR) 
	(VGQAFTFRP, QAFTFRPRR) (VGQAFTFRP, AFTFRPRRH) (GQAFTFRPR, QAFTFRPRR) (GQAFTFRPR, AFTFRPRRH) (QAFTFRPRR, AFTFRPRRH) 
	(TVQTCNCSL, VQTCNCSLY) (TVQTCNCSL, QTCNCSLYP) (TVQTCNCSL, TCNCSLYPG) (TVQTCNCSL, CNCSLYPGH) (TVQTCNCSL, NCSLYPGHL) 
	(VQTCNCSLY, QTCNCSLYP) (VQTCNCSLY, TCNCSLYPG) (VQTCNCSLY, CNCSLYPGH) (VQTCNCSLY, NCSLYPGHL) (QTCNCSLYP, TCNCSLYPG) 
	(QTCNCSLYP, CNCSLYPGH) (QTCNCSLYP, NCSLYPGHL) (TCNCSLYPG, CNCSLYPGH) (TCNCSLYPG, NCSLYPGHL) (CNCSLYPGH, NCSLYPGHL) 
	(DMMMNWSPA, MMMNWSPAV) (DMMMNWSPA, MMNWSPAVG) (DMMMNWSPA, MNWSPAVGM) (DMMMNWSPA, NWSPAVGMV) (DMMMNWSPA, WSPAVGMVV) 
	(DMMMNWSPA, SPAVGMVVA) (DMMMNWSPA, PAVGMVVAH) (MMMNWSPAV, MMNWSPAVG) (MMMNWSPAV, MNWSPAVGM) (MMMNWSPAV, NWSPAVGMV) 
	(MMMNWSPAV, WSPAVGMVV) (MMMNWSPAV, SPAVGMVVA) (MMMNWSPAV, PAVGMVVAH) (MMNWSPAVG, MNWSPAVGM) (MMNWSPAVG, NWSPAVGMV) 
	(MMNWSPAVG, WSPAVGMVV) (MMNWSPAVG, SPAVGMVVA) (MMNWSPAVG, PAVGMVVAH) (MNWSPAVGM, NWSPAVGMV) (MNWSPAVGM, WSPAVGMVV) 
	(MNWSPAVGM, SPAVGMVVA) (MNWSPAVGM, PAVGMVVAH) (NWSPAVGMV, WSPAVGMVV) (NWSPAVGMV, SPAVGMVVA) (NWSPAVGMV, PAVGMVVAH) 
	(WSPAVGMVV, SPAVGMVVA) (WSPAVGMVV, PAVGMVVAH) (SPAVGMVVA, PAVGMVVAH) (AGLAYYSMQ, GLAYYSMQG) (AGLAYYSMQ, LAYYSMQGN) 
	(AGLAYYSMQ, AYYSMQGNW) (AGLAYYSMQ, YYSMQGNWA) (AGLAYYSMQ, YSMQGNWAK) (AGLAYYSMQ, SMQGNWAKV) (GLAYYSMQG, LAYYSMQGN) 
	(GLAYYSMQG, AYYSMQGNW) (GLAYYSMQG, YYSMQGNWA) (GLAYYSMQG, YSMQGNWAK) (GLAYYSMQG, SMQGNWAKV) (LAYYSMQGN, AYYSMQGNW) 
	(LAYYSMQGN, YYSMQGNWA) (LAYYSMQGN, YSMQGNWAK) (LAYYSMQGN, SMQGNWAKV) (AYYSMQGNW, YYSMQGNWA) (AYYSMQGNW, YSMQGNWAK) 
	(AYYSMQGNW, SMQGNWAKV) (YYSMQGNWA, YSMQGNWAK) (YYSMQGNWA, SMQGNWAKV) (YSMQGNWAK, SMQGNWAKV) (VCGPVYCFT, CGPVYCFTP) 
	(VCGPVYCFT, GPVYCFTPS) (VCGPVYCFT, PVYCFTPSP) (VCGPVYCFT, VYCFTPSPV) (VCGPVYCFT, YCFTPSPVV) (VCGPVYCFT, CFTPSPVVV) 
	(VCGPVYCFT, FTPSPVVVG) (VCGPVYCFT, TPSPVVVGT) (CGPVYCFTP, GPVYCFTPS) (CGPVYCFTP, PVYCFTPSP) (CGPVYCFTP, VYCFTPSPV) 
	(CGPVYCFTP, YCFTPSPVV) (CGPVYCFTP, CFTPSPVVV) (CGPVYCFTP, FTPSPVVVG) (CGPVYCFTP, TPSPVVVGT) (CGPVYCFTP, PSPVVVGTT) 
	(GPVYCFTPS, PVYCFTPSP) (GPVYCFTPS, VYCFTPSPV) (GPVYCFTPS, YCFTPSPVV) (GPVYCFTPS, CFTPSPVVV) (GPVYCFTPS, FTPSPVVVG) 
	(GPVYCFTPS, TPSPVVVGT) (GPVYCFTPS, PSPVVVGTT) (GPVYCFTPS, SPVVVGTTD) (PVYCFTPSP, VYCFTPSPV) (PVYCFTPSP, YCFTPSPVV) 
	(PVYCFTPSP, CFTPSPVVV) (PVYCFTPSP, FTPSPVVVG) (PVYCFTPSP, TPSPVVVGT) (PVYCFTPSP, PSPVVVGTT) (PVYCFTPSP, SPVVVGTTD) 
	(PVYCFTPSP, PVVVGTTDR) (VYCFTPSPV, YCFTPSPVV) (VYCFTPSPV, CFTPSPVVV) (VYCFTPSPV, FTPSPVVVG) (VYCFTPSPV, TPSPVVVGT) 
	(VYCFTPSPV, PSPVVVGTT) (VYCFTPSPV, SPVVVGTTD) (VYCFTPSPV, PVVVGTTDR) (YCFTPSPVV, CFTPSPVVV) (YCFTPSPVV, FTPSPVVVG) 
	(YCFTPSPVV, TPSPVVVGT) (YCFTPSPVV, PSPVVVGTT) (YCFTPSPVV, SPVVVGTTD) (YCFTPSPVV, PVVVGTTDR) (CFTPSPVVV, FTPSPVVVG) 
	(CFTPSPVVV, TPSPVVVGT) (CFTPSPVVV, PSPVVVGTT) (CFTPSPVVV, SPVVVGTTD) (CFTPSPVVV, PVVVGTTDR) (FTPSPVVVG, TPSPVVVGT) 
	(FTPSPVVVG, PSPVVVGTT) (FTPSPVVVG, SPVVVGTTD) (FTPSPVVVG, PVVVGTTDR) (TPSPVVVGT, PSPVVVGTT) (TPSPVVVGT, SPVVVGTTD) 
	(TPSPVVVGT, PVVVGTTDR) (PSPVVVGTT, SPVVVGTTD) (PSPVVVGTT, PVVVGTTDR) (LNNTRPPLG, NNTRPPLGN) (LNNTRPPLG, NTRPPLGNW) 
	(LNNTRPPLG, TRPPLGNWF) (LNNTRPPLG, RPPLGNWFG) (LNNTRPPLG, PPLGNWFGC) (LNNTRPPLG, PLGNWFGCT) (LNNTRPPLG, LGNWFGCTW) 
	(LNNTRPPLG, GNWFGCTWM) (NNTRPPLGN, NTRPPLGNW) (NNTRPPLGN, TRPPLGNWF) (NNTRPPLGN, RPPLGNWFG) (NNTRPPLGN, PPLGNWFGC) 
	(NNTRPPLGN, PLGNWFGCT) (NNTRPPLGN, LGNWFGCTW) (NNTRPPLGN, GNWFGCTWM) (NNTRPPLGN, NWFGCTWMN) (NTRPPLGNW, TRPPLGNWF) 
	(NTRPPLGNW, RPPLGNWFG) (NTRPPLGNW, PPLGNWFGC) (NTRPPLGNW, PLGNWFGCT) (NTRPPLGNW, LGNWFGCTW) (NTRPPLGNW, GNWFGCTWM) 
	(NTRPPLGNW, NWFGCTWMN) (TRPPLGNWF, RPPLGNWFG) (TRPPLGNWF, PPLGNWFGC) (TRPPLGNWF, PLGNWFGCT) (TRPPLGNWF, LGNWFGCTW) 
	(TRPPLGNWF, GNWFGCTWM) (TRPPLGNWF, NWFGCTWMN) (RPPLGNWFG, PPLGNWFGC) (RPPLGNWFG, PLGNWFGCT) (RPPLGNWFG, LGNWFGCTW) 
	(RPPLGNWFG, GNWFGCTWM) (RPPLGNWFG, NWFGCTWMN) (PPLGNWFGC, PLGNWFGCT) (PPLGNWFGC, LGNWFGCTW) (PPLGNWFGC, GNWFGCTWM) 
	(PPLGNWFGC, NWFGCTWMN) (PLGNWFGCT, LGNWFGCTW) (PLGNWFGCT, GNWFGCTWM) (PLGNWFGCT, NWFGCTWMN) (LGNWFGCTW, GNWFGCTWM) 
	(LGNWFGCTW, NWFGCTWMN) (GNWFGCTWM, NWFGCTWMN) (GFTKVCGAP, FTKVCGAPP) (GFTKVCGAP, TKVCGAPPC) (FTKVCGAPP, TKVCGAPPC) 
	(CPTDCFRKH, PTDCFRKHP) (CPTDCFRKH, TDCFRKHPE) (CPTDCFRKH, DCFRKHPEA) (CPTDCFRKH, CFRKHPEAT) (CPTDCFRKH, FRKHPEATY) 
	(CPTDCFRKH, RKHPEATYS) (CPTDCFRKH, KHPEATYSR) (CPTDCFRKH, HPEATYSRC) (PTDCFRKHP, TDCFRKHPE) (PTDCFRKHP, DCFRKHPEA) 
	(PTDCFRKHP, CFRKHPEAT) (PTDCFRKHP, FRKHPEATY) (PTDCFRKHP, RKHPEATYS) (PTDCFRKHP, KHPEATYSR) (PTDCFRKHP, HPEATYSRC) 
	(PTDCFRKHP, PEATYSRCG) (TDCFRKHPE, DCFRKHPEA) (TDCFRKHPE, CFRKHPEAT) (TDCFRKHPE, FRKHPEATY) (TDCFRKHPE, RKHPEATYS) 
	(TDCFRKHPE, KHPEATYSR) (TDCFRKHPE, HPEATYSRC) (TDCFRKHPE, PEATYSRCG) (TDCFRKHPE, EATYSRCGS) (DCFRKHPEA, CFRKHPEAT) 
	(DCFRKHPEA, FRKHPEATY) (DCFRKHPEA, RKHPEATYS) (DCFRKHPEA, KHPEATYSR) (DCFRKHPEA, HPEATYSRC) (DCFRKHPEA, PEATYSRCG) 
	(DCFRKHPEA, EATYSRCGS) (DCFRKHPEA, ATYSRCGSG) (CFRKHPEAT, FRKHPEATY) (CFRKHPEAT, RKHPEATYS) (CFRKHPEAT, KHPEATYSR) 
	(CFRKHPEAT, HPEATYSRC) (CFRKHPEAT, PEATYSRCG) (CFRKHPEAT, EATYSRCGS) (CFRKHPEAT, ATYSRCGSG) (CFRKHPEAT, TYSRCGSGP) 
	(FRKHPEATY, RKHPEATYS) (FRKHPEATY, KHPEATYSR) (FRKHPEATY, HPEATYSRC) (FRKHPEATY, PEATYSRCG) (FRKHPEATY, EATYSRCGS) 
	(FRKHPEATY, ATYSRCGSG) (FRKHPEATY, TYSRCGSGP) (FRKHPEATY, YSRCGSGPW) (RKHPEATYS, KHPEATYSR) (RKHPEATYS, HPEATYSRC) 
	(RKHPEATYS, PEATYSRCG) (RKHPEATYS, EATYSRCGS) (RKHPEATYS, ATYSRCGSG) (RKHPEATYS, TYSRCGSGP) (RKHPEATYS, YSRCGSGPW) 
	(KHPEATYSR, HPEATYSRC) (KHPEATYSR, PEATYSRCG) (KHPEATYSR, EATYSRCGS) (KHPEATYSR, ATYSRCGSG) (KHPEATYSR, TYSRCGSGP) 
	(KHPEATYSR, YSRCGSGPW) (HPEATYSRC, PEATYSRCG) (HPEATYSRC, EATYSRCGS) (HPEATYSRC, ATYSRCGSG) (HPEATYSRC, TYSRCGSGP) 
	(HPEATYSRC, YSRCGSGPW) (PEATYSRCG, EATYSRCGS) (PEATYSRCG, ATYSRCGSG) (PEATYSRCG, TYSRCGSGP) (PEATYSRCG, YSRCGSGPW) 
	(EATYSRCGS, ATYSRCGSG) (EATYSRCGS, TYSRCGSGP) (EATYSRCGS, YSRCGSGPW) (ATYSRCGSG, TYSRCGSGP) (ATYSRCGSG, YSRCGSGPW) 
	(TYSRCGSGP, YSRCGSGPW) (YRLWHYPCT, RLWHYPCTV) (RMYVGGVEH, MYVGGVEHR) (RMYVGGVEH, YVGGVEHRL) (MYVGGVEHR, YVGGVEHRL) 
	(DRDRSELSP, RDRSELSPL) (DRDRSELSP, DRSELSPLL) (DRDRSELSP, RSELSPLLL) (DRDRSELSP, SELSPLLLS) (DRDRSELSP, ELSPLLLST) 
	(DRDRSELSP, LSPLLLSTT) (DRDRSELSP, SPLLLSTTQ) (DRDRSELSP, PLLLSTTQW) (DRDRSELSP, SPLLLSTTE) (DRDRSELSP, PLLLSTTEW) 
	(RDRSELSPL, DRSELSPLL) (RDRSELSPL, RSELSPLLL) (RDRSELSPL, SELSPLLLS) (RDRSELSPL, ELSPLLLST) (RDRSELSPL, LSPLLLSTT) 
	(RDRSELSPL, SPLLLSTTQ) (RDRSELSPL, PLLLSTTQW) (RDRSELSPL, LLLSTTQWQ) (RDRSELSPL, SPLLLSTTE) (RDRSELSPL, PLLLSTTEW) 
	(RDRSELSPL, LLLSTTEWQ) (DRSELSPLL, RSELSPLLL) (DRSELSPLL, SELSPLLLS) (DRSELSPLL, ELSPLLLST) (DRSELSPLL, LSPLLLSTT) 
	(DRSELSPLL, SPLLLSTTQ) (DRSELSPLL, PLLLSTTQW) (DRSELSPLL, LLLSTTQWQ) (DRSELSPLL, LLSTTQWQV) (DRSELSPLL, SPLLLSTTE) 
	(DRSELSPLL, PLLLSTTEW) (DRSELSPLL, LLLSTTEWQ) (RSELSPLLL, SELSPLLLS) (RSELSPLLL, ELSPLLLST) (RSELSPLLL, LSPLLLSTT) 
	(RSELSPLLL, SPLLLSTTQ) (RSELSPLLL, PLLLSTTQW) (RSELSPLLL, LLLSTTQWQ) (RSELSPLLL, LLSTTQWQV) (RSELSPLLL, LSTTQWQVL) 
	(RSELSPLLL, SPLLLSTTE) (RSELSPLLL, PLLLSTTEW) (RSELSPLLL, LLLSTTEWQ) (SELSPLLLS, ELSPLLLST) (SELSPLLLS, LSPLLLSTT) 
	(SELSPLLLS, SPLLLSTTQ) (SELSPLLLS, PLLLSTTQW) (SELSPLLLS, LLLSTTQWQ) (SELSPLLLS, LLSTTQWQV) (SELSPLLLS, LSTTQWQVL) 
	(SELSPLLLS, STTQWQVLP) (SELSPLLLS, SPLLLSTTE) (SELSPLLLS, PLLLSTTEW) (SELSPLLLS, LLLSTTEWQ) (ELSPLLLST, LSPLLLSTT) 
	(ELSPLLLST, SPLLLSTTQ) (ELSPLLLST, PLLLSTTQW) (ELSPLLLST, LLLSTTQWQ) (ELSPLLLST, LLSTTQWQV) (ELSPLLLST, LSTTQWQVL) 
	(ELSPLLLST, STTQWQVLP) (ELSPLLLST, TTQWQVLPC) (ELSPLLLST, SPLLLSTTE) (ELSPLLLST, PLLLSTTEW) (ELSPLLLST, LLLSTTEWQ) 
	(LSPLLLSTT, SPLLLSTTQ) (LSPLLLSTT, PLLLSTTQW) (LSPLLLSTT, LLLSTTQWQ) (LSPLLLSTT, LLSTTQWQV) (LSPLLLSTT, LSTTQWQVL) 
	(LSPLLLSTT, STTQWQVLP) (LSPLLLSTT, TTQWQVLPC) (LSPLLLSTT, TQWQVLPCS) (LSPLLLSTT, SPLLLSTTE) (LSPLLLSTT, PLLLSTTEW) 
	(LSPLLLSTT, LLLSTTEWQ) (SPLLLSTTQ, PLLLSTTQW) (SPLLLSTTQ, LLLSTTQWQ) (SPLLLSTTQ, LLSTTQWQV) (SPLLLSTTQ, LSTTQWQVL) 
	(SPLLLSTTQ, STTQWQVLP) (SPLLLSTTQ, TTQWQVLPC) (SPLLLSTTQ, TQWQVLPCS) (SPLLLSTTQ, QWQVLPCSF) (PLLLSTTQW, LLLSTTQWQ) 
	(PLLLSTTQW, LLSTTQWQV) (PLLLSTTQW, LSTTQWQVL) (PLLLSTTQW, STTQWQVLP) (PLLLSTTQW, TTQWQVLPC) (PLLLSTTQW, TQWQVLPCS) 
	(PLLLSTTQW, QWQVLPCSF) (PLLLSTTQW, WQVLPCSFT) (LLLSTTQWQ, LLSTTQWQV) (LLLSTTQWQ, LSTTQWQVL) (LLLSTTQWQ, STTQWQVLP) 
	(LLLSTTQWQ, TTQWQVLPC) (LLLSTTQWQ, TQWQVLPCS) (LLLSTTQWQ, QWQVLPCSF) (LLLSTTQWQ, WQVLPCSFT) (LLLSTTQWQ, QVLPCSFTT) 
	(LLSTTQWQV, LSTTQWQVL) (LLSTTQWQV, STTQWQVLP) (LLSTTQWQV, TTQWQVLPC) (LLSTTQWQV, TQWQVLPCS) (LLSTTQWQV, QWQVLPCSF) 
	(LLSTTQWQV, WQVLPCSFT) (LLSTTQWQV, QVLPCSFTT) (LLSTTQWQV, VLPCSFTTL) (LSTTQWQVL, STTQWQVLP) (LSTTQWQVL, TTQWQVLPC) 
	(LSTTQWQVL, TQWQVLPCS) (LSTTQWQVL, QWQVLPCSF) (LSTTQWQVL, WQVLPCSFT) (LSTTQWQVL, QVLPCSFTT) (LSTTQWQVL, VLPCSFTTL) 
	(LSTTQWQVL, LPCSFTTLP) (STTQWQVLP, TTQWQVLPC) (STTQWQVLP, TQWQVLPCS) (STTQWQVLP, QWQVLPCSF) (STTQWQVLP, WQVLPCSFT) 
	(STTQWQVLP, QVLPCSFTT) (STTQWQVLP, VLPCSFTTL) (STTQWQVLP, LPCSFTTLP) (STTQWQVLP, PCSFTTLPA) (TTQWQVLPC, TQWQVLPCS) 
	(TTQWQVLPC, QWQVLPCSF) (TTQWQVLPC, WQVLPCSFT) (TTQWQVLPC, QVLPCSFTT) (TTQWQVLPC, VLPCSFTTL) (TTQWQVLPC, LPCSFTTLP) 
	(TTQWQVLPC, PCSFTTLPA) (TTQWQVLPC, CSFTTLPAL) (TQWQVLPCS, QWQVLPCSF) (TQWQVLPCS, WQVLPCSFT) (TQWQVLPCS, QVLPCSFTT) 
	(TQWQVLPCS, VLPCSFTTL) (TQWQVLPCS, LPCSFTTLP) (TQWQVLPCS, PCSFTTLPA) (TQWQVLPCS, CSFTTLPAL) (QWQVLPCSF, WQVLPCSFT) 
	(QWQVLPCSF, QVLPCSFTT) (QWQVLPCSF, VLPCSFTTL) (QWQVLPCSF, LPCSFTTLP) (QWQVLPCSF, PCSFTTLPA) (QWQVLPCSF, CSFTTLPAL) 
	(WQVLPCSFT, QVLPCSFTT) (WQVLPCSFT, VLPCSFTTL) (WQVLPCSFT, LPCSFTTLP) (WQVLPCSFT, PCSFTTLPA) (WQVLPCSFT, CSFTTLPAL) 
	(QVLPCSFTT, VLPCSFTTL) (QVLPCSFTT, LPCSFTTLP) (QVLPCSFTT, PCSFTTLPA) (QVLPCSFTT, CSFTTLPAL) (VLPCSFTTL, LPCSFTTLP) 
	(VLPCSFTTL, PCSFTTLPA) (VLPCSFTTL, CSFTTLPAL) (LPCSFTTLP, PCSFTTLPA) (LPCSFTTLP, CSFTTLPAL) (LPCSFTTLP, SFTTLPALS) 
	(LPCSFTTLP, FTTLPALST) (LPCSFTTLP, TTLPALSTG) (LPCSFTTLP, TLPALSTGL) (LPCSFTTLP, LPALSTGLI) (LPCSFTTLP, PALSTGLIH) 
	(PCSFTTLPA, CSFTTLPAL) (PCSFTTLPA, SFTTLPALS) (PCSFTTLPA, FTTLPALST) (PCSFTTLPA, TTLPALSTG) (PCSFTTLPA, TLPALSTGL) 
	(PCSFTTLPA, LPALSTGLI) (PCSFTTLPA, PALSTGLIH) (PCSFTTLPA, ALSTGLIHL) (CSFTTLPAL, SFTTLPALS) (CSFTTLPAL, FTTLPALST) 
	(CSFTTLPAL, TTLPALSTG) (CSFTTLPAL, TLPALSTGL) (CSFTTLPAL, LPALSTGLI) (CSFTTLPAL, PALSTGLIH) (CSFTTLPAL, ALSTGLIHL) 
	(CSFTTLPAL, LSTGLIHLH) (TGLIHLHQN, GLIHLHQNI) (TGLIHLHQN, LIHLHQNIV) (TGLIHLHQN, IHLHQNIVD) (TGLIHLHQN, HLHQNIVDV) 
	(TGLIHLHQN, LHQNIVDVQ) (TGLIHLHQN, HQNIVDVQY) (TGLIHLHQN, QNIVDVQYL) (TGLIHLHQN, NIVDVQYLY) (GLIHLHQNI, LIHLHQNIV) 
	(GLIHLHQNI, IHLHQNIVD) (GLIHLHQNI, HLHQNIVDV) (GLIHLHQNI, LHQNIVDVQ) (GLIHLHQNI, HQNIVDVQY) (GLIHLHQNI, QNIVDVQYL) 
	(GLIHLHQNI, NIVDVQYLY) (GLIHLHQNI, IVDVQYLYG) (LIHLHQNIV, IHLHQNIVD) (LIHLHQNIV, HLHQNIVDV) (LIHLHQNIV, LHQNIVDVQ) 
	(LIHLHQNIV, HQNIVDVQY) (LIHLHQNIV, QNIVDVQYL) (LIHLHQNIV, NIVDVQYLY) (LIHLHQNIV, IVDVQYLYG) (LIHLHQNIV, VDVQYLYGV) 
	(IHLHQNIVD, HLHQNIVDV) (IHLHQNIVD, LHQNIVDVQ) (IHLHQNIVD, HQNIVDVQY) (IHLHQNIVD, QNIVDVQYL) (IHLHQNIVD, NIVDVQYLY) 
	(IHLHQNIVD, IVDVQYLYG) (IHLHQNIVD, VDVQYLYGV) (IHLHQNIVD, DVQYLYGVG) (HLHQNIVDV, LHQNIVDVQ) (HLHQNIVDV, HQNIVDVQY) 
	(HLHQNIVDV, QNIVDVQYL) (HLHQNIVDV, NIVDVQYLY) (HLHQNIVDV, IVDVQYLYG) (HLHQNIVDV, VDVQYLYGV) (HLHQNIVDV, DVQYLYGVG) 
	(HLHQNIVDV, VQYLYGVGS) (LHQNIVDVQ, HQNIVDVQY) (LHQNIVDVQ, QNIVDVQYL) (LHQNIVDVQ, NIVDVQYLY) (LHQNIVDVQ, IVDVQYLYG) 
	(LHQNIVDVQ, VDVQYLYGV) (LHQNIVDVQ, DVQYLYGVG) (LHQNIVDVQ, VQYLYGVGS) (LHQNIVDVQ, QYLYGVGSS) (HQNIVDVQY, QNIVDVQYL) 
	(HQNIVDVQY, NIVDVQYLY) (HQNIVDVQY, IVDVQYLYG) (HQNIVDVQY, VDVQYLYGV) (HQNIVDVQY, DVQYLYGVG) (HQNIVDVQY, VQYLYGVGS) 
	(HQNIVDVQY, QYLYGVGSS) (HQNIVDVQY, YLYGVGSSI) (QNIVDVQYL, NIVDVQYLY) (QNIVDVQYL, IVDVQYLYG) (QNIVDVQYL, VDVQYLYGV) 
	(QNIVDVQYL, DVQYLYGVG) (QNIVDVQYL, VQYLYGVGS) (QNIVDVQYL, QYLYGVGSS) (QNIVDVQYL, YLYGVGSSI) (NIVDVQYLY, IVDVQYLYG) 
	(NIVDVQYLY, VDVQYLYGV) (NIVDVQYLY, DVQYLYGVG) (NIVDVQYLY, VQYLYGVGS) (NIVDVQYLY, QYLYGVGSS) (NIVDVQYLY, YLYGVGSSI) 
	(IVDVQYLYG, VDVQYLYGV) (IVDVQYLYG, DVQYLYGVG) (IVDVQYLYG, VQYLYGVGS) (IVDVQYLYG, QYLYGVGSS) (IVDVQYLYG, YLYGVGSSI) 
	(VDVQYLYGV, DVQYLYGVG) (VDVQYLYGV, VQYLYGVGS) (VDVQYLYGV, QYLYGVGSS) (VDVQYLYGV, YLYGVGSSI) (DVQYLYGVG, VQYLYGVGS) 
	(DVQYLYGVG, QYLYGVGSS) (DVQYLYGVG, YLYGVGSSI) (VQYLYGVGS, QYLYGVGSS) (VQYLYGVGS, YLYGVGSSI) (QYLYGVGSS, YLYGVGSSI) 
	(LLFLLLADA, LFLLLADAR) (LLFLLLADA, LADARVCAC) (LLFLLLADA, FLLLADARV) (LLFLLLADA, LLLADARVC) (LLFLLLADA, LLADARVCA) 
	(LFLLLADAR, LADARVCAC) (LFLLLADAR, FLLLADARV) (LFLLLADAR, LLLADARVC) (LFLLLADAR, LLADARVCA) (CSCLWMMLL, SCLWMMLLI) 
	(CSCLWMMLL, CLWMMLLIS) (CSCLWMMLL, LWMMLLISQ) (CSCLWMMLL, WMMLLISQA) (CSCLWMMLL, MMLLISQAE) (CSCLWMMLL, MLLISQAEA) 
	(SCLWMMLLI, CLWMMLLIS) (SCLWMMLLI, LWMMLLISQ) (SCLWMMLLI, WMMLLISQA) (SCLWMMLLI, MMLLISQAE) (SCLWMMLLI, MLLISQAEA) 
	(CLWMMLLIS, LWMMLLISQ) (CLWMMLLIS, WMMLLISQA) (CLWMMLLIS, MMLLISQAE) (CLWMMLLIS, MLLISQAEA) (LWMMLLISQ, WMMLLISQA) 
	(LWMMLLISQ, MMLLISQAE) (LWMMLLISQ, MLLISQAEA) (WMMLLISQA, MMLLISQAE) (WMMLLISQA, MLLISQAEA) (MMLLISQAE, MLLISQAEA) 
	(NTNGSWHIN, TNGSWHINR) (NTNGSWHIN, NGSWHINRT) (NTNGSWHIN, GSWHINRTA) (NTNGSWHIN, SWHINRTAL) (NTNGSWHIN, WHINRTALN) 
	(NTNGSWHIN, HINRTALNC) (NTNGSWHIN, INRTALNCN) (NTNGSWHIN, NRTALNCND) (TNGSWHINR, NGSWHINRT) (TNGSWHINR, GSWHINRTA) 
	(TNGSWHINR, SWHINRTAL) (TNGSWHINR, WHINRTALN) (TNGSWHINR, HINRTALNC) (TNGSWHINR, INRTALNCN) (TNGSWHINR, NRTALNCND) 
	(TNGSWHINR, RTALNCNDS) (NGSWHINRT, GSWHINRTA) (NGSWHINRT, SWHINRTAL) (NGSWHINRT, WHINRTALN) (NGSWHINRT, HINRTALNC) 
	(NGSWHINRT, INRTALNCN) (NGSWHINRT, NRTALNCND) (NGSWHINRT, RTALNCNDS) (NGSWHINRT, TALNCNDSL) (GSWHINRTA, SWHINRTAL) 
	(GSWHINRTA, WHINRTALN) (GSWHINRTA, HINRTALNC) (GSWHINRTA, INRTALNCN) (GSWHINRTA, NRTALNCND) (GSWHINRTA, RTALNCNDS) 
	(GSWHINRTA, TALNCNDSL) (SWHINRTAL, WHINRTALN) (SWHINRTAL, HINRTALNC) (SWHINRTAL, INRTALNCN) (SWHINRTAL, NRTALNCND) 
	(SWHINRTAL, RTALNCNDS) (SWHINRTAL, TALNCNDSL) (WHINRTALN, HINRTALNC) (WHINRTALN, INRTALNCN) (WHINRTALN, NRTALNCND) 
	(WHINRTALN, RTALNCNDS) (WHINRTALN, TALNCNDSL) (HINRTALNC, INRTALNCN) (HINRTALNC, NRTALNCND) (HINRTALNC, RTALNCNDS) 
	(HINRTALNC, TALNCNDSL) (INRTALNCN, NRTALNCND) (INRTALNCN, RTALNCNDS) (INRTALNCN, TALNCNDSL) (NRTALNCND, RTALNCNDS) 
	(NRTALNCND, TALNCNDSL) (RTALNCNDS, TALNCNDSL) (SPVVVGTTD, PVVVGTTDR) (TGFTKTCGG, GFTKTCGGP) (TGFTKTCGG, FTKTCGGPP) 
	(TGFTKTCGG, TKTCGGPPC) (GFTKTCGGP, FTKTCGGPP) (GFTKTCGGP, TKTCGGPPC) (FTKTCGGPP, TKTCGGPPC) (KCGSGPWLT, CGSGPWLTP) 
	(KCGSGPWLT, GSGPWLTPR) (KCGSGPWLT, SGPWLTPRC) (CGSGPWLTP, GSGPWLTPR) (CGSGPWLTP, SGPWLTPRC) (GSGPWLTPR, SGPWLTPRC) 
	(YPYRLWHYP, YRLWHYPCT) (YPYRLWHYP, PYRLWHYPC) (YPYRLWHYP, RLWHYPCTV) (PYRLWHYPC, YRLWHYPCT) (PYRLWHYPC, RLWHYPCTV) 
	(AACNWTRGE, ACNWTRGER) (AACNWTRGE, CNWTRGERC) (ACNWTRGER, CNWTRGERC) (LEDRDRSEL, DRDRSELSP) (LEDRDRSEL, RDRSELSPL) 
	(LEDRDRSEL, DRSELSPLL) (LEDRDRSEL, RSELSPLLL) (LEDRDRSEL, SELSPLLLS) (LEDRDRSEL, ELSPLLLST) (LEDRDRSEL, LSPLLLSTT) 
	(LEDRDRSEL, EDRDRSELS) (EDRDRSELS, DRDRSELSP) (EDRDRSELS, RDRSELSPL) (EDRDRSELS, DRSELSPLL) (EDRDRSELS, RSELSPLLL) 
	(EDRDRSELS, SELSPLLLS) (EDRDRSELS, ELSPLLLST) (EDRDRSELS, LSPLLLSTT) (EDRDRSELS, SPLLLSTTE) (SPLLLSTTE, PLLLSTTEW) 
	(SPLLLSTTE, LLLSTTEWQ) (PLLLSTTEW, LLLSTTEWQ) (SFTTLPALS, FTTLPALST) (SFTTLPALS, TTLPALSTG) (SFTTLPALS, TLPALSTGL) 
	(SFTTLPALS, LPALSTGLI) (SFTTLPALS, PALSTGLIH) (SFTTLPALS, ALSTGLIHL) (SFTTLPALS, LSTGLIHLH) (FTTLPALST, TTLPALSTG) 
	(FTTLPALST, TLPALSTGL) (FTTLPALST, LPALSTGLI) (FTTLPALST, PALSTGLIH) (FTTLPALST, ALSTGLIHL) (FTTLPALST, LSTGLIHLH) 
	(TTLPALSTG, TLPALSTGL) (TTLPALSTG, LPALSTGLI) (TTLPALSTG, PALSTGLIH) (TTLPALSTG, ALSTGLIHL) (TTLPALSTG, LSTGLIHLH) 
	(TLPALSTGL, LPALSTGLI) (TLPALSTGL, PALSTGLIH) (TLPALSTGL, ALSTGLIHL) (TLPALSTGL, LSTGLIHLH) (LPALSTGLI, PALSTGLIH) 
	(LPALSTGLI, ALSTGLIHL) (LPALSTGLI, LSTGLIHLH) (PALSTGLIH, TGLIHLHQN) (PALSTGLIH, GLIHLHQNI) (PALSTGLIH, LIHLHQNIV) 
	(PALSTGLIH, IHLHQNIVD) (PALSTGLIH, HLHQNIVDV) (PALSTGLIH, ALSTGLIHL) (PALSTGLIH, LSTGLIHLH) (PALSTGLIH, STGLIHLHQ) 
	(ALSTGLIHL, TGLIHLHQN) (ALSTGLIHL, GLIHLHQNI) (ALSTGLIHL, LIHLHQNIV) (ALSTGLIHL, IHLHQNIVD) (ALSTGLIHL, HLHQNIVDV) 
	(ALSTGLIHL, LHQNIVDVQ) (ALSTGLIHL, LSTGLIHLH) (ALSTGLIHL, STGLIHLHQ) (LSTGLIHLH, TGLIHLHQN) (LSTGLIHLH, GLIHLHQNI) 
	(LSTGLIHLH, LIHLHQNIV) (LSTGLIHLH, IHLHQNIVD) (LSTGLIHLH, HLHQNIVDV) (LSTGLIHLH, LHQNIVDVQ) (LSTGLIHLH, HQNIVDVQY) 
	(LSTGLIHLH, STGLIHLHQ) (LADARVCAC, ADARVCACL) (LADARVCAC, DARVCACLW) (LADARVCAC, ARVCACLWM) (LADARVCAC, RVCACLWMM) 
	(LADARVCAC, VCACLWMML) (LADARVCAC, CACLWMMLL) (ADARVCACL, DARVCACLW) (ADARVCACL, ARVCACLWM) (ADARVCACL, RVCACLWMM) 
	(ADARVCACL, VCACLWMML) (ADARVCACL, CACLWMMLL) (DARVCACLW, ARVCACLWM) (DARVCACLW, RVCACLWMM) (DARVCACLW, VCACLWMML) 
	(DARVCACLW, CACLWMMLL) (ARVCACLWM, RVCACLWMM) (ARVCACLWM, VCACLWMML) (ARVCACLWM, CACLWMMLL) (RVCACLWMM, VCACLWMML) 
	(RVCACLWMM, CACLWMMLL) (VCACLWMML, CACLWMMLL) (VTNPEDMRP, TNPEDMRPY) (VTNPEDMRP, NPEDMRPYC) (VTNPEDMRP, PEDMRPYCW) 
	(TNPEDMRPY, NPEDMRPYC) (TNPEDMRPY, PEDMRPYCW) (NPEDMRPYC, PEDMRPYCW) (PTYTWGENE, TYTWGENET) (PTYTWGENE, YTWGENETD) 
	(PTYTWGENE, TWGENETDV) (PTYTWGENE, WGENETDVF) (PTYTWGENE, GENETDVFL) (PTYTWGENE, ENETDVFLL) (PTYTWGENE, NETDVFLLN) 
	(PTYTWGENE, ETDVFLLNS) (TYTWGENET, YTWGENETD) (TYTWGENET, TWGENETDV) (TYTWGENET, WGENETDVF) (TYTWGENET, GENETDVFL) 
	(TYTWGENET, ENETDVFLL) (TYTWGENET, NETDVFLLN) (TYTWGENET, ETDVFLLNS) (TYTWGENET, TDVFLLNST) (YTWGENETD, TWGENETDV) 
	(YTWGENETD, WGENETDVF) (YTWGENETD, GENETDVFL) (YTWGENETD, ENETDVFLL) (YTWGENETD, NETDVFLLN) (YTWGENETD, ETDVFLLNS) 
	(YTWGENETD, TDVFLLNST) (YTWGENETD, DVFLLNSTR) (TWGENETDV, WGENETDVF) (TWGENETDV, GENETDVFL) (TWGENETDV, ENETDVFLL) 
	(TWGENETDV, NETDVFLLN) (TWGENETDV, ETDVFLLNS) (TWGENETDV, TDVFLLNST) (TWGENETDV, DVFLLNSTR) (TWGENETDV, VFLLNSTRP) 
	(WGENETDVF, GENETDVFL) (WGENETDVF, ENETDVFLL) (WGENETDVF, NETDVFLLN) (WGENETDVF, ETDVFLLNS) (WGENETDVF, TDVFLLNST) 
	(WGENETDVF, DVFLLNSTR) (WGENETDVF, VFLLNSTRP) (WGENETDVF, FLLNSTRPP) (GENETDVFL, ENETDVFLL) (GENETDVFL, NETDVFLLN) 
	(GENETDVFL, ETDVFLLNS) (GENETDVFL, TDVFLLNST) (GENETDVFL, DVFLLNSTR) (GENETDVFL, VFLLNSTRP) (GENETDVFL, FLLNSTRPP) 
	(ENETDVFLL, NETDVFLLN) (ENETDVFLL, ETDVFLLNS) (ENETDVFLL, TDVFLLNST) (ENETDVFLL, DVFLLNSTR) (ENETDVFLL, VFLLNSTRP) 
	(ENETDVFLL, FLLNSTRPP) (NETDVFLLN, ETDVFLLNS) (NETDVFLLN, TDVFLLNST) (NETDVFLLN, DVFLLNSTR) (NETDVFLLN, VFLLNSTRP) 
	(NETDVFLLN, FLLNSTRPP) (ETDVFLLNS, TDVFLLNST) (ETDVFLLNS, DVFLLNSTR) (ETDVFLLNS, VFLLNSTRP) (ETDVFLLNS, FLLNSTRPP) 
	(TDVFLLNST, DVFLLNSTR) (TDVFLLNST, VFLLNSTRP) (TDVFLLNST, FLLNSTRPP) (DVFLLNSTR, VFLLNSTRP) (DVFLLNSTR, FLLNSTRPP) 
	(VFLLNSTRP, FLLNSTRPP) (TKTCGAPPC, KTCGAPPCR) (DLLCPTDCF, CPTDCFRKH) (DLLCPTDCF, PTDCFRKHP) (DLLCPTDCF, LLCPTDCFR) 
	(DLLCPTDCF, LCPTDCFRK) (LLCPTDCFR, CPTDCFRKH) (LLCPTDCFR, PTDCFRKHP) (LLCPTDCFR, LCPTDCFRK) (LCPTDCFRK, CPTDCFRKH) 
	(LCPTDCFRK, PTDCFRKHP) (DYPYRLWHY, YRLWHYPCT) (DYPYRLWHY, YPYRLWHYP) (DYPYRLWHY, PYRLWHYPC) (DYPYRLWHY, RLWHYPCTV) 
	(PLLHSTTEW, LLHSTTEWA) (PLLHSTTEW, LHSTTEWAI) (PLLHSTTEW, HSTTEWAIL) (PLLHSTTEW, STTEWAILP) (PLLHSTTEW, TTEWAILPC) 
	(LLHSTTEWA, LHSTTEWAI) (LLHSTTEWA, HSTTEWAIL) (LLHSTTEWA, STTEWAILP) (LLHSTTEWA, TTEWAILPC) (LHSTTEWAI, HSTTEWAIL) 
	(LHSTTEWAI, STTEWAILP) (LHSTTEWAI, TTEWAILPC) (HSTTEWAIL, STTEWAILP) (HSTTEWAIL, TTEWAILPC) (STTEWAILP, TTEWAILPC) 
	(SDLPALSTG, DLPALSTGL) (SDLPALSTG, LPALSTGLL) (SDLPALSTG, PALSTGLLH) (SDLPALSTG, ALSTGLLHL) (SDLPALSTG, LSTGLLHLH) 
	(SDLPALSTG, STGLLHLHQ) (SDLPALSTG, TGLLHLHQN) (SDLPALSTG, GLLHLHQNI) (DLPALSTGL, LPALSTGLL) (DLPALSTGL, PALSTGLLH) 
	(DLPALSTGL, ALSTGLLHL) (DLPALSTGL, LSTGLLHLH) (DLPALSTGL, STGLLHLHQ) (DLPALSTGL, TGLLHLHQN) (DLPALSTGL, GLLHLHQNI) 
	(DLPALSTGL, LLHLHQNIV) (LPALSTGLL, PALSTGLLH) (LPALSTGLL, ALSTGLLHL) (LPALSTGLL, LSTGLLHLH) (LPALSTGLL, STGLLHLHQ) 
	(LPALSTGLL, TGLLHLHQN) (LPALSTGLL, GLLHLHQNI) (LPALSTGLL, LLHLHQNIV) (LPALSTGLL, LHLHQNIVD) (PALSTGLLH, HLHQNIVDV) 
	(PALSTGLLH, ALSTGLLHL) (PALSTGLLH, LSTGLLHLH) (PALSTGLLH, STGLLHLHQ) (PALSTGLLH, TGLLHLHQN) (PALSTGLLH, GLLHLHQNI) 
	(PALSTGLLH, LLHLHQNIV) (PALSTGLLH, LHLHQNIVD) (ALSTGLLHL, HLHQNIVDV) (ALSTGLLHL, LHQNIVDVQ) (ALSTGLLHL, LSTGLLHLH) 
	(ALSTGLLHL, STGLLHLHQ) (ALSTGLLHL, TGLLHLHQN) (ALSTGLLHL, GLLHLHQNI) (ALSTGLLHL, LLHLHQNIV) (ALSTGLLHL, LHLHQNIVD) 
	(LSTGLLHLH, HLHQNIVDV) (LSTGLLHLH, LHQNIVDVQ) (LSTGLLHLH, STGLLHLHQ) (LSTGLLHLH, TGLLHLHQN) (LSTGLLHLH, GLLHLHQNI) 
	(LSTGLLHLH, LLHLHQNIV) (LSTGLLHLH, LHLHQNIVD) (STGLLHLHQ, HLHQNIVDV) (STGLLHLHQ, LHQNIVDVQ) (STGLLHLHQ, TGLLHLHQN) 
	(STGLLHLHQ, GLLHLHQNI) (STGLLHLHQ, LLHLHQNIV) (STGLLHLHQ, LHLHQNIVD) (TGLLHLHQN, HLHQNIVDV) (TGLLHLHQN, LHQNIVDVQ) 
	(TGLLHLHQN, GLLHLHQNI) (TGLLHLHQN, LLHLHQNIV) (TGLLHLHQN, LHLHQNIVD) (GLLHLHQNI, HLHQNIVDV) (GLLHLHQNI, LHQNIVDVQ) 
	(GLLHLHQNI, LLHLHQNIV) (GLLHLHQNI, LHLHQNIVD) (LLHLHQNIV, HLHQNIVDV) (LLHLHQNIV, LHQNIVDVQ) (LLHLHQNIV, LHLHQNIVD) 
	(LHLHQNIVD, HLHQNIVDV) (LHLHQNIVD, LHQNIVDVQ) (FLLLADARV, LADARVCAC) (FLLLADARV, LLLADARVC) (FLLLADARV, LLADARVCA) 
	(LLLADARVC, LADARVCAC) (LLLADARVC, LLADARVCA) (LLADARVCA, LADARVCAC) (WMLILLGQA, MLILLGQAE) (WMLILLGQA, LILLGQAEA) 
	(MLILLGQAE, LILLGQAEA) (TALNCNESI, ALNCNESIN) (TALNCNESI, LNCNESINT) (TALNCNESI, NCNESINTG) (TALNCNESI, CNESINTGF) 
	(TALNCNESI, NESINTGFI) (TALNCNESI, ESINTGFIA) (TALNCNESI, SINTGFIAG) (TALNCNESI, INTGFIAGL) (ALNCNESIN, LNCNESINT) 
	(ALNCNESIN, NCNESINTG) (ALNCNESIN, CNESINTGF) (ALNCNESIN, NESINTGFI) (ALNCNESIN, ESINTGFIA) (ALNCNESIN, SINTGFIAG) 
	(ALNCNESIN, INTGFIAGL) (ALNCNESIN, NTGFIAGLF) (LNCNESINT, NCNESINTG) (LNCNESINT, CNESINTGF) (LNCNESINT, NESINTGFI) 
	(LNCNESINT, ESINTGFIA) (LNCNESINT, SINTGFIAG) (LNCNESINT, INTGFIAGL) (LNCNESINT, NTGFIAGLF) (LNCNESINT, TGFIAGLFY) 
	(NCNESINTG, CNESINTGF) (NCNESINTG, NESINTGFI) (NCNESINTG, ESINTGFIA) (NCNESINTG, SINTGFIAG) (NCNESINTG, INTGFIAGL) 
	(NCNESINTG, NTGFIAGLF) (NCNESINTG, TGFIAGLFY) (NCNESINTG, GFIAGLFYY) (CNESINTGF, NESINTGFI) (CNESINTGF, ESINTGFIA) 
	(CNESINTGF, SINTGFIAG) (CNESINTGF, INTGFIAGL) (CNESINTGF, NTGFIAGLF) (CNESINTGF, TGFIAGLFY) (CNESINTGF, GFIAGLFYY) 
	(CNESINTGF, FIAGLFYYH) (NESINTGFI, ESINTGFIA) (NESINTGFI, SINTGFIAG) (NESINTGFI, INTGFIAGL) (NESINTGFI, NTGFIAGLF) 
	(NESINTGFI, TGFIAGLFY) (NESINTGFI, GFIAGLFYY) (NESINTGFI, FIAGLFYYH) (ESINTGFIA, SINTGFIAG) (ESINTGFIA, INTGFIAGL) 
	(ESINTGFIA, NTGFIAGLF) (ESINTGFIA, TGFIAGLFY) (ESINTGFIA, GFIAGLFYY) (ESINTGFIA, FIAGLFYYH) (SINTGFIAG, INTGFIAGL) 
	(SINTGFIAG, NTGFIAGLF) (SINTGFIAG, TGFIAGLFY) (SINTGFIAG, GFIAGLFYY) (SINTGFIAG, FIAGLFYYH) (INTGFIAGL, NTGFIAGLF) 
	(INTGFIAGL, TGFIAGLFY) (INTGFIAGL, GFIAGLFYY) (INTGFIAGL, FIAGLFYYH) (NTGFIAGLF, TGFIAGLFY) (NTGFIAGLF, GFIAGLFYY) 
	(NTGFIAGLF, FIAGLFYYH) (TGFIAGLFY, GFIAGLFYY) (TGFIAGLFY, FIAGLFYYH) (GFIAGLFYY, FIAGLFYYH) (FNSTGCPQR, NSTGCPQRL) 
	(FNSTGCPQR, STGCPQRLS) (FNSTGCPQR, TGCPQRLSS) (FNSTGCPQR, GCPQRLSSC) (FNSTGCPQR, CPQRLSSCK) (FNSTGCPQR, PQRLSSCKP) 
	(FNSTGCPQR, QRLSSCKPI) (FNSTGCPQR, RLSSCKPIT) (NSTGCPQRL, STGCPQRLS) (NSTGCPQRL, TGCPQRLSS) (NSTGCPQRL, GCPQRLSSC) 
	(NSTGCPQRL, CPQRLSSCK) (NSTGCPQRL, PQRLSSCKP) (NSTGCPQRL, QRLSSCKPI) (NSTGCPQRL, RLSSCKPIT) (NSTGCPQRL, LSSCKPITF) 
	(STGCPQRLS, TGCPQRLSS) (STGCPQRLS, GCPQRLSSC) (STGCPQRLS, CPQRLSSCK) (STGCPQRLS, PQRLSSCKP) (STGCPQRLS, QRLSSCKPI) 
	(STGCPQRLS, RLSSCKPIT) (STGCPQRLS, LSSCKPITF) (STGCPQRLS, SSCKPITFF) (TGCPQRLSS, GCPQRLSSC) (TGCPQRLSS, CPQRLSSCK) 
	(TGCPQRLSS, PQRLSSCKP) (TGCPQRLSS, QRLSSCKPI) (TGCPQRLSS, RLSSCKPIT) (TGCPQRLSS, LSSCKPITF) (TGCPQRLSS, SSCKPITFF) 
	(GCPQRLSSC, CPQRLSSCK) (GCPQRLSSC, PQRLSSCKP) (GCPQRLSSC, QRLSSCKPI) (GCPQRLSSC, RLSSCKPIT) (GCPQRLSSC, LSSCKPITF) 
	(GCPQRLSSC, SSCKPITFF) (CPQRLSSCK, PQRLSSCKP) (CPQRLSSCK, QRLSSCKPI) (CPQRLSSCK, RLSSCKPIT) (CPQRLSSCK, LSSCKPITF) 
	(CPQRLSSCK, SSCKPITFF) (PQRLSSCKP, QRLSSCKPI) (PQRLSSCKP, RLSSCKPIT) (PQRLSSCKP, LSSCKPITF) (PQRLSSCKP, SSCKPITFF) 
	(QRLSSCKPI, RLSSCKPIT) (QRLSSCKPI, LSSCKPITF) (QRLSSCKPI, SSCKPITFF) (RLSSCKPIT, LSSCKPITF) (RLSSCKPIT, SSCKPITFF) 
	(LSSCKPITF, SSCKPITFF) (PYCWHYAPR, YCWHYAPRP) (PYCWHYAPR, CWHYAPRPC) (YCWHYAPRP, CWHYAPRPC) (LFCPTDCFR, CPTDCFRKH) 
	(LFCPTDCFR, PTDCFRKHP) (LFCPTDCFR, FCPTDCFRK) (FCPTDCFRK, CPTDCFRKH) (FCPTDCFRK, PTDCFRKHP) (TYSRCGAGP, YSRCGAGPW) 
	(TYSRCGAGP, SRCGAGPWL) (TYSRCGAGP, RCGAGPWLT) (TYSRCGAGP, CGAGPWLTP) (TYSRCGAGP, GAGPWLTPR) (TYSRCGAGP, AGPWLTPRC) 
	(YSRCGAGPW, SRCGAGPWL) (YSRCGAGPW, RCGAGPWLT) (YSRCGAGPW, CGAGPWLTP) (YSRCGAGPW, GAGPWLTPR) (YSRCGAGPW, AGPWLTPRC) 
	(SRCGAGPWL, RCGAGPWLT) (SRCGAGPWL, CGAGPWLTP) (SRCGAGPWL, GAGPWLTPR) (SRCGAGPWL, AGPWLTPRC) (RCGAGPWLT, CGAGPWLTP) 
	(RCGAGPWLT, GAGPWLTPR) (RCGAGPWLT, AGPWLTPRC) (CGAGPWLTP, GAGPWLTPR) (CGAGPWLTP, AGPWLTPRC) (GAGPWLTPR, AGPWLTPRC) 
	(VDYPYRLWH, YRLWHYPCT) (VDYPYRLWH, YPYRLWHYP) (VDYPYRLWH, PYRLWHYPC) (VDYPYRLWH, DYPYRLWHY) (VDYPYRLWH, RLWHYPCTV) 
	(LFKVRMFVG, FKVRMFVGG) (LFKVRMFVG, KVRMFVGGF) (LFKVRMFVG, VRMFVGGFE) (LFKVRMFVG, RMFVGGFEH) (LFKVRMFVG, MFVGGFEHR) 
	(LFKVRMFVG, FVGGFEHRF) (LFKVRMFVG, VGGFEHRFT) (LFKVRMFVG, GGFEHRFTA) (FKVRMFVGG, KVRMFVGGF) (FKVRMFVGG, VRMFVGGFE) 
	(FKVRMFVGG, RMFVGGFEH) (FKVRMFVGG, MFVGGFEHR) (FKVRMFVGG, FVGGFEHRF) (FKVRMFVGG, VGGFEHRFT) (FKVRMFVGG, GGFEHRFTA) 
	(FKVRMFVGG, GFEHRFTAA) (KVRMFVGGF, VRMFVGGFE) (KVRMFVGGF, RMFVGGFEH) (KVRMFVGGF, MFVGGFEHR) (KVRMFVGGF, FVGGFEHRF) 
	(KVRMFVGGF, VGGFEHRFT) (KVRMFVGGF, GGFEHRFTA) (KVRMFVGGF, GFEHRFTAA) (KVRMFVGGF, FEHRFTAAC) (VRMFVGGFE, RMFVGGFEH) 
	(VRMFVGGFE, MFVGGFEHR) (VRMFVGGFE, FVGGFEHRF) (VRMFVGGFE, VGGFEHRFT) (VRMFVGGFE, GGFEHRFTA) (VRMFVGGFE, GFEHRFTAA) 
	(VRMFVGGFE, FEHRFTAAC) (VRMFVGGFE, EHRFTAACN) (RMFVGGFEH, MFVGGFEHR) (RMFVGGFEH, FVGGFEHRF) (RMFVGGFEH, VGGFEHRFT) 
	(RMFVGGFEH, GGFEHRFTA) (RMFVGGFEH, GFEHRFTAA) (RMFVGGFEH, FEHRFTAAC) (RMFVGGFEH, EHRFTAACN) (RMFVGGFEH, HRFTAACNW) 
	(MFVGGFEHR, FVGGFEHRF) (MFVGGFEHR, VGGFEHRFT) (MFVGGFEHR, GGFEHRFTA) (MFVGGFEHR, GFEHRFTAA) (MFVGGFEHR, FEHRFTAAC) 
	(MFVGGFEHR, EHRFTAACN) (MFVGGFEHR, HRFTAACNW) (MFVGGFEHR, RFTAACNWT) (FVGGFEHRF, VGGFEHRFT) (FVGGFEHRF, GGFEHRFTA) 
	(FVGGFEHRF, GFEHRFTAA) (FVGGFEHRF, FEHRFTAAC) (FVGGFEHRF, EHRFTAACN) (FVGGFEHRF, HRFTAACNW) (FVGGFEHRF, RFTAACNWT) 
	(FVGGFEHRF, FTAACNWTR) (VGGFEHRFT, GGFEHRFTA) (VGGFEHRFT, GFEHRFTAA) (VGGFEHRFT, FEHRFTAAC) (VGGFEHRFT, EHRFTAACN) 
	(VGGFEHRFT, HRFTAACNW) (VGGFEHRFT, RFTAACNWT) (VGGFEHRFT, FTAACNWTR) (VGGFEHRFT, TAACNWTRG) (GGFEHRFTA, AACNWTRGE) 
	(GGFEHRFTA, GFEHRFTAA) (GGFEHRFTA, FEHRFTAAC) (GGFEHRFTA, EHRFTAACN) (GGFEHRFTA, HRFTAACNW) (GGFEHRFTA, RFTAACNWT) 
	(GGFEHRFTA, FTAACNWTR) (GGFEHRFTA, TAACNWTRG) (GFEHRFTAA, AACNWTRGE) (GFEHRFTAA, ACNWTRGER) (GFEHRFTAA, FEHRFTAAC) 
	(GFEHRFTAA, EHRFTAACN) (GFEHRFTAA, HRFTAACNW) (GFEHRFTAA, RFTAACNWT) (GFEHRFTAA, FTAACNWTR) (GFEHRFTAA, TAACNWTRG) 
	(FEHRFTAAC, AACNWTRGE) (FEHRFTAAC, ACNWTRGER) (FEHRFTAAC, CNWTRGERC) (FEHRFTAAC, EHRFTAACN) (FEHRFTAAC, HRFTAACNW) 
	(FEHRFTAAC, RFTAACNWT) (FEHRFTAAC, FTAACNWTR) (FEHRFTAAC, TAACNWTRG) (EHRFTAACN, AACNWTRGE) (EHRFTAACN, ACNWTRGER) 
	(EHRFTAACN, CNWTRGERC) (EHRFTAACN, HRFTAACNW) (EHRFTAACN, RFTAACNWT) (EHRFTAACN, FTAACNWTR) (EHRFTAACN, TAACNWTRG) 
	(HRFTAACNW, AACNWTRGE) (HRFTAACNW, ACNWTRGER) (HRFTAACNW, CNWTRGERC) (HRFTAACNW, RFTAACNWT) (HRFTAACNW, FTAACNWTR) 
	(HRFTAACNW, TAACNWTRG) (RFTAACNWT, AACNWTRGE) (RFTAACNWT, ACNWTRGER) (RFTAACNWT, CNWTRGERC) (RFTAACNWT, FTAACNWTR) 
	(RFTAACNWT, TAACNWTRG) (FTAACNWTR, AACNWTRGE) (FTAACNWTR, ACNWTRGER) (FTAACNWTR, CNWTRGERC) (FTAACNWTR, TAACNWTRG) 
	(TAACNWTRG, AACNWTRGE) (TAACNWTRG, ACNWTRGER) (TAACNWTRG, CNWTRGERC) (IEDRDRSEQ, EDRDRSEQH) (IEDRDRSEQ, DRDRSEQHP) 
	(IEDRDRSEQ, RDRSEQHPL) (IEDRDRSEQ, DRSEQHPLL) (IEDRDRSEQ, RSEQHPLLH) (IEDRDRSEQ, SEQHPLLHS) (IEDRDRSEQ, EQHPLLHST) 
	(IEDRDRSEQ, QHPLLHSTT) (EDRDRSEQH, DRDRSEQHP) (EDRDRSEQH, RDRSEQHPL) (EDRDRSEQH, DRSEQHPLL) (EDRDRSEQH, RSEQHPLLH) 
	(EDRDRSEQH, SEQHPLLHS) (EDRDRSEQH, EQHPLLHST) (EDRDRSEQH, QHPLLHSTT) (EDRDRSEQH, HPLLHSTTE) (DRDRSEQHP, RDRSEQHPL) 
	(DRDRSEQHP, DRSEQHPLL) (DRDRSEQHP, RSEQHPLLH) (DRDRSEQHP, SEQHPLLHS) (DRDRSEQHP, EQHPLLHST) (DRDRSEQHP, QHPLLHSTT) 
	(DRDRSEQHP, HPLLHSTTE) (DRDRSEQHP, PLLHSTTEL) (RDRSEQHPL, DRSEQHPLL) (RDRSEQHPL, RSEQHPLLH) (RDRSEQHPL, SEQHPLLHS) 
	(RDRSEQHPL, EQHPLLHST) (RDRSEQHPL, QHPLLHSTT) (RDRSEQHPL, HPLLHSTTE) (RDRSEQHPL, PLLHSTTEL) (RDRSEQHPL, LLHSTTELA) 
	(DRSEQHPLL, RSEQHPLLH) (DRSEQHPLL, SEQHPLLHS) (DRSEQHPLL, EQHPLLHST) (DRSEQHPLL, QHPLLHSTT) (DRSEQHPLL, HPLLHSTTE) 
	(DRSEQHPLL, PLLHSTTEL) (DRSEQHPLL, LLHSTTELA) (DRSEQHPLL, LHSTTELAI) (RSEQHPLLH, SEQHPLLHS) (RSEQHPLLH, EQHPLLHST) 
	(RSEQHPLLH, QHPLLHSTT) (RSEQHPLLH, HPLLHSTTE) (RSEQHPLLH, PLLHSTTEL) (RSEQHPLLH, LLHSTTELA) (RSEQHPLLH, LHSTTELAI) 
	(RSEQHPLLH, HSTTELAIL) (SEQHPLLHS, EQHPLLHST) (SEQHPLLHS, QHPLLHSTT) (SEQHPLLHS, HPLLHSTTE) (SEQHPLLHS, PLLHSTTEL) 
	(SEQHPLLHS, LLHSTTELA) (SEQHPLLHS, LHSTTELAI) (SEQHPLLHS, HSTTELAIL) (SEQHPLLHS, STTELAILP) (EQHPLLHST, QHPLLHSTT) 
	(EQHPLLHST, HPLLHSTTE) (EQHPLLHST, PLLHSTTEL) (EQHPLLHST, LLHSTTELA) (EQHPLLHST, LHSTTELAI) (EQHPLLHST, HSTTELAIL) 
	(EQHPLLHST, STTELAILP) (EQHPLLHST, TTELAILPC) (QHPLLHSTT, HPLLHSTTE) (QHPLLHSTT, PLLHSTTEL) (QHPLLHSTT, LLHSTTELA) 
	(QHPLLHSTT, LHSTTELAI) (QHPLLHSTT, HSTTELAIL) (QHPLLHSTT, STTELAILP) (QHPLLHSTT, TTELAILPC) (QHPLLHSTT, TELAILPCS) 
	(HPLLHSTTE, PLLHSTTEL) (HPLLHSTTE, LLHSTTELA) (HPLLHSTTE, LHSTTELAI) (HPLLHSTTE, HSTTELAIL) (HPLLHSTTE, STTELAILP) 
	(HPLLHSTTE, TTELAILPC) (HPLLHSTTE, TELAILPCS) (HPLLHSTTE, ELAILPCSF) (PLLHSTTEL, LLHSTTELA) (PLLHSTTEL, LHSTTELAI) 
	(PLLHSTTEL, HSTTELAIL) (PLLHSTTEL, STTELAILP) (PLLHSTTEL, TTELAILPC) (PLLHSTTEL, TELAILPCS) (PLLHSTTEL, ELAILPCSF) 
	(PLLHSTTEL, LAILPCSFT) (LLHSTTELA, LHSTTELAI) (LLHSTTELA, HSTTELAIL) (LLHSTTELA, STTELAILP) (LLHSTTELA, TTELAILPC) 
	(LLHSTTELA, TELAILPCS) (LLHSTTELA, ELAILPCSF) (LLHSTTELA, LAILPCSFT) (LLHSTTELA, AILPCSFTP) (LHSTTELAI, HSTTELAIL) 
	(LHSTTELAI, STTELAILP) (LHSTTELAI, TTELAILPC) (LHSTTELAI, TELAILPCS) (LHSTTELAI, ELAILPCSF) (LHSTTELAI, LAILPCSFT) 
	(LHSTTELAI, AILPCSFTP) (LHSTTELAI, ILPCSFTPM) (HSTTELAIL, STTELAILP) (HSTTELAIL, TTELAILPC) (HSTTELAIL, TELAILPCS) 
	(HSTTELAIL, ELAILPCSF) (HSTTELAIL, LAILPCSFT) (HSTTELAIL, AILPCSFTP) (HSTTELAIL, ILPCSFTPM) (HSTTELAIL, LPCSFTPMP) 
	(STTELAILP, TTELAILPC) (STTELAILP, TELAILPCS) (STTELAILP, ELAILPCSF) (STTELAILP, LAILPCSFT) (STTELAILP, AILPCSFTP) 
	(STTELAILP, ILPCSFTPM) (STTELAILP, LPCSFTPMP) (STTELAILP, PCSFTPMPA) (TTELAILPC, TELAILPCS) (TTELAILPC, ELAILPCSF) 
	(TTELAILPC, LAILPCSFT) (TTELAILPC, AILPCSFTP) (TTELAILPC, ILPCSFTPM) (TTELAILPC, LPCSFTPMP) (TTELAILPC, PCSFTPMPA) 
	(TTELAILPC, CSFTPMPAL) (TELAILPCS, ELAILPCSF) (TELAILPCS, LAILPCSFT) (TELAILPCS, AILPCSFTP) (TELAILPCS, ILPCSFTPM) 
	(TELAILPCS, LPCSFTPMP) (TELAILPCS, PCSFTPMPA) (TELAILPCS, CSFTPMPAL) (TELAILPCS, SFTPMPALS) (ELAILPCSF, LAILPCSFT) 
	(ELAILPCSF, AILPCSFTP) (ELAILPCSF, ILPCSFTPM) (ELAILPCSF, LPCSFTPMP) (ELAILPCSF, PCSFTPMPA) (ELAILPCSF, CSFTPMPAL) 
	(ELAILPCSF, SFTPMPALS) (ELAILPCSF, FTPMPALST) (LAILPCSFT, AILPCSFTP) (LAILPCSFT, ILPCSFTPM) (LAILPCSFT, LPCSFTPMP) 
	(LAILPCSFT, PCSFTPMPA) (LAILPCSFT, CSFTPMPAL) (LAILPCSFT, SFTPMPALS) (LAILPCSFT, FTPMPALST) (LAILPCSFT, TPMPALSTG) 
	(AILPCSFTP, ILPCSFTPM) (AILPCSFTP, LPCSFTPMP) (AILPCSFTP, PCSFTPMPA) (AILPCSFTP, CSFTPMPAL) (AILPCSFTP, SFTPMPALS) 
	(AILPCSFTP, FTPMPALST) (AILPCSFTP, TPMPALSTG) (AILPCSFTP, PMPALSTGL) (ILPCSFTPM, LPCSFTPMP) (ILPCSFTPM, PCSFTPMPA) 
	(ILPCSFTPM, CSFTPMPAL) (ILPCSFTPM, SFTPMPALS) (ILPCSFTPM, FTPMPALST) (ILPCSFTPM, TPMPALSTG) (ILPCSFTPM, PMPALSTGL) 
	(ILPCSFTPM, MPALSTGLI) (LPCSFTPMP, PALSTGLIH) (LPCSFTPMP, PCSFTPMPA) (LPCSFTPMP, CSFTPMPAL) (LPCSFTPMP, SFTPMPALS) 
	(LPCSFTPMP, FTPMPALST) (LPCSFTPMP, TPMPALSTG) (LPCSFTPMP, PMPALSTGL) (LPCSFTPMP, MPALSTGLI) (PCSFTPMPA, PALSTGLIH) 
	(PCSFTPMPA, ALSTGLIHL) (PCSFTPMPA, CSFTPMPAL) (PCSFTPMPA, SFTPMPALS) (PCSFTPMPA, FTPMPALST) (PCSFTPMPA, TPMPALSTG) 
	(PCSFTPMPA, PMPALSTGL) (PCSFTPMPA, MPALSTGLI) (CSFTPMPAL, PALSTGLIH) (CSFTPMPAL, ALSTGLIHL) (CSFTPMPAL, LSTGLIHLH) 
	(CSFTPMPAL, SFTPMPALS) (CSFTPMPAL, FTPMPALST) (CSFTPMPAL, TPMPALSTG) (CSFTPMPAL, PMPALSTGL) (CSFTPMPAL, MPALSTGLI) 
	(SFTPMPALS, PALSTGLIH) (SFTPMPALS, ALSTGLIHL) (SFTPMPALS, LSTGLIHLH) (SFTPMPALS, FTPMPALST) (SFTPMPALS, TPMPALSTG) 
	(SFTPMPALS, PMPALSTGL) (SFTPMPALS, MPALSTGLI) (SFTPMPALS, STGLIHLHQ) (FTPMPALST, TGLIHLHQN) (FTPMPALST, PALSTGLIH) 
	(FTPMPALST, ALSTGLIHL) (FTPMPALST, LSTGLIHLH) (FTPMPALST, TPMPALSTG) (FTPMPALST, PMPALSTGL) (FTPMPALST, MPALSTGLI) 
	(FTPMPALST, STGLIHLHQ) (TPMPALSTG, TGLIHLHQN) (TPMPALSTG, GLIHLHQNI) (TPMPALSTG, PALSTGLIH) (TPMPALSTG, ALSTGLIHL) 
	(TPMPALSTG, LSTGLIHLH) (TPMPALSTG, PMPALSTGL) (TPMPALSTG, MPALSTGLI) (TPMPALSTG, STGLIHLHQ) (PMPALSTGL, TGLIHLHQN) 
	(PMPALSTGL, GLIHLHQNI) (PMPALSTGL, LIHLHQNIV) (PMPALSTGL, PALSTGLIH) (PMPALSTGL, ALSTGLIHL) (PMPALSTGL, LSTGLIHLH) 
	(PMPALSTGL, MPALSTGLI) (PMPALSTGL, STGLIHLHQ) (MPALSTGLI, TGLIHLHQN) (MPALSTGLI, GLIHLHQNI) (MPALSTGLI, LIHLHQNIV) 
	(MPALSTGLI, IHLHQNIVD) (MPALSTGLI, PALSTGLIH) (MPALSTGLI, ALSTGLIHL) (MPALSTGLI, LSTGLIHLH) (MPALSTGLI, STGLIHLHQ) 
	(STGLIHLHQ, TGLIHLHQN) (STGLIHLHQ, GLIHLHQNI) (STGLIHLHQ, LIHLHQNIV) (STGLIHLHQ, IHLHQNIVD) (STGLIHLHQ, HLHQNIVDV) 
	(STGLIHLHQ, LHQNIVDVQ) (STGLIHLHQ, HQNIVDVQY) (STGLIHLHQ, QNIVDVQYL) (GSGMVGWAL, SGMVGWALK) (GSGMVGWAL, GMVGWALKW) 
	(GSGMVGWAL, MVGWALKWE) (GSGMVGWAL, VGWALKWEF) (GSGMVGWAL, GWALKWEFV) (GSGMVGWAL, WALKWEFVI) (GSGMVGWAL, ALKWEFVIL) 
	(SGMVGWALK, GMVGWALKW) (SGMVGWALK, MVGWALKWE) (SGMVGWALK, VGWALKWEF) (SGMVGWALK, GWALKWEFV) (SGMVGWALK, WALKWEFVI) 
	(SGMVGWALK, ALKWEFVIL) (GMVGWALKW, MVGWALKWE) (GMVGWALKW, VGWALKWEF) (GMVGWALKW, GWALKWEFV) (GMVGWALKW, WALKWEFVI) 
	(GMVGWALKW, ALKWEFVIL) (MVGWALKWE, VGWALKWEF) (MVGWALKWE, GWALKWEFV) (MVGWALKWE, WALKWEFVI) (MVGWALKWE, ALKWEFVIL) 
	(VGWALKWEF, GWALKWEFV) (VGWALKWEF, WALKWEFVI) (VGWALKWEF, ALKWEFVIL) (GWALKWEFV, WALKWEFVI) (GWALKWEFV, ALKWEFVIL) 
	(WALKWEFVI, ALKWEFVIL) (EVAASCGGV, VAASCGGVV) (EVAASCGGV, AASCGGVVL) (EVAASCGGV, ASCGGVVLV) (EVAASCGGV, SCGGVVLVG) 
	(EVAASCGGV, CGGVVLVGL) (EVAASCGGV, GGVVLVGLM) (EVAASCGGV, GVVLVGLMA) (EVAASCGGV, VVLVGLMAL) (VAASCGGVV, AASCGGVVL) 
	(VAASCGGVV, ASCGGVVLV) (VAASCGGVV, SCGGVVLVG) (VAASCGGVV, CGGVVLVGL) (VAASCGGVV, GGVVLVGLM) (VAASCGGVV, GVVLVGLMA) 
	(VAASCGGVV, VVLVGLMAL) (VAASCGGVV, VLVGLMALT) (AASCGGVVL, ASCGGVVLV) (AASCGGVVL, SCGGVVLVG) (AASCGGVVL, CGGVVLVGL) 
	(AASCGGVVL, GGVVLVGLM) (AASCGGVVL, GVVLVGLMA) (AASCGGVVL, VVLVGLMAL) (AASCGGVVL, VLVGLMALT) (AASCGGVVL, LVGLMALTL) 
	(ASCGGVVLV, SCGGVVLVG) (ASCGGVVLV, CGGVVLVGL) (ASCGGVVLV, GGVVLVGLM) (ASCGGVVLV, GVVLVGLMA) (ASCGGVVLV, VVLVGLMAL) 
	(ASCGGVVLV, VLVGLMALT) (ASCGGVVLV, LVGLMALTL) (ASCGGVVLV, VGLMALTLS) (SCGGVVLVG, CGGVVLVGL) (SCGGVVLVG, GGVVLVGLM) 
	(SCGGVVLVG, GVVLVGLMA) (SCGGVVLVG, VVLVGLMAL) (SCGGVVLVG, VLVGLMALT) (SCGGVVLVG, LVGLMALTL) (SCGGVVLVG, VGLMALTLS) 
	(SCGGVVLVG, GLMALTLSP) (CGGVVLVGL, GGVVLVGLM) (CGGVVLVGL, GVVLVGLMA) (CGGVVLVGL, VVLVGLMAL) (CGGVVLVGL, VLVGLMALT) 
	(CGGVVLVGL, LVGLMALTL) (CGGVVLVGL, VGLMALTLS) (CGGVVLVGL, GLMALTLSP) (GGVVLVGLM, GVVLVGLMA) (GGVVLVGLM, VVLVGLMAL) 
	(GGVVLVGLM, VLVGLMALT) (GGVVLVGLM, LVGLMALTL) (GGVVLVGLM, VGLMALTLS) (GGVVLVGLM, GLMALTLSP) (GVVLVGLMA, VVLVGLMAL) 
	(GVVLVGLMA, VLVGLMALT) (GVVLVGLMA, LVGLMALTL) (GVVLVGLMA, VGLMALTLS) (GVVLVGLMA, GLMALTLSP) (VVLVGLMAL, VLVGLMALT) 
	(VVLVGLMAL, LVGLMALTL) (VVLVGLMAL, VGLMALTLS) (VVLVGLMAL, GLMALTLSP) (VLVGLMALT, LVGLMALTL) (VLVGLMALT, VGLMALTLS) 
	(VLVGLMALT, GLMALTLSP) (LVGLMALTL, VGLMALTLS) (LVGLMALTL, GLMALTLSP) (VGLMALTLS, GLMALTLSP) (PPLNVRGGR, PLNVRGGRD) 
	(PPLNVRGGR, LNVRGGRDA) (PPLNVRGGR, NVRGGRDAV) (PPLNVRGGR, VRGGRDAVI) (PPLNVRGGR, RGGRDAVIL) (PPLNVRGGR, GGRDAVILL) 
	(PPLNVRGGR, GRDAVILLM) (PPLNVRGGR, RDAVILLMC) (PLNVRGGRD, LNVRGGRDA) (PLNVRGGRD, NVRGGRDAV) (PLNVRGGRD, VRGGRDAVI) 
	(PLNVRGGRD, RGGRDAVIL) (PLNVRGGRD, GGRDAVILL) (PLNVRGGRD, GRDAVILLM) (PLNVRGGRD, RDAVILLMC) (LNVRGGRDA, NVRGGRDAV) 
	(LNVRGGRDA, VRGGRDAVI) (LNVRGGRDA, RGGRDAVIL) (LNVRGGRDA, GGRDAVILL) (LNVRGGRDA, GRDAVILLM) (LNVRGGRDA, RDAVILLMC) 
	(NVRGGRDAV, VRGGRDAVI) (NVRGGRDAV, RGGRDAVIL) (NVRGGRDAV, GGRDAVILL) (NVRGGRDAV, GRDAVILLM) (NVRGGRDAV, RDAVILLMC) 
	(VRGGRDAVI, RGGRDAVIL) (VRGGRDAVI, GGRDAVILL) (VRGGRDAVI, GRDAVILLM) (VRGGRDAVI, RDAVILLMC) (RGGRDAVIL, GGRDAVILL) 
	(RGGRDAVIL, GRDAVILLM) (RGGRDAVIL, RDAVILLMC) (GGRDAVILL, GRDAVILLM) (GGRDAVILL, RDAVILLMC) (GRDAVILLM, RDAVILLMC) 
	(VPYFVRVQG, PYFVRVQGL) (VPYFVRVQG, YFVRVQGLL) (VPYFVRVQG, FVRVQGLLR) (PYFVRVQGL, YFVRVQGLL) (PYFVRVQGL, FVRVQGLLR) 
	(YFVRVQGLL, FVRVQGLLR) (GALTGTYVY, ALTGTYVYN) (GALTGTYVY, LTGTYVYNH) (GALTGTYVY, TGTYVYNHL) (GALTGTYVY, GTYVYNHLT) 
	(GALTGTYVY, TYVYNHLTP) (GALTGTYVY, YVYNHLTPL) (GALTGTYVY, VYNHLTPLR) (GALTGTYVY, YNHLTPLRD) (ALTGTYVYN, LTGTYVYNH) 
	(ALTGTYVYN, TGTYVYNHL) (ALTGTYVYN, GTYVYNHLT) (ALTGTYVYN, TYVYNHLTP) (ALTGTYVYN, YVYNHLTPL) (ALTGTYVYN, VYNHLTPLR) 
	(ALTGTYVYN, YNHLTPLRD) (ALTGTYVYN, NHLTPLRDW) (LTGTYVYNH, TGTYVYNHL) (LTGTYVYNH, GTYVYNHLT) (LTGTYVYNH, TYVYNHLTP) 
	(LTGTYVYNH, YVYNHLTPL) (LTGTYVYNH, VYNHLTPLR) (LTGTYVYNH, YNHLTPLRD) (LTGTYVYNH, NHLTPLRDW) (LTGTYVYNH, HLTPLRDWA) 
	(TGTYVYNHL, GTYVYNHLT) (TGTYVYNHL, TYVYNHLTP) (TGTYVYNHL, YVYNHLTPL) (TGTYVYNHL, VYNHLTPLR) (TGTYVYNHL, YNHLTPLRD) 
	(TGTYVYNHL, NHLTPLRDW) (TGTYVYNHL, HLTPLRDWA) (TGTYVYNHL, LTPLRDWAH) (GTYVYNHLT, TYVYNHLTP) (GTYVYNHLT, YVYNHLTPL) 
	(GTYVYNHLT, VYNHLTPLR) (GTYVYNHLT, YNHLTPLRD) (GTYVYNHLT, NHLTPLRDW) (GTYVYNHLT, HLTPLRDWA) (GTYVYNHLT, LTPLRDWAH) 
	(GTYVYNHLT, TPLRDWAHN) (TYVYNHLTP, YVYNHLTPL) (TYVYNHLTP, VYNHLTPLR) (TYVYNHLTP, YNHLTPLRD) (TYVYNHLTP, NHLTPLRDW) 
	(TYVYNHLTP, HLTPLRDWA) (TYVYNHLTP, LTPLRDWAH) (TYVYNHLTP, TPLRDWAHN) (YVYNHLTPL, VYNHLTPLR) (YVYNHLTPL, YNHLTPLRD) 
	(YVYNHLTPL, NHLTPLRDW) (YVYNHLTPL, HLTPLRDWA) (YVYNHLTPL, LTPLRDWAH) (YVYNHLTPL, TPLRDWAHN) (VYNHLTPLR, YNHLTPLRD) 
	(VYNHLTPLR, NHLTPLRDW) (VYNHLTPLR, HLTPLRDWA) (VYNHLTPLR, LTPLRDWAH) (VYNHLTPLR, TPLRDWAHN) (YNHLTPLRD, NHLTPLRDW) 
	(YNHLTPLRD, HLTPLRDWA) (YNHLTPLRD, LTPLRDWAH) (YNHLTPLRD, TPLRDWAHN) (NHLTPLRDW, HLTPLRDWA) (NHLTPLRDW, LTPLRDWAH) 
	(NHLTPLRDW, TPLRDWAHN) (HLTPLRDWA, LTPLRDWAH) (HLTPLRDWA, TPLRDWAHN) (LTPLRDWAH, TPLRDWAHN) (LRDLAVAVE, RDLAVAVEP) 
	(LRDLAVAVE, DLAVAVEPV) (LRDLAVAVE, DLAVAVEPI) (LRDLAVAVE, LAVAVEPII) (LRDLAVAVE, AVAVEPIIF) (LRDLAVAVE, VAVEPIIFS) 
	(LRDLAVAVE, AVEPIIFSP) (LRDLAVAVE, VEPIIFSPM) (LRDLAVAVE, EPIIFSPME) (RDLAVAVEP, DLAVAVEPV) (RDLAVAVEP, DLAVAVEPI) 
	(RDLAVAVEP, LAVAVEPII) (RDLAVAVEP, AVAVEPIIF) (RDLAVAVEP, VAVEPIIFS) (RDLAVAVEP, AVEPIIFSP) (RDLAVAVEP, VEPIIFSPM) 
	(RDLAVAVEP, EPIIFSPME) (RDLAVAVEP, PIIFSPMEK) (METKLITWG, ETKLITWGA) (METKLITWG, TKLITWGAD) (METKLITWG, KLITWGADT) 
	(METKLITWG, LITWGADTA) (METKLITWG, ITWGADTAA) (METKLITWG, TWGADTAAC) (METKLITWG, WGADTAACG) (METKLITWG, GADTAACGD) 
	(ETKLITWGA, TKLITWGAD) (ETKLITWGA, KLITWGADT) (ETKLITWGA, LITWGADTA) (ETKLITWGA, ITWGADTAA) (ETKLITWGA, TWGADTAAC) 
	(ETKLITWGA, WGADTAACG) (ETKLITWGA, GADTAACGD) (ETKLITWGA, ADTAACGDI) (TKLITWGAD, KLITWGADT) (TKLITWGAD, LITWGADTA) 
	(TKLITWGAD, ITWGADTAA) (TKLITWGAD, TWGADTAAC) (TKLITWGAD, WGADTAACG) (TKLITWGAD, GADTAACGD) (TKLITWGAD, ADTAACGDI) 
	(TKLITWGAD, DTAACGDII) (KLITWGADT, LITWGADTA) (KLITWGADT, ITWGADTAA) (KLITWGADT, TWGADTAAC) (KLITWGADT, WGADTAACG) 
	(KLITWGADT, GADTAACGD) (KLITWGADT, ADTAACGDI) (KLITWGADT, DTAACGDII) (KLITWGADT, TAACGDIIN) (LITWGADTA, ITWGADTAA) 
	(LITWGADTA, TWGADTAAC) (LITWGADTA, WGADTAACG) (LITWGADTA, GADTAACGD) (LITWGADTA, ADTAACGDI) (LITWGADTA, DTAACGDII) 
	(LITWGADTA, TAACGDIIN) (LITWGADTA, AACGDIING) (ITWGADTAA, TWGADTAAC) (ITWGADTAA, WGADTAACG) (ITWGADTAA, GADTAACGD) 
	(ITWGADTAA, ADTAACGDI) (ITWGADTAA, DTAACGDII) (ITWGADTAA, TAACGDIIN) (ITWGADTAA, AACGDIING) (ITWGADTAA, ACGDIINGL) 
	(ITWGADTAA, DTAACGDIL) (ITWGADTAA, TAACGDILC) (ITWGADTAA, AACGDILCG) (ITWGADTAA, ACGDILCGL) (TWGADTAAC, WGADTAACG) 
	(TWGADTAAC, GADTAACGD) (TWGADTAAC, ADTAACGDI) (TWGADTAAC, DTAACGDII) (TWGADTAAC, TAACGDIIN) (TWGADTAAC, AACGDIING) 
	(TWGADTAAC, ACGDIINGL) (TWGADTAAC, CGDIINGLP) (TWGADTAAC, DTAACGDIL) (TWGADTAAC, TAACGDILC) (TWGADTAAC, AACGDILCG) 
	(TWGADTAAC, ACGDILCGL) (TWGADTAAC, CGDILCGLP) (WGADTAACG, GADTAACGD) (WGADTAACG, ADTAACGDI) (WGADTAACG, DTAACGDII) 
	(WGADTAACG, TAACGDIIN) (WGADTAACG, AACGDIING) (WGADTAACG, ACGDIINGL) (WGADTAACG, CGDIINGLP) (WGADTAACG, GDIINGLPV) 
	(WGADTAACG, DTAACGDIL) (WGADTAACG, TAACGDILC) (WGADTAACG, AACGDILCG) (WGADTAACG, ACGDILCGL) (WGADTAACG, CGDILCGLP) 
	(WGADTAACG, GDILCGLPV) (GADTAACGD, ADTAACGDI) (GADTAACGD, DTAACGDII) (GADTAACGD, TAACGDIIN) (GADTAACGD, AACGDIING) 
	(GADTAACGD, ACGDIINGL) (GADTAACGD, CGDIINGLP) (GADTAACGD, GDIINGLPV) (GADTAACGD, DIINGLPVS) (GADTAACGD, DTAACGDIL) 
	(GADTAACGD, TAACGDILC) (GADTAACGD, AACGDILCG) (GADTAACGD, ACGDILCGL) (GADTAACGD, CGDILCGLP) (GADTAACGD, GDILCGLPV) 
	(GADTAACGD, DILCGLPVS) (ADTAACGDI, DTAACGDII) (ADTAACGDI, TAACGDIIN) (ADTAACGDI, AACGDIING) (ADTAACGDI, ACGDIINGL) 
	(ADTAACGDI, CGDIINGLP) (ADTAACGDI, GDIINGLPV) (ADTAACGDI, DIINGLPVS) (ADTAACGDI, IINGLPVSA) (ADTAACGDI, DTAACGDIL) 
	(ADTAACGDI, TAACGDILC) (ADTAACGDI, AACGDILCG) (ADTAACGDI, ACGDILCGL) (ADTAACGDI, CGDILCGLP) (ADTAACGDI, GDILCGLPV) 
	(ADTAACGDI, DILCGLPVS) (ADTAACGDI, ILCGLPVSA) (DTAACGDII, TAACGDIIN) (DTAACGDII, AACGDIING) (DTAACGDII, ACGDIINGL) 
	(DTAACGDII, CGDIINGLP) (DTAACGDII, GDIINGLPV) (DTAACGDII, DIINGLPVS) (DTAACGDII, IINGLPVSA) (DTAACGDII, INGLPVSAR) 
	(TAACGDIIN, AACGDIING) (TAACGDIIN, ACGDIINGL) (TAACGDIIN, CGDIINGLP) (TAACGDIIN, GDIINGLPV) (TAACGDIIN, DIINGLPVS) 
	(TAACGDIIN, IINGLPVSA) (TAACGDIIN, INGLPVSAR) (TAACGDIIN, NGLPVSARR) (AACGDIING, ACGDIINGL) (AACGDIING, CGDIINGLP) 
	(AACGDIING, GDIINGLPV) (AACGDIING, DIINGLPVS) (AACGDIING, IINGLPVSA) (AACGDIING, INGLPVSAR) (AACGDIING, NGLPVSARR) 
	(AACGDIING, GLPVSARRG) (ACGDIINGL, CGDIINGLP) (ACGDIINGL, GDIINGLPV) (ACGDIINGL, DIINGLPVS) (ACGDIINGL, IINGLPVSA) 
	(ACGDIINGL, INGLPVSAR) (ACGDIINGL, NGLPVSARR) (ACGDIINGL, GLPVSARRG) (CGDIINGLP, GDIINGLPV) (CGDIINGLP, DIINGLPVS) 
	(CGDIINGLP, IINGLPVSA) (CGDIINGLP, INGLPVSAR) (CGDIINGLP, NGLPVSARR) (CGDIINGLP, GLPVSARRG) (GDIINGLPV, DIINGLPVS) 
	(GDIINGLPV, IINGLPVSA) (GDIINGLPV, INGLPVSAR) (GDIINGLPV, NGLPVSARR) (GDIINGLPV, GLPVSARRG) (DIINGLPVS, IINGLPVSA) 
	(DIINGLPVS, INGLPVSAR) (DIINGLPVS, NGLPVSARR) (DIINGLPVS, GLPVSARRG) (IINGLPVSA, INGLPVSAR) (IINGLPVSA, NGLPVSARR) 
	(IINGLPVSA, GLPVSARRG) (INGLPVSAR, NGLPVSARR) (INGLPVSAR, GLPVSARRG) (NGLPVSARR, GLPVSARRG) (LLGPADGMV, LGPADGMVS) 
	(LLGPADGMV, GPADGMVSK) (LLGPADGMV, PADGMVSKG) (LLGPADGMV, ADGMVSKGW) (LLGPADGMV, DGMVSKGWR) (LLGPADGMV, GMVSKGWRL) 
	(LLGPADGMV, MVSKGWRLL) (LGPADGMVS, GPADGMVSK) (LGPADGMVS, PADGMVSKG) (LGPADGMVS, ADGMVSKGW) (LGPADGMVS, DGMVSKGWR) 
	(LGPADGMVS, GMVSKGWRL) (LGPADGMVS, MVSKGWRLL) (GPADGMVSK, PADGMVSKG) (GPADGMVSK, ADGMVSKGW) (GPADGMVSK, DGMVSKGWR) 
	(GPADGMVSK, GMVSKGWRL) (GPADGMVSK, MVSKGWRLL) (PADGMVSKG, ADGMVSKGW) (PADGMVSKG, DGMVSKGWR) (PADGMVSKG, GMVSKGWRL) 
	(PADGMVSKG, MVSKGWRLL) (ADGMVSKGW, DGMVSKGWR) (ADGMVSKGW, GMVSKGWRL) (ADGMVSKGW, MVSKGWRLL) (DGMVSKGWR, GMVSKGWRL) 
	(DGMVSKGWR, MVSKGWRLL) (GMVSKGWRL, MVSKGWRLL) (DREMAASCG, REMAASCGG) (GLRDLAVAV, LRDLAVAVE) (GLRDLAVAV, RDLAVAVEP) 
	(GLRDLAVAV, DLAVAVEPV) (GLRDLAVAV, DLAVAVEPI) (GLRDLAVAV, LAVAVEPII) (GLRDLAVAV, AVAVEPIIF) (GLRDLAVAV, VAVEPIIFS) 
	(GLRDLAVAV, AVEPIIFSP) (GLRDLAVAV, VEPIIFSPM) (LWWLCYLLT, WWLCYLLTL) (LWWLCYLLT, WLCYLLTLG) (LWWLCYLLT, LCYLLTLGE) 
	(WWLCYLLTL, WLCYLLTLG) (WWLCYLLTL, LCYLLTLGE) (WLCYLLTLG, LCYLLTLGE) (RGGRDGIIW, GGRDGIIWA) (VFDITKWLL, FDITKWLLA) 
	(ALTRVPYFV, LTRVPYFVR) (ALTRVPYFV, TRVPYFVRA) (ALTRVPYFV, RVPYFVRAH) (ALTRVPYFV, VPYFVRAHA) (ALTRVPYFV, PYFVRAHAL) 
	(ALTRVPYFV, YFVRAHALL) (ALTRVPYFV, FVRAHALLR) (LTRVPYFVR, TRVPYFVRA) (LTRVPYFVR, RVPYFVRAH) (LTRVPYFVR, VPYFVRAHA) 
	(LTRVPYFVR, PYFVRAHAL) (LTRVPYFVR, YFVRAHALL) (LTRVPYFVR, FVRAHALLR) (TRVPYFVRA, RVPYFVRAH) (TRVPYFVRA, VPYFVRAHA) 
	(TRVPYFVRA, PYFVRAHAL) (TRVPYFVRA, YFVRAHALL) (TRVPYFVRA, FVRAHALLR) (RVPYFVRAH, VPYFVRAHA) (RVPYFVRAH, PYFVRAHAL) 
	(RVPYFVRAH, YFVRAHALL) (RVPYFVRAH, FVRAHALLR) (VPYFVRAHA, PYFVRAHAL) (VPYFVRAHA, YFVRAHALL) (VPYFVRAHA, FVRAHALLR) 
	(PYFVRAHAL, YFVRAHALL) (PYFVRAHAL, FVRAHALLR) (YFVRAHALL, FVRAHALLR) (YVQMALLAL, VQMALLALG) (YVQMALLAL, QMALLALGR) 
	(YVQMALLAL, MALLALGRW) (YVQMALLAL, ALLALGRWT) (YVQMALLAL, LLALGRWTG) (YVQMALLAL, LALGRWTGT) (YVQMALLAL, ALGRWTGTY) 
	(YVQMALLAL, LGRWTGTYI) (VQMALLALG, QMALLALGR) (VQMALLALG, MALLALGRW) (VQMALLALG, ALLALGRWT) (VQMALLALG, LLALGRWTG) 
	(VQMALLALG, LALGRWTGT) (VQMALLALG, ALGRWTGTY) (VQMALLALG, LGRWTGTYI) (VQMALLALG, GRWTGTYIY) (QMALLALGR, MALLALGRW) 
	(QMALLALGR, ALLALGRWT) (QMALLALGR, LLALGRWTG) (QMALLALGR, LALGRWTGT) (QMALLALGR, ALGRWTGTY) (QMALLALGR, LGRWTGTYI) 
	(QMALLALGR, GRWTGTYIY) (QMALLALGR, RWTGTYIYD) (MALLALGRW, ALLALGRWT) (MALLALGRW, LLALGRWTG) (MALLALGRW, LALGRWTGT) 
	(MALLALGRW, ALGRWTGTY) (MALLALGRW, LGRWTGTYI) (MALLALGRW, GRWTGTYIY) (MALLALGRW, RWTGTYIYD) (MALLALGRW, WTGTYIYDH) 
	(ALLALGRWT, LLALGRWTG) (ALLALGRWT, LALGRWTGT) (ALLALGRWT, ALGRWTGTY) (ALLALGRWT, LGRWTGTYI) (ALLALGRWT, GRWTGTYIY) 
	(ALLALGRWT, RWTGTYIYD) (ALLALGRWT, WTGTYIYDH) (ALLALGRWT, TGTYIYDHL) (LLALGRWTG, LALGRWTGT) (LLALGRWTG, ALGRWTGTY) 
	(LLALGRWTG, LGRWTGTYI) (LLALGRWTG, GRWTGTYIY) (LLALGRWTG, RWTGTYIYD) (LLALGRWTG, WTGTYIYDH) (LLALGRWTG, TGTYIYDHL) 
	(LALGRWTGT, ALGRWTGTY) (LALGRWTGT, LGRWTGTYI) (LALGRWTGT, GRWTGTYIY) (LALGRWTGT, RWTGTYIYD) (LALGRWTGT, WTGTYIYDH) 
	(LALGRWTGT, TGTYIYDHL) (ALGRWTGTY, LGRWTGTYI) (ALGRWTGTY, GRWTGTYIY) (ALGRWTGTY, RWTGTYIYD) (ALGRWTGTY, WTGTYIYDH) 
	(ALGRWTGTY, TGTYIYDHL) (LGRWTGTYI, GRWTGTYIY) (LGRWTGTYI, RWTGTYIYD) (LGRWTGTYI, WTGTYIYDH) (LGRWTGTYI, TGTYIYDHL) 
	(GRWTGTYIY, RWTGTYIYD) (GRWTGTYIY, WTGTYIYDH) (GRWTGTYIY, TGTYIYDHL) (RWTGTYIYD, WTGTYIYDH) (RWTGTYIYD, TGTYIYDHL) 
	(WTGTYIYDH, TGTYIYDHL) (DLAVAVEPI, LAVAVEPII) (DLAVAVEPI, AVAVEPIIF) (DLAVAVEPI, VAVEPIIFS) (DLAVAVEPI, AVEPIIFSP) 
	(DLAVAVEPI, VEPIIFSPM) (DLAVAVEPI, EPIIFSPME) (DLAVAVEPI, PIIFSPMEK) (DLAVAVEPI, IIFSPMEKK) (LAVAVEPII, AVAVEPIIF) 
	(LAVAVEPII, VAVEPIIFS) (LAVAVEPII, AVEPIIFSP) (LAVAVEPII, VEPIIFSPM) (LAVAVEPII, EPIIFSPME) (LAVAVEPII, PIIFSPMEK) 
	(LAVAVEPII, IIFSPMEKK) (LAVAVEPII, IFSPMEKKV) (AVAVEPIIF, VAVEPIIFS) (AVAVEPIIF, AVEPIIFSP) (AVAVEPIIF, VEPIIFSPM) 
	(AVAVEPIIF, EPIIFSPME) (AVAVEPIIF, PIIFSPMEK) (AVAVEPIIF, IIFSPMEKK) (AVAVEPIIF, IFSPMEKKV) (AVAVEPIIF, FSPMEKKVI) 
	(VAVEPIIFS, AVEPIIFSP) (VAVEPIIFS, VEPIIFSPM) (VAVEPIIFS, EPIIFSPME) (VAVEPIIFS, PIIFSPMEK) (VAVEPIIFS, IIFSPMEKK) 
	(VAVEPIIFS, IFSPMEKKV) (VAVEPIIFS, FSPMEKKVI) (AVEPIIFSP, VEPIIFSPM) (AVEPIIFSP, EPIIFSPME) (AVEPIIFSP, PIIFSPMEK) 
	(AVEPIIFSP, IIFSPMEKK) (AVEPIIFSP, IFSPMEKKV) (AVEPIIFSP, FSPMEKKVI) (VEPIIFSPM, EPIIFSPME) (VEPIIFSPM, PIIFSPMEK) 
	(VEPIIFSPM, IIFSPMEKK) (VEPIIFSPM, IFSPMEKKV) (VEPIIFSPM, FSPMEKKVI) (EPIIFSPME, PIIFSPMEK) (EPIIFSPME, IIFSPMEKK) 
	(EPIIFSPME, IFSPMEKKV) (EPIIFSPME, FSPMEKKVI) (PIIFSPMEK, IIFSPMEKK) (PIIFSPMEK, IFSPMEKKV) (PIIFSPMEK, FSPMEKKVI) 
	(IIFSPMEKK, IFSPMEKKV) (IIFSPMEKK, FSPMEKKVI) (IFSPMEKKV, FSPMEKKVI) (WGAETAACG, GAETAACGD) (WGAETAACG, AETAACGDI) 
	(GAETAACGD, AETAACGDI) (HGLPVSARL, GLPVSARLG) (GLPVSARLG, LPVSARLGR) (GLPVSARLG, PVSARLGRE) (GLPVSARLG, VSARLGREV) 
	(GLPVSARLG, SARLGREVL) (GLPVSARLG, ARLGREVLL) (GLPVSARLG, RLGREVLLG) (GLPVSARLG, LGREVLLGP) (GLPVSARLG, GREVLLGPA) 
	(LLGPADGYT, LGPADGYTS) (LLGPADGYT, GPADGYTSK) (LLGPADGYT, PADGYTSKG) (LLGPADGYT, ADGYTSKGW) (LGPADGYTS, GPADGYTSK) 
	(LGPADGYTS, PADGYTSKG) (LGPADGYTS, ADGYTSKGW) (GPADGYTSK, PADGYTSKG) (GPADGYTSK, ADGYTSKGW) (PADGYTSKG, ADGYTSKGW) 
	(WSGEDSATL, SGEDSATLG) (WSGEDSATL, GEDSATLGA) (WSGEDSATL, EDSATLGAG) (SGEDSATLG, GEDSATLGA) (SGEDSATLG, EDSATLGAG) 
	(GEDSATLGA, EDSATLGAG) (LFGFFTLSP, FGFFTLSPW) (LFGFFTLSP, GFFTLSPWY) (LFGFFTLSP, FFTLSPWYK) (LFGFFTLSP, FTLSPWYKH) 
	(LFGFFTLSP, TLSPWYKHW) (LFGFFTLSP, LSPWYKHWI) (FGFFTLSPW, GFFTLSPWY) (FGFFTLSPW, FFTLSPWYK) (FGFFTLSPW, FTLSPWYKH) 
	(FGFFTLSPW, TLSPWYKHW) (FGFFTLSPW, LSPWYKHWI) (GFFTLSPWY, FFTLSPWYK) (GFFTLSPWY, FTLSPWYKH) (GFFTLSPWY, TLSPWYKHW) 
	(GFFTLSPWY, LSPWYKHWI) (FFTLSPWYK, FTLSPWYKH) (FFTLSPWYK, TLSPWYKHW) (FFTLSPWYK, LSPWYKHWI) (FTLSPWYKH, TLSPWYKHW) 
	(FTLSPWYKH, LSPWYKHWI) (TLSPWYKHW, LSPWYKHWI) (WWNQYTICR, WNQYTICRC) (WWNQYTICR, NQYTICRCE) (WWNQYTICR, QYTICRCES) 
	(WWNQYTICR, YTICRCESA) (WWNQYTICR, TICRCESAL) (WNQYTICRC, NQYTICRCE) (WNQYTICRC, QYTICRCES) (WNQYTICRC, YTICRCESA) 
	(WNQYTICRC, TICRCESAL) (NQYTICRCE, QYTICRCES) (NQYTICRCE, YTICRCESA) (NQYTICRCE, TICRCESAL) (QYTICRCES, YTICRCESA) 
	(QYTICRCES, TICRCESAL) (YTICRCESA, TICRCESAL) (VWVPPLLAR, WVPPLLARG) (RDGVILLTS, DGVILLTSL) (RDGVILLTS, GVILLTSLL) 
	(RDGVILLTS, VILLTSLLY) (RDGVILLTS, ILLTSLLYP) (RDGVILLTS, LLTSLLYPS) (RDGVILLTS, LTSLLYPSL) (RDGVILLTS, TSLLYPSLI) 
	(RDGVILLTS, SLLYPSLIF) (DGVILLTSL, GVILLTSLL) (DGVILLTSL, VILLTSLLY) (DGVILLTSL, ILLTSLLYP) (DGVILLTSL, LLTSLLYPS) 
	(DGVILLTSL, LTSLLYPSL) (DGVILLTSL, TSLLYPSLI) (DGVILLTSL, SLLYPSLIF) (DGVILLTSL, LLYPSLIFD) (GVILLTSLL, VILLTSLLY) 
	(GVILLTSLL, ILLTSLLYP) (GVILLTSLL, LLTSLLYPS) (GVILLTSLL, LTSLLYPSL) (GVILLTSLL, TSLLYPSLI) (GVILLTSLL, SLLYPSLIF) 
	(GVILLTSLL, LLYPSLIFD) (GVILLTSLL, LYPSLIFDI) (VILLTSLLY, ILLTSLLYP) (VILLTSLLY, LLTSLLYPS) (VILLTSLLY, LTSLLYPSL) 
	(VILLTSLLY, TSLLYPSLI) (VILLTSLLY, SLLYPSLIF) (VILLTSLLY, LLYPSLIFD) (VILLTSLLY, LYPSLIFDI) (VILLTSLLY, YPSLIFDIT) 
	(ILLTSLLYP, LLTSLLYPS) (ILLTSLLYP, LTSLLYPSL) (ILLTSLLYP, TSLLYPSLI) (ILLTSLLYP, SLLYPSLIF) (ILLTSLLYP, LLYPSLIFD) 
	(ILLTSLLYP, LYPSLIFDI) (ILLTSLLYP, YPSLIFDIT) (ILLTSLLYP, PSLIFDITK) (LLTSLLYPS, LTSLLYPSL) (LLTSLLYPS, TSLLYPSLI) 
	(LLTSLLYPS, SLLYPSLIF) (LLTSLLYPS, LLYPSLIFD) (LLTSLLYPS, LYPSLIFDI) (LLTSLLYPS, YPSLIFDIT) (LLTSLLYPS, PSLIFDITK) 
	(LLTSLLYPS, SLIFDITKL) (LTSLLYPSL, TSLLYPSLI) (LTSLLYPSL, SLLYPSLIF) (LTSLLYPSL, LLYPSLIFD) (LTSLLYPSL, LYPSLIFDI) 
	(LTSLLYPSL, YPSLIFDIT) (LTSLLYPSL, PSLIFDITK) (LTSLLYPSL, SLIFDITKL) (LTSLLYPSL, LIFDITKLL) (TSLLYPSLI, SLLYPSLIF) 
	(TSLLYPSLI, LLYPSLIFD) (TSLLYPSLI, LYPSLIFDI) (TSLLYPSLI, YPSLIFDIT) (TSLLYPSLI, PSLIFDITK) (TSLLYPSLI, SLIFDITKL) 
	(TSLLYPSLI, LIFDITKLL) (SLLYPSLIF, LLYPSLIFD) (SLLYPSLIF, LYPSLIFDI) (SLLYPSLIF, YPSLIFDIT) (SLLYPSLIF, PSLIFDITK) 
	(SLLYPSLIF, SLIFDITKL) (SLLYPSLIF, LIFDITKLL) (LLYPSLIFD, LYPSLIFDI) (LLYPSLIFD, YPSLIFDIT) (LLYPSLIFD, PSLIFDITK) 
	(LLYPSLIFD, SLIFDITKL) (LLYPSLIFD, LIFDITKLL) (LYPSLIFDI, YPSLIFDIT) (LYPSLIFDI, PSLIFDITK) (LYPSLIFDI, SLIFDITKL) 
	(LYPSLIFDI, LIFDITKLL) (YPSLIFDIT, PSLIFDITK) (YPSLIFDIT, SLIFDITKL) (YPSLIFDIT, LIFDITKLL) (PSLIFDITK, SLIFDITKL) 
	(PSLIFDITK, LIFDITKLL) (SLIFDITKL, LIFDITKLL) (VLVRLCMLV, LVRLCMLVR) (VLVRLCMLV, VRLCMLVRS) (LVRLCMLVR, VRLCMLVRS) 
	(GGKYFQMII, GKYFQMIIL) (GGKYFQMII, KYFQMIILS) (GKYFQMIIL, KYFQMIILS) (NTYLYDHLA, TYLYDHLAP) (NTYLYDHLA, YLYDHLAPM) 
	(NTYLYDHLA, LYDHLAPMQ) (NTYLYDHLA, YDHLAPMQH) (NTYLYDHLA, DHLAPMQHW) (NTYLYDHLA, HLAPMQHWA) (NTYLYDHLA, LAPMQHWAA) 
	(NTYLYDHLA, APMQHWAAA) (TYLYDHLAP, YLYDHLAPM) (TYLYDHLAP, LYDHLAPMQ) (TYLYDHLAP, YDHLAPMQH) (TYLYDHLAP, DHLAPMQHW) 
	(TYLYDHLAP, HLAPMQHWA) (TYLYDHLAP, LAPMQHWAA) (TYLYDHLAP, APMQHWAAA) (TYLYDHLAP, PMQHWAAAG) (YLYDHLAPM, LYDHLAPMQ) 
	(YLYDHLAPM, YDHLAPMQH) (YLYDHLAPM, DHLAPMQHW) (YLYDHLAPM, HLAPMQHWA) (YLYDHLAPM, LAPMQHWAA) (YLYDHLAPM, APMQHWAAA) 
	(YLYDHLAPM, PMQHWAAAG) (YLYDHLAPM, MQHWAAAGL) (LYDHLAPMQ, YDHLAPMQH) (LYDHLAPMQ, DHLAPMQHW) (LYDHLAPMQ, HLAPMQHWA) 
	(LYDHLAPMQ, LAPMQHWAA) (LYDHLAPMQ, APMQHWAAA) (LYDHLAPMQ, PMQHWAAAG) (LYDHLAPMQ, MQHWAAAGL) (LYDHLAPMQ, QHWAAAGLK) 
	(YDHLAPMQH, DHLAPMQHW) (YDHLAPMQH, HLAPMQHWA) (YDHLAPMQH, LAPMQHWAA) (YDHLAPMQH, APMQHWAAA) (YDHLAPMQH, PMQHWAAAG) 
	(YDHLAPMQH, MQHWAAAGL) (YDHLAPMQH, QHWAAAGLK) (YDHLAPMQH, HWAAAGLKD) (DHLAPMQHW, HLAPMQHWA) (DHLAPMQHW, LAPMQHWAA) 
	(DHLAPMQHW, APMQHWAAA) (DHLAPMQHW, PMQHWAAAG) (DHLAPMQHW, MQHWAAAGL) (DHLAPMQHW, QHWAAAGLK) (DHLAPMQHW, HWAAAGLKD) 
	(DHLAPMQHW, WAAAGLKDL) (HLAPMQHWA, LAPMQHWAA) (HLAPMQHWA, APMQHWAAA) (HLAPMQHWA, PMQHWAAAG) (HLAPMQHWA, MQHWAAAGL) 
	(HLAPMQHWA, QHWAAAGLK) (HLAPMQHWA, HWAAAGLKD) (HLAPMQHWA, WAAAGLKDL) (HLAPMQHWA, AAAGLKDLA) (LAPMQHWAA, APMQHWAAA) 
	(LAPMQHWAA, PMQHWAAAG) (LAPMQHWAA, MQHWAAAGL) (LAPMQHWAA, QHWAAAGLK) (LAPMQHWAA, HWAAAGLKD) (LAPMQHWAA, WAAAGLKDL) 
	(LAPMQHWAA, AAAGLKDLA) (LAPMQHWAA, AAGLKDLAV) (APMQHWAAA, PMQHWAAAG) (APMQHWAAA, MQHWAAAGL) (APMQHWAAA, QHWAAAGLK) 
	(APMQHWAAA, HWAAAGLKD) (APMQHWAAA, WAAAGLKDL) (APMQHWAAA, AAAGLKDLA) (APMQHWAAA, AAGLKDLAV) (APMQHWAAA, AGLKDLAVA) 
	(PMQHWAAAG, MQHWAAAGL) (PMQHWAAAG, QHWAAAGLK) (PMQHWAAAG, HWAAAGLKD) (PMQHWAAAG, WAAAGLKDL) (PMQHWAAAG, AAAGLKDLA) 
	(PMQHWAAAG, AAGLKDLAV) (PMQHWAAAG, AGLKDLAVA) (PMQHWAAAG, GLKDLAVAT) (MQHWAAAGL, QHWAAAGLK) (MQHWAAAGL, HWAAAGLKD) 
	(MQHWAAAGL, WAAAGLKDL) (MQHWAAAGL, AAAGLKDLA) (MQHWAAAGL, AAGLKDLAV) (MQHWAAAGL, AGLKDLAVA) (MQHWAAAGL, GLKDLAVAT) 
	(MQHWAAAGL, LKDLAVATE) (QHWAAAGLK, HWAAAGLKD) (QHWAAAGLK, WAAAGLKDL) (QHWAAAGLK, AAAGLKDLA) (QHWAAAGLK, AAGLKDLAV) 
	(QHWAAAGLK, AGLKDLAVA) (QHWAAAGLK, GLKDLAVAT) (QHWAAAGLK, LKDLAVATE) (QHWAAAGLK, KDLAVATEP) (HWAAAGLKD, WAAAGLKDL) 
	(HWAAAGLKD, AAAGLKDLA) (HWAAAGLKD, AAGLKDLAV) (HWAAAGLKD, AGLKDLAVA) (HWAAAGLKD, GLKDLAVAT) (HWAAAGLKD, LKDLAVATE) 
	(HWAAAGLKD, KDLAVATEP) (HWAAAGLKD, DLAVATEPV) (WAAAGLKDL, AAAGLKDLA) (WAAAGLKDL, AAGLKDLAV) (WAAAGLKDL, AGLKDLAVA) 
	(WAAAGLKDL, GLKDLAVAT) (WAAAGLKDL, LKDLAVATE) (WAAAGLKDL, KDLAVATEP) (WAAAGLKDL, DLAVATEPV) (WAAAGLKDL, LAVATEPVI) 
	(AAAGLKDLA, AAGLKDLAV) (AAAGLKDLA, AGLKDLAVA) (AAAGLKDLA, GLKDLAVAT) (AAAGLKDLA, LKDLAVATE) (AAAGLKDLA, KDLAVATEP) 
	(AAAGLKDLA, DLAVATEPV) (AAAGLKDLA, LAVATEPVI) (AAAGLKDLA, AVATEPVIF) (AAGLKDLAV, AGLKDLAVA) (AAGLKDLAV, GLKDLAVAT) 
	(AAGLKDLAV, LKDLAVATE) (AAGLKDLAV, KDLAVATEP) (AAGLKDLAV, DLAVATEPV) (AAGLKDLAV, LAVATEPVI) (AAGLKDLAV, AVATEPVIF) 
	(AAGLKDLAV, VATEPVIFS) (AGLKDLAVA, GLKDLAVAT) (AGLKDLAVA, LKDLAVATE) (AGLKDLAVA, KDLAVATEP) (AGLKDLAVA, DLAVATEPV) 
	(AGLKDLAVA, LAVATEPVI) (AGLKDLAVA, AVATEPVIF) (AGLKDLAVA, VATEPVIFS) (AGLKDLAVA, ATEPVIFSP) (GLKDLAVAT, LKDLAVATE) 
	(GLKDLAVAT, KDLAVATEP) (GLKDLAVAT, DLAVATEPV) (GLKDLAVAT, LAVATEPVI) (GLKDLAVAT, AVATEPVIF) (GLKDLAVAT, VATEPVIFS) 
	(GLKDLAVAT, ATEPVIFSP) (GLKDLAVAT, TEPVIFSPM) (LKDLAVATE, KDLAVATEP) (LKDLAVATE, DLAVATEPV) (LKDLAVATE, LAVATEPVI) 
	(LKDLAVATE, AVATEPVIF) (LKDLAVATE, VATEPVIFS) (LKDLAVATE, ATEPVIFSP) (LKDLAVATE, TEPVIFSPM) (LKDLAVATE, EPVIFSPME) 
	(KDLAVATEP, DLAVATEPV) (KDLAVATEP, LAVATEPVI) (KDLAVATEP, AVATEPVIF) (KDLAVATEP, VATEPVIFS) (KDLAVATEP, ATEPVIFSP) 
	(KDLAVATEP, TEPVIFSPM) (KDLAVATEP, EPVIFSPME) (KDLAVATEP, PVIFSPMEI) (DLAVATEPV, LAVATEPVI) (DLAVATEPV, AVATEPVIF) 
	(DLAVATEPV, VATEPVIFS) (DLAVATEPV, ATEPVIFSP) (DLAVATEPV, TEPVIFSPM) (DLAVATEPV, EPVIFSPME) (DLAVATEPV, PVIFSPMEI) 
	(DLAVATEPV, VIFSPMEIK) (LAVATEPVI, AVATEPVIF) (LAVATEPVI, VATEPVIFS) (LAVATEPVI, ATEPVIFSP) (LAVATEPVI, TEPVIFSPM) 
	(LAVATEPVI, EPVIFSPME) (LAVATEPVI, PVIFSPMEI) (LAVATEPVI, VIFSPMEIK) (LAVATEPVI, IFSPMEIKV) (AVATEPVIF, VATEPVIFS) 
	(AVATEPVIF, ATEPVIFSP) (AVATEPVIF, TEPVIFSPM) (AVATEPVIF, EPVIFSPME) (AVATEPVIF, PVIFSPMEI) (AVATEPVIF, VIFSPMEIK) 
	(AVATEPVIF, IFSPMEIKV) (AVATEPVIF, FSPMEIKVI) (VATEPVIFS, ATEPVIFSP) (VATEPVIFS, TEPVIFSPM) (VATEPVIFS, EPVIFSPME) 
	(VATEPVIFS, PVIFSPMEI) (VATEPVIFS, VIFSPMEIK) (VATEPVIFS, IFSPMEIKV) (VATEPVIFS, FSPMEIKVI) (VATEPVIFS, SPMEIKVIT) 
	(ATEPVIFSP, TEPVIFSPM) (ATEPVIFSP, EPVIFSPME) (ATEPVIFSP, PVIFSPMEI) (ATEPVIFSP, VIFSPMEIK) (ATEPVIFSP, IFSPMEIKV) 
	(ATEPVIFSP, FSPMEIKVI) (ATEPVIFSP, SPMEIKVIT) (ATEPVIFSP, PMEIKVITW) (TEPVIFSPM, EPVIFSPME) (TEPVIFSPM, PVIFSPMEI) 
	(TEPVIFSPM, VIFSPMEIK) (TEPVIFSPM, IFSPMEIKV) (TEPVIFSPM, FSPMEIKVI) (TEPVIFSPM, SPMEIKVIT) (TEPVIFSPM, PMEIKVITW) 
	(TEPVIFSPM, MEIKVITWG) (EPVIFSPME, PVIFSPMEI) (EPVIFSPME, VIFSPMEIK) (EPVIFSPME, IFSPMEIKV) (EPVIFSPME, FSPMEIKVI) 
	(EPVIFSPME, SPMEIKVIT) (EPVIFSPME, PMEIKVITW) (EPVIFSPME, MEIKVITWG) (EPVIFSPME, EIKVITWGA) (PVIFSPMEI, VIFSPMEIK) 
	(PVIFSPMEI, IFSPMEIKV) (PVIFSPMEI, FSPMEIKVI) (PVIFSPMEI, SPMEIKVIT) (PVIFSPMEI, PMEIKVITW) (PVIFSPMEI, MEIKVITWG) 
	(PVIFSPMEI, EIKVITWGA) (PVIFSPMEI, IKVITWGAD) (VIFSPMEIK, IFSPMEIKV) (VIFSPMEIK, FSPMEIKVI) (VIFSPMEIK, SPMEIKVIT) 
	(VIFSPMEIK, PMEIKVITW) (VIFSPMEIK, MEIKVITWG) (VIFSPMEIK, EIKVITWGA) (VIFSPMEIK, IKVITWGAD) (VIFSPMEIK, KVITWGADT) 
	(IFSPMEIKV, FSPMEIKVI) (IFSPMEIKV, SPMEIKVIT) (IFSPMEIKV, PMEIKVITW) (IFSPMEIKV, MEIKVITWG) (IFSPMEIKV, EIKVITWGA) 
	(IFSPMEIKV, IKVITWGAD) (IFSPMEIKV, KVITWGADT) (IFSPMEIKV, VITWGADTA) (FSPMEIKVI, ITWGADTAA) (FSPMEIKVI, SPMEIKVIT) 
	(FSPMEIKVI, PMEIKVITW) (FSPMEIKVI, MEIKVITWG) (FSPMEIKVI, EIKVITWGA) (FSPMEIKVI, IKVITWGAD) (FSPMEIKVI, KVITWGADT) 
	(FSPMEIKVI, VITWGADTA) (SPMEIKVIT, ITWGADTAA) (SPMEIKVIT, TWGADTAAC) (SPMEIKVIT, PMEIKVITW) (SPMEIKVIT, MEIKVITWG) 
	(SPMEIKVIT, EIKVITWGA) (SPMEIKVIT, IKVITWGAD) (SPMEIKVIT, KVITWGADT) (SPMEIKVIT, VITWGADTA) (PMEIKVITW, ITWGADTAA) 
	(PMEIKVITW, TWGADTAAC) (PMEIKVITW, WGADTAACG) (PMEIKVITW, MEIKVITWG) (PMEIKVITW, EIKVITWGA) (PMEIKVITW, IKVITWGAD) 
	(PMEIKVITW, KVITWGADT) (PMEIKVITW, VITWGADTA) (MEIKVITWG, ITWGADTAA) (MEIKVITWG, TWGADTAAC) (MEIKVITWG, WGADTAACG) 
	(MEIKVITWG, GADTAACGD) (MEIKVITWG, EIKVITWGA) (MEIKVITWG, IKVITWGAD) (MEIKVITWG, KVITWGADT) (MEIKVITWG, VITWGADTA) 
	(EIKVITWGA, ITWGADTAA) (EIKVITWGA, TWGADTAAC) (EIKVITWGA, WGADTAACG) (EIKVITWGA, GADTAACGD) (EIKVITWGA, ADTAACGDI) 
	(EIKVITWGA, IKVITWGAD) (EIKVITWGA, KVITWGADT) (EIKVITWGA, VITWGADTA) (IKVITWGAD, ITWGADTAA) (IKVITWGAD, TWGADTAAC) 
	(IKVITWGAD, WGADTAACG) (IKVITWGAD, GADTAACGD) (IKVITWGAD, ADTAACGDI) (IKVITWGAD, KVITWGADT) (IKVITWGAD, VITWGADTA) 
	(IKVITWGAD, DTAACGDIL) (KVITWGADT, ITWGADTAA) (KVITWGADT, TWGADTAAC) (KVITWGADT, WGADTAACG) (KVITWGADT, GADTAACGD) 
	(KVITWGADT, ADTAACGDI) (KVITWGADT, VITWGADTA) (KVITWGADT, DTAACGDIL) (KVITWGADT, TAACGDILC) (VITWGADTA, ITWGADTAA) 
	(VITWGADTA, TWGADTAAC) (VITWGADTA, WGADTAACG) (VITWGADTA, GADTAACGD) (VITWGADTA, ADTAACGDI) (VITWGADTA, DTAACGDIL) 
	(VITWGADTA, TAACGDILC) (VITWGADTA, AACGDILCG) (DTAACGDIL, TAACGDILC) (DTAACGDIL, AACGDILCG) (DTAACGDIL, ACGDILCGL) 
	(DTAACGDIL, CGDILCGLP) (DTAACGDIL, GDILCGLPV) (DTAACGDIL, DILCGLPVS) (DTAACGDIL, ILCGLPVSA) (DTAACGDIL, LCGLPVSAR) 
	(TAACGDILC, AACGDILCG) (TAACGDILC, ACGDILCGL) (TAACGDILC, CGDILCGLP) (TAACGDILC, GDILCGLPV) (TAACGDILC, DILCGLPVS) 
	(TAACGDILC, ILCGLPVSA) (TAACGDILC, LCGLPVSAR) (TAACGDILC, CGLPVSARL) (AACGDILCG, GLPVSARLG) (AACGDILCG, ACGDILCGL) 
	(AACGDILCG, CGDILCGLP) (AACGDILCG, GDILCGLPV) (AACGDILCG, DILCGLPVS) (AACGDILCG, ILCGLPVSA) (AACGDILCG, LCGLPVSAR) 
	(AACGDILCG, CGLPVSARL) (ACGDILCGL, GLPVSARLG) (ACGDILCGL, CGDILCGLP) (ACGDILCGL, GDILCGLPV) (ACGDILCGL, DILCGLPVS) 
	(ACGDILCGL, ILCGLPVSA) (ACGDILCGL, LCGLPVSAR) (ACGDILCGL, CGLPVSARL) (ACGDILCGL, LPVSARLGR) (CGDILCGLP, GLPVSARLG) 
	(CGDILCGLP, GDILCGLPV) (CGDILCGLP, DILCGLPVS) (CGDILCGLP, ILCGLPVSA) (CGDILCGLP, LCGLPVSAR) (CGDILCGLP, CGLPVSARL) 
	(CGDILCGLP, LPVSARLGR) (CGDILCGLP, PVSARLGRE) (GDILCGLPV, GLPVSARLG) (GDILCGLPV, DILCGLPVS) (GDILCGLPV, ILCGLPVSA) 
	(GDILCGLPV, LCGLPVSAR) (GDILCGLPV, CGLPVSARL) (GDILCGLPV, LPVSARLGR) (GDILCGLPV, PVSARLGRE) (GDILCGLPV, VSARLGREV) 
	(DILCGLPVS, GLPVSARLG) (DILCGLPVS, ILCGLPVSA) (DILCGLPVS, LCGLPVSAR) (DILCGLPVS, CGLPVSARL) (DILCGLPVS, LPVSARLGR) 
	(DILCGLPVS, PVSARLGRE) (DILCGLPVS, VSARLGREV) (DILCGLPVS, SARLGREVL) (ILCGLPVSA, GLPVSARLG) (ILCGLPVSA, LCGLPVSAR) 
	(ILCGLPVSA, CGLPVSARL) (ILCGLPVSA, LPVSARLGR) (ILCGLPVSA, PVSARLGRE) (ILCGLPVSA, VSARLGREV) (ILCGLPVSA, SARLGREVL) 
	(ILCGLPVSA, ARLGREVLL) (LCGLPVSAR, GLPVSARLG) (LCGLPVSAR, CGLPVSARL) (LCGLPVSAR, LPVSARLGR) (LCGLPVSAR, PVSARLGRE) 
	(LCGLPVSAR, VSARLGREV) (LCGLPVSAR, SARLGREVL) (LCGLPVSAR, ARLGREVLL) (LCGLPVSAR, RLGREVLLG) (CGLPVSARL, GLPVSARLG) 
	(CGLPVSARL, LPVSARLGR) (CGLPVSARL, PVSARLGRE) (CGLPVSARL, VSARLGREV) (CGLPVSARL, SARLGREVL) (CGLPVSARL, ARLGREVLL) 
	(CGLPVSARL, RLGREVLLG) (CGLPVSARL, LGREVLLGP) (LPVSARLGR, PVSARLGRE) (LPVSARLGR, VSARLGREV) (LPVSARLGR, SARLGREVL) 
	(LPVSARLGR, ARLGREVLL) (LPVSARLGR, RLGREVLLG) (LPVSARLGR, LGREVLLGP) (LPVSARLGR, GREVLLGPA) (LPVSARLGR, REVLLGPAD) 
	(PVSARLGRE, VSARLGREV) (PVSARLGRE, SARLGREVL) (PVSARLGRE, ARLGREVLL) (PVSARLGRE, RLGREVLLG) (PVSARLGRE, LGREVLLGP) 
	(PVSARLGRE, GREVLLGPA) (PVSARLGRE, REVLLGPAD) (PVSARLGRE, EVLLGPADD) (VSARLGREV, SARLGREVL) (VSARLGREV, ARLGREVLL) 
	(VSARLGREV, RLGREVLLG) (VSARLGREV, LGREVLLGP) (VSARLGREV, GREVLLGPA) (VSARLGREV, REVLLGPAD) (VSARLGREV, EVLLGPADD) 
	(VSARLGREV, VLLGPADDY) (SARLGREVL, ARLGREVLL) (SARLGREVL, RLGREVLLG) (SARLGREVL, LGREVLLGP) (SARLGREVL, GREVLLGPA) 
	(SARLGREVL, REVLLGPAD) (SARLGREVL, EVLLGPADD) (SARLGREVL, VLLGPADDY) (SARLGREVL, LLGPADDYR) (ARLGREVLL, RLGREVLLG) 
	(ARLGREVLL, LGREVLLGP) (ARLGREVLL, GREVLLGPA) (ARLGREVLL, REVLLGPAD) (ARLGREVLL, EVLLGPADD) (ARLGREVLL, VLLGPADDY) 
	(ARLGREVLL, LLGPADDYR) (ARLGREVLL, LGPADDYRE) (RLGREVLLG, LGREVLLGP) (RLGREVLLG, GREVLLGPA) (RLGREVLLG, REVLLGPAD) 
	(RLGREVLLG, EVLLGPADD) (RLGREVLLG, VLLGPADDY) (RLGREVLLG, LLGPADDYR) (RLGREVLLG, LGPADDYRE) (RLGREVLLG, GPADDYREM) 
	(LGREVLLGP, GREVLLGPA) (LGREVLLGP, REVLLGPAD) (LGREVLLGP, EVLLGPADD) (LGREVLLGP, VLLGPADDY) (LGREVLLGP, LLGPADDYR) 
	(LGREVLLGP, LGPADDYRE) (LGREVLLGP, GPADDYREM) (LGREVLLGP, PADDYREMG) (GREVLLGPA, REVLLGPAD) (GREVLLGPA, EVLLGPADD) 
	(GREVLLGPA, VLLGPADDY) (GREVLLGPA, LLGPADDYR) (GREVLLGPA, LGPADDYRE) (GREVLLGPA, GPADDYREM) (GREVLLGPA, PADDYREMG) 
	(GREVLLGPA, ADDYREMGW) (REVLLGPAD, EVLLGPADD) (REVLLGPAD, VLLGPADDY) (REVLLGPAD, LLGPADDYR) (REVLLGPAD, LGPADDYRE) 
	(REVLLGPAD, GPADDYREM) (REVLLGPAD, PADDYREMG) (REVLLGPAD, ADDYREMGW) (REVLLGPAD, DDYREMGWR) (EVLLGPADD, VLLGPADDY) 
	(EVLLGPADD, LLGPADDYR) (EVLLGPADD, LGPADDYRE) (EVLLGPADD, GPADDYREM) (EVLLGPADD, PADDYREMG) (EVLLGPADD, ADDYREMGW) 
	(EVLLGPADD, DDYREMGWR) (EVLLGPADD, DYREMGWRL) (VLLGPADDY, LLGPADDYR) (VLLGPADDY, LGPADDYRE) (VLLGPADDY, GPADDYREM) 
	(VLLGPADDY, PADDYREMG) (VLLGPADDY, ADDYREMGW) (VLLGPADDY, DDYREMGWR) (VLLGPADDY, DYREMGWRL) (VLLGPADDY, YREMGWRLL) 
	(LLGPADDYR, LGPADDYRE) (LLGPADDYR, GPADDYREM) (LLGPADDYR, PADDYREMG) (LLGPADDYR, ADDYREMGW) (LLGPADDYR, DDYREMGWR) 
	(LLGPADDYR, DYREMGWRL) (LLGPADDYR, YREMGWRLL) (LGPADDYRE, GPADDYREM) (LGPADDYRE, PADDYREMG) (LGPADDYRE, ADDYREMGW) 
	(LGPADDYRE, DDYREMGWR) (LGPADDYRE, DYREMGWRL) (LGPADDYRE, YREMGWRLL) (GPADDYREM, PADDYREMG) (GPADDYREM, ADDYREMGW) 
	(GPADDYREM, DDYREMGWR) (GPADDYREM, DYREMGWRL) (GPADDYREM, YREMGWRLL) (PADDYREMG, ADDYREMGW) (PADDYREMG, DDYREMGWR) 
	(PADDYREMG, DYREMGWRL) (PADDYREMG, YREMGWRLL) (ADDYREMGW, DDYREMGWR) (ADDYREMGW, DYREMGWRL) (ADDYREMGW, YREMGWRLL) 
	(DDYREMGWR, DYREMGWRL) (DDYREMGWR, YREMGWRLL) (DYREMGWRL, YREMGWRLL) (APITAYAQQ, PITAYAQQT) (APITAYAQQ, ITAYAQQTR) 
	(APITAYAQQ, TAYAQQTRG) (APITAYAQQ, AYAQQTRGL) (APITAYAQQ, YAQQTRGLL) (APITAYAQQ, AQQTRGLLG) (APITAYAQQ, QQTRGLLGC) 
	(APITAYAQQ, QTRGLLGCI) (APITAYAQQ, QQTRGLLGT) (APITAYAQQ, QTRGLLGTI) (PITAYAQQT, ITAYAQQTR) (PITAYAQQT, TAYAQQTRG) 
	(PITAYAQQT, AYAQQTRGL) (PITAYAQQT, YAQQTRGLL) (PITAYAQQT, AQQTRGLLG) (PITAYAQQT, QQTRGLLGC) (PITAYAQQT, QTRGLLGCI) 
	(PITAYAQQT, TRGLLGCII) (PITAYAQQT, QQTRGLLGT) (PITAYAQQT, QTRGLLGTI) (PITAYAQQT, TRGLLGTIV) (ITAYAQQTR, TAYAQQTRG) 
	(ITAYAQQTR, AYAQQTRGL) (ITAYAQQTR, YAQQTRGLL) (ITAYAQQTR, AQQTRGLLG) (ITAYAQQTR, QQTRGLLGC) (ITAYAQQTR, QTRGLLGCI) 
	(ITAYAQQTR, TRGLLGCII) (ITAYAQQTR, RGLLGCIIT) (ITAYAQQTR, QQTRGLLGT) (ITAYAQQTR, QTRGLLGTI) (ITAYAQQTR, TRGLLGTIV) 
	(ITAYAQQTR, RGLLGTIVT) (TAYAQQTRG, AYAQQTRGL) (TAYAQQTRG, YAQQTRGLL) (TAYAQQTRG, AQQTRGLLG) (TAYAQQTRG, QQTRGLLGC) 
	(TAYAQQTRG, QTRGLLGCI) (TAYAQQTRG, TRGLLGCII) (TAYAQQTRG, RGLLGCIIT) (TAYAQQTRG, GLLGCIITS) (TAYAQQTRG, QQTRGLLGT) 
	(TAYAQQTRG, QTRGLLGTI) (TAYAQQTRG, TRGLLGTIV) (TAYAQQTRG, RGLLGTIVT) (AYAQQTRGL, YAQQTRGLL) (AYAQQTRGL, AQQTRGLLG) 
	(AYAQQTRGL, QQTRGLLGC) (AYAQQTRGL, QTRGLLGCI) (AYAQQTRGL, TRGLLGCII) (AYAQQTRGL, RGLLGCIIT) (AYAQQTRGL, GLLGCIITS) 
	(AYAQQTRGL, LLGCIITSL) (AYAQQTRGL, QQTRGLLGT) (AYAQQTRGL, QTRGLLGTI) (AYAQQTRGL, TRGLLGTIV) (AYAQQTRGL, RGLLGTIVT) 
	(YAQQTRGLL, AQQTRGLLG) (YAQQTRGLL, QQTRGLLGC) (YAQQTRGLL, QTRGLLGCI) (YAQQTRGLL, TRGLLGCII) (YAQQTRGLL, RGLLGCIIT) 
	(YAQQTRGLL, GLLGCIITS) (YAQQTRGLL, LLGCIITSL) (YAQQTRGLL, LGCIITSLT) (YAQQTRGLL, QQTRGLLGT) (YAQQTRGLL, QTRGLLGTI) 
	(YAQQTRGLL, TRGLLGTIV) (YAQQTRGLL, RGLLGTIVT) (AQQTRGLLG, QQTRGLLGC) (AQQTRGLLG, QTRGLLGCI) (AQQTRGLLG, TRGLLGCII) 
	(AQQTRGLLG, RGLLGCIIT) (AQQTRGLLG, GLLGCIITS) (AQQTRGLLG, LLGCIITSL) (AQQTRGLLG, LGCIITSLT) (AQQTRGLLG, GCIITSLTG) 
	(AQQTRGLLG, QQTRGLLGT) (AQQTRGLLG, QTRGLLGTI) (AQQTRGLLG, TRGLLGTIV) (AQQTRGLLG, RGLLGTIVT) (QQTRGLLGC, QTRGLLGCI) 
	(QQTRGLLGC, TRGLLGCII) (QQTRGLLGC, RGLLGCIIT) (QQTRGLLGC, GLLGCIITS) (QQTRGLLGC, LLGCIITSL) (QQTRGLLGC, LGCIITSLT) 
	(QQTRGLLGC, GCIITSLTG) (QQTRGLLGC, CIITSLTGR) (QTRGLLGCI, TRGLLGCII) (QTRGLLGCI, RGLLGCIIT) (QTRGLLGCI, GLLGCIITS) 
	(QTRGLLGCI, LLGCIITSL) (QTRGLLGCI, LGCIITSLT) (QTRGLLGCI, GCIITSLTG) (QTRGLLGCI, CIITSLTGR) (QTRGLLGCI, IITSLTGRD) 
	(TRGLLGCII, RGLLGCIIT) (TRGLLGCII, GLLGCIITS) (TRGLLGCII, LLGCIITSL) (TRGLLGCII, LGCIITSLT) (TRGLLGCII, GCIITSLTG) 
	(TRGLLGCII, CIITSLTGR) (TRGLLGCII, IITSLTGRD) (TRGLLGCII, ITSLTGRDK) (RGLLGCIIT, GLLGCIITS) (RGLLGCIIT, LLGCIITSL) 
	(RGLLGCIIT, LGCIITSLT) (RGLLGCIIT, GCIITSLTG) (RGLLGCIIT, CIITSLTGR) (RGLLGCIIT, IITSLTGRD) (RGLLGCIIT, ITSLTGRDK) 
	(RGLLGCIIT, TSLTGRDKN) (GLLGCIITS, LLGCIITSL) (GLLGCIITS, LGCIITSLT) (GLLGCIITS, GCIITSLTG) (GLLGCIITS, CIITSLTGR) 
	(GLLGCIITS, IITSLTGRD) (GLLGCIITS, ITSLTGRDK) (GLLGCIITS, TSLTGRDKN) (GLLGCIITS, SLTGRDKNQ) (LLGCIITSL, LGCIITSLT) 
	(LLGCIITSL, GCIITSLTG) (LLGCIITSL, CIITSLTGR) (LLGCIITSL, IITSLTGRD) (LLGCIITSL, ITSLTGRDK) (LLGCIITSL, TSLTGRDKN) 
	(LLGCIITSL, SLTGRDKNQ) (LLGCIITSL, LTGRDKNQV) (LGCIITSLT, GCIITSLTG) (LGCIITSLT, CIITSLTGR) (LGCIITSLT, IITSLTGRD) 
	(LGCIITSLT, ITSLTGRDK) (LGCIITSLT, TSLTGRDKN) (LGCIITSLT, SLTGRDKNQ) (LGCIITSLT, LTGRDKNQV) (LGCIITSLT, TGRDKNQVE) 
	(GCIITSLTG, CIITSLTGR) (GCIITSLTG, IITSLTGRD) (GCIITSLTG, ITSLTGRDK) (GCIITSLTG, TSLTGRDKN) (GCIITSLTG, SLTGRDKNQ) 
	(GCIITSLTG, LTGRDKNQV) (GCIITSLTG, TGRDKNQVE) (GCIITSLTG, GRDKNQVEG) (CIITSLTGR, IITSLTGRD) (CIITSLTGR, ITSLTGRDK) 
	(CIITSLTGR, TSLTGRDKN) (CIITSLTGR, SLTGRDKNQ) (CIITSLTGR, LTGRDKNQV) (CIITSLTGR, TGRDKNQVE) (CIITSLTGR, GRDKNQVEG) 
	(CIITSLTGR, RDKNQVEGE) (IITSLTGRD, ITSLTGRDK) (IITSLTGRD, TSLTGRDKN) (IITSLTGRD, SLTGRDKNQ) (IITSLTGRD, LTGRDKNQV) 
	(IITSLTGRD, TGRDKNQVE) (IITSLTGRD, GRDKNQVEG) (IITSLTGRD, RDKNQVEGE) (IITSLTGRD, DKNQVEGEV) (ITSLTGRDK, TSLTGRDKN) 
	(ITSLTGRDK, SLTGRDKNQ) (ITSLTGRDK, LTGRDKNQV) (ITSLTGRDK, TGRDKNQVE) (ITSLTGRDK, GRDKNQVEG) (ITSLTGRDK, RDKNQVEGE) 
	(ITSLTGRDK, DKNQVEGEV) (ITSLTGRDK, KNQVEGEVQ) (TSLTGRDKN, SLTGRDKNQ) (TSLTGRDKN, LTGRDKNQV) (TSLTGRDKN, TGRDKNQVE) 
	(TSLTGRDKN, GRDKNQVEG) (TSLTGRDKN, RDKNQVEGE) (TSLTGRDKN, DKNQVEGEV) (TSLTGRDKN, KNQVEGEVQ) (TSLTGRDKN, NQVEGEVQI) 
	(SLTGRDKNQ, LTGRDKNQV) (SLTGRDKNQ, TGRDKNQVE) (SLTGRDKNQ, GRDKNQVEG) (SLTGRDKNQ, RDKNQVEGE) (SLTGRDKNQ, DKNQVEGEV) 
	(SLTGRDKNQ, KNQVEGEVQ) (SLTGRDKNQ, NQVEGEVQI) (SLTGRDKNQ, QVEGEVQIV) (LTGRDKNQV, TGRDKNQVE) (LTGRDKNQV, GRDKNQVEG) 
	(LTGRDKNQV, RDKNQVEGE) (LTGRDKNQV, DKNQVEGEV) (LTGRDKNQV, KNQVEGEVQ) (LTGRDKNQV, NQVEGEVQI) (LTGRDKNQV, QVEGEVQIV) 
	(LTGRDKNQV, VEGEVQIVS) (TGRDKNQVE, GRDKNQVEG) (TGRDKNQVE, RDKNQVEGE) (TGRDKNQVE, DKNQVEGEV) (TGRDKNQVE, KNQVEGEVQ) 
	(TGRDKNQVE, NQVEGEVQI) (TGRDKNQVE, QVEGEVQIV) (TGRDKNQVE, VEGEVQIVS) (TGRDKNQVE, EGEVQIVST) (GRDKNQVEG, RDKNQVEGE) 
	(GRDKNQVEG, DKNQVEGEV) (GRDKNQVEG, KNQVEGEVQ) (GRDKNQVEG, NQVEGEVQI) (GRDKNQVEG, QVEGEVQIV) (GRDKNQVEG, VEGEVQIVS) 
	(GRDKNQVEG, EGEVQIVST) (GRDKNQVEG, GEVQIVSTA) (RDKNQVEGE, DKNQVEGEV) (RDKNQVEGE, KNQVEGEVQ) (RDKNQVEGE, NQVEGEVQI) 
	(RDKNQVEGE, QVEGEVQIV) (RDKNQVEGE, VEGEVQIVS) (RDKNQVEGE, EGEVQIVST) (RDKNQVEGE, GEVQIVSTA) (DKNQVEGEV, KNQVEGEVQ) 
	(DKNQVEGEV, NQVEGEVQI) (DKNQVEGEV, QVEGEVQIV) (DKNQVEGEV, VEGEVQIVS) (DKNQVEGEV, EGEVQIVST) (DKNQVEGEV, GEVQIVSTA) 
	(KNQVEGEVQ, NQVEGEVQI) (KNQVEGEVQ, QVEGEVQIV) (KNQVEGEVQ, VEGEVQIVS) (KNQVEGEVQ, EGEVQIVST) (KNQVEGEVQ, GEVQIVSTA) 
	(NQVEGEVQI, QVEGEVQIV) (NQVEGEVQI, VEGEVQIVS) (NQVEGEVQI, EGEVQIVST) (NQVEGEVQI, GEVQIVSTA) (QVEGEVQIV, VEGEVQIVS) 
	(QVEGEVQIV, EGEVQIVST) (QVEGEVQIV, GEVQIVSTA) (VEGEVQIVS, EGEVQIVST) (VEGEVQIVS, GEVQIVSTA) (EGEVQIVST, GEVQIVSTA) 
	(QTFLATCIN, TFLATCING) (QTFLATCIN, FLATCINGV) (QTFLATCIN, LATCINGVC) (QTFLATCIN, ATCINGVCW) (QTFLATCIN, TCINGVCWT) 
	(QTFLATCIN, CINGVCWTV) (QTFLATCIN, INGVCWTVY) (QTFLATCIN, NGVCWTVYH) (TFLATCING, FLATCINGV) (TFLATCING, LATCINGVC) 
	(TFLATCING, ATCINGVCW) (TFLATCING, TCINGVCWT) (TFLATCING, CINGVCWTV) (TFLATCING, INGVCWTVY) (TFLATCING, NGVCWTVYH) 
	(TFLATCING, GVCWTVYHG) (FLATCINGV, LATCINGVC) (FLATCINGV, ATCINGVCW) (FLATCINGV, TCINGVCWT) (FLATCINGV, CINGVCWTV) 
	(FLATCINGV, INGVCWTVY) (FLATCINGV, NGVCWTVYH) (FLATCINGV, GVCWTVYHG) (FLATCINGV, VCWTVYHGA) (LATCINGVC, ATCINGVCW) 
	(LATCINGVC, TCINGVCWT) (LATCINGVC, CINGVCWTV) (LATCINGVC, INGVCWTVY) (LATCINGVC, NGVCWTVYH) (LATCINGVC, GVCWTVYHG) 
	(LATCINGVC, VCWTVYHGA) (LATCINGVC, CWTVYHGAG) (ATCINGVCW, TCINGVCWT) (ATCINGVCW, CINGVCWTV) (ATCINGVCW, INGVCWTVY) 
	(ATCINGVCW, NGVCWTVYH) (ATCINGVCW, GVCWTVYHG) (ATCINGVCW, VCWTVYHGA) (ATCINGVCW, CWTVYHGAG) (ATCINGVCW, WTVYHGAGT) 
	(TCINGVCWT, CINGVCWTV) (TCINGVCWT, INGVCWTVY) (TCINGVCWT, NGVCWTVYH) (TCINGVCWT, GVCWTVYHG) (TCINGVCWT, VCWTVYHGA) 
	(TCINGVCWT, CWTVYHGAG) (TCINGVCWT, WTVYHGAGT) (TCINGVCWT, TVYHGAGTR) (CINGVCWTV, INGVCWTVY) (CINGVCWTV, NGVCWTVYH) 
	(CINGVCWTV, GVCWTVYHG) (CINGVCWTV, VCWTVYHGA) (CINGVCWTV, CWTVYHGAG) (CINGVCWTV, WTVYHGAGT) (CINGVCWTV, TVYHGAGTR) 
	(CINGVCWTV, VYHGAGTRT) (INGVCWTVY, NGVCWTVYH) (INGVCWTVY, GVCWTVYHG) (INGVCWTVY, VCWTVYHGA) (INGVCWTVY, CWTVYHGAG) 
	(INGVCWTVY, WTVYHGAGT) (INGVCWTVY, TVYHGAGTR) (INGVCWTVY, VYHGAGTRT) (INGVCWTVY, YHGAGTRTI) (NGVCWTVYH, GVCWTVYHG) 
	(NGVCWTVYH, VCWTVYHGA) (NGVCWTVYH, CWTVYHGAG) (NGVCWTVYH, WTVYHGAGT) (NGVCWTVYH, TVYHGAGTR) (NGVCWTVYH, VYHGAGTRT) 
	(NGVCWTVYH, YHGAGTRTI) (NGVCWTVYH, HGAGTRTIA) (GVCWTVYHG, VCWTVYHGA) (GVCWTVYHG, CWTVYHGAG) (GVCWTVYHG, WTVYHGAGT) 
	(GVCWTVYHG, TVYHGAGTR) (GVCWTVYHG, VYHGAGTRT) (GVCWTVYHG, YHGAGTRTI) (GVCWTVYHG, HGAGTRTIA) (GVCWTVYHG, GAGTRTIAS) 
	(VCWTVYHGA, CWTVYHGAG) (VCWTVYHGA, WTVYHGAGT) (VCWTVYHGA, TVYHGAGTR) (VCWTVYHGA, VYHGAGTRT) (VCWTVYHGA, YHGAGTRTI) 
	(VCWTVYHGA, HGAGTRTIA) (VCWTVYHGA, GAGTRTIAS) (VCWTVYHGA, AGTRTIASP) (CWTVYHGAG, WTVYHGAGT) (CWTVYHGAG, TVYHGAGTR) 
	(CWTVYHGAG, VYHGAGTRT) (CWTVYHGAG, YHGAGTRTI) (CWTVYHGAG, HGAGTRTIA) (CWTVYHGAG, GAGTRTIAS) (CWTVYHGAG, AGTRTIASP) 
	(CWTVYHGAG, GTRTIASPK) (WTVYHGAGT, TVYHGAGTR) (WTVYHGAGT, VYHGAGTRT) (WTVYHGAGT, YHGAGTRTI) (WTVYHGAGT, HGAGTRTIA) 
	(WTVYHGAGT, GAGTRTIAS) (WTVYHGAGT, AGTRTIASP) (WTVYHGAGT, GTRTIASPK) (WTVYHGAGT, TRTIASPKG) (TVYHGAGTR, VYHGAGTRT) 
	(TVYHGAGTR, YHGAGTRTI) (TVYHGAGTR, HGAGTRTIA) (TVYHGAGTR, GAGTRTIAS) (TVYHGAGTR, AGTRTIASP) (TVYHGAGTR, GTRTIASPK) 
	(TVYHGAGTR, TRTIASPKG) (TVYHGAGTR, RTIASPKGP) (VYHGAGTRT, YHGAGTRTI) (VYHGAGTRT, HGAGTRTIA) (VYHGAGTRT, GAGTRTIAS) 
	(VYHGAGTRT, AGTRTIASP) (VYHGAGTRT, GTRTIASPK) (VYHGAGTRT, TRTIASPKG) (VYHGAGTRT, RTIASPKGP) (VYHGAGTRT, TIASPKGPV) 
	(YHGAGTRTI, HGAGTRTIA) (YHGAGTRTI, GAGTRTIAS) (YHGAGTRTI, AGTRTIASP) (YHGAGTRTI, GTRTIASPK) (YHGAGTRTI, TRTIASPKG) 
	(YHGAGTRTI, RTIASPKGP) (YHGAGTRTI, TIASPKGPV) (YHGAGTRTI, IASPKGPVI) (HGAGTRTIA, GAGTRTIAS) (HGAGTRTIA, AGTRTIASP) 
	(HGAGTRTIA, GTRTIASPK) (HGAGTRTIA, TRTIASPKG) (HGAGTRTIA, RTIASPKGP) (HGAGTRTIA, TIASPKGPV) (HGAGTRTIA, IASPKGPVI) 
	(HGAGTRTIA, ASPKGPVIQ) (GAGTRTIAS, AGTRTIASP) (GAGTRTIAS, GTRTIASPK) (GAGTRTIAS, TRTIASPKG) (GAGTRTIAS, RTIASPKGP) 
	(GAGTRTIAS, TIASPKGPV) (GAGTRTIAS, IASPKGPVI) (GAGTRTIAS, ASPKGPVIQ) (GAGTRTIAS, SPKGPVIQM) (AGTRTIASP, GTRTIASPK) 
	(AGTRTIASP, TRTIASPKG) (AGTRTIASP, RTIASPKGP) (AGTRTIASP, TIASPKGPV) (AGTRTIASP, IASPKGPVI) (AGTRTIASP, ASPKGPVIQ) 
	(AGTRTIASP, SPKGPVIQM) (AGTRTIASP, PKGPVIQMY) (GTRTIASPK, TRTIASPKG) (GTRTIASPK, RTIASPKGP) (GTRTIASPK, TIASPKGPV) 
	(GTRTIASPK, IASPKGPVI) (GTRTIASPK, ASPKGPVIQ) (GTRTIASPK, SPKGPVIQM) (GTRTIASPK, PKGPVIQMY) (GTRTIASPK, KGPVIQMYT) 
	(TRTIASPKG, RTIASPKGP) (TRTIASPKG, TIASPKGPV) (TRTIASPKG, IASPKGPVI) (TRTIASPKG, ASPKGPVIQ) (TRTIASPKG, SPKGPVIQM) 
	(TRTIASPKG, PKGPVIQMY) (TRTIASPKG, KGPVIQMYT) (TRTIASPKG, GPVIQMYTN) (RTIASPKGP, TIASPKGPV) (RTIASPKGP, IASPKGPVI) 
	(RTIASPKGP, ASPKGPVIQ) (RTIASPKGP, SPKGPVIQM) (RTIASPKGP, PKGPVIQMY) (RTIASPKGP, KGPVIQMYT) (RTIASPKGP, GPVIQMYTN) 
	(RTIASPKGP, PVIQMYTNV) (TIASPKGPV, IASPKGPVI) (TIASPKGPV, ASPKGPVIQ) (TIASPKGPV, SPKGPVIQM) (TIASPKGPV, PKGPVIQMY) 
	(TIASPKGPV, KGPVIQMYT) (TIASPKGPV, GPVIQMYTN) (TIASPKGPV, PVIQMYTNV) (TIASPKGPV, VIQMYTNVD) (IASPKGPVI, ASPKGPVIQ) 
	(IASPKGPVI, SPKGPVIQM) (IASPKGPVI, PKGPVIQMY) (IASPKGPVI, KGPVIQMYT) (IASPKGPVI, GPVIQMYTN) (IASPKGPVI, PVIQMYTNV) 
	(IASPKGPVI, VIQMYTNVD) (IASPKGPVI, IQMYTNVDQ) (ASPKGPVIQ, SPKGPVIQM) (ASPKGPVIQ, PKGPVIQMY) (ASPKGPVIQ, KGPVIQMYT) 
	(ASPKGPVIQ, GPVIQMYTN) (ASPKGPVIQ, PVIQMYTNV) (ASPKGPVIQ, VIQMYTNVD) (ASPKGPVIQ, IQMYTNVDQ) (ASPKGPVIQ, QMYTNVDQD) 
	(SPKGPVIQM, PKGPVIQMY) (SPKGPVIQM, KGPVIQMYT) (SPKGPVIQM, GPVIQMYTN) (SPKGPVIQM, PVIQMYTNV) (SPKGPVIQM, VIQMYTNVD) 
	(SPKGPVIQM, IQMYTNVDQ) (SPKGPVIQM, QMYTNVDQD) (SPKGPVIQM, MYTNVDQDL) (PKGPVIQMY, KGPVIQMYT) (PKGPVIQMY, GPVIQMYTN) 
	(PKGPVIQMY, PVIQMYTNV) (PKGPVIQMY, VIQMYTNVD) (PKGPVIQMY, IQMYTNVDQ) (PKGPVIQMY, QMYTNVDQD) (PKGPVIQMY, MYTNVDQDL) 
	(PKGPVIQMY, YTNVDQDLV) (KGPVIQMYT, GPVIQMYTN) (KGPVIQMYT, PVIQMYTNV) (KGPVIQMYT, VIQMYTNVD) (KGPVIQMYT, IQMYTNVDQ) 
	(KGPVIQMYT, QMYTNVDQD) (KGPVIQMYT, MYTNVDQDL) (KGPVIQMYT, YTNVDQDLV) (KGPVIQMYT, TNVDQDLVG) (GPVIQMYTN, PVIQMYTNV) 
	(GPVIQMYTN, VIQMYTNVD) (GPVIQMYTN, IQMYTNVDQ) (GPVIQMYTN, QMYTNVDQD) (GPVIQMYTN, MYTNVDQDL) (GPVIQMYTN, YTNVDQDLV) 
	(GPVIQMYTN, TNVDQDLVG) (GPVIQMYTN, NVDQDLVGW) (PVIQMYTNV, VIQMYTNVD) (PVIQMYTNV, IQMYTNVDQ) (PVIQMYTNV, QMYTNVDQD) 
	(PVIQMYTNV, MYTNVDQDL) (PVIQMYTNV, YTNVDQDLV) (PVIQMYTNV, TNVDQDLVG) (PVIQMYTNV, NVDQDLVGW) (PVIQMYTNV, VDQDLVGWP) 
	(VIQMYTNVD, IQMYTNVDQ) (VIQMYTNVD, QMYTNVDQD) (VIQMYTNVD, MYTNVDQDL) (VIQMYTNVD, YTNVDQDLV) (VIQMYTNVD, TNVDQDLVG) 
	(VIQMYTNVD, NVDQDLVGW) (VIQMYTNVD, VDQDLVGWP) (VIQMYTNVD, DQDLVGWPA) (IQMYTNVDQ, QMYTNVDQD) (IQMYTNVDQ, MYTNVDQDL) 
	(IQMYTNVDQ, YTNVDQDLV) (IQMYTNVDQ, TNVDQDLVG) (IQMYTNVDQ, NVDQDLVGW) (IQMYTNVDQ, VDQDLVGWP) (IQMYTNVDQ, DQDLVGWPA) 
	(IQMYTNVDQ, QDLVGWPAP) (QMYTNVDQD, MYTNVDQDL) (QMYTNVDQD, YTNVDQDLV) (QMYTNVDQD, TNVDQDLVG) (QMYTNVDQD, NVDQDLVGW) 
	(QMYTNVDQD, VDQDLVGWP) (QMYTNVDQD, DQDLVGWPA) (QMYTNVDQD, QDLVGWPAP) (QMYTNVDQD, DLVGWPAPQ) (QMYTNVDQD, DLVGWPAPP) 
	(MYTNVDQDL, YTNVDQDLV) (MYTNVDQDL, TNVDQDLVG) (MYTNVDQDL, NVDQDLVGW) (MYTNVDQDL, VDQDLVGWP) (MYTNVDQDL, DQDLVGWPA) 
	(MYTNVDQDL, QDLVGWPAP) (MYTNVDQDL, DLVGWPAPQ) (MYTNVDQDL, LVGWPAPQG) (MYTNVDQDL, DLVGWPAPP) (MYTNVDQDL, LVGWPAPPG) 
	(YTNVDQDLV, TNVDQDLVG) (YTNVDQDLV, NVDQDLVGW) (YTNVDQDLV, VDQDLVGWP) (YTNVDQDLV, DQDLVGWPA) (YTNVDQDLV, QDLVGWPAP) 
	(YTNVDQDLV, DLVGWPAPQ) (YTNVDQDLV, LVGWPAPQG) (YTNVDQDLV, DLVGWPAPP) (YTNVDQDLV, LVGWPAPPG) (YTNVDQDLV, VGWPAPPGA) 
	(TNVDQDLVG, NVDQDLVGW) (TNVDQDLVG, VDQDLVGWP) (TNVDQDLVG, DQDLVGWPA) (TNVDQDLVG, QDLVGWPAP) (TNVDQDLVG, DLVGWPAPQ) 
	(TNVDQDLVG, LVGWPAPQG) (TNVDQDLVG, DLVGWPAPP) (TNVDQDLVG, LVGWPAPPG) (TNVDQDLVG, VGWPAPPGA) (TNVDQDLVG, GWPAPPGAK) 
	(NVDQDLVGW, VDQDLVGWP) (NVDQDLVGW, DQDLVGWPA) (NVDQDLVGW, QDLVGWPAP) (NVDQDLVGW, DLVGWPAPQ) (NVDQDLVGW, LVGWPAPQG) 
	(NVDQDLVGW, DLVGWPAPP) (NVDQDLVGW, LVGWPAPPG) (NVDQDLVGW, VGWPAPPGA) (NVDQDLVGW, GWPAPPGAK) (NVDQDLVGW, WPAPPGAKS) 
	(VDQDLVGWP, DQDLVGWPA) (VDQDLVGWP, QDLVGWPAP) (VDQDLVGWP, DLVGWPAPQ) (VDQDLVGWP, LVGWPAPQG) (VDQDLVGWP, DLVGWPAPP) 
	(VDQDLVGWP, LVGWPAPPG) (VDQDLVGWP, VGWPAPPGA) (VDQDLVGWP, GWPAPPGAK) (VDQDLVGWP, WPAPPGAKS) (VDQDLVGWP, PAPPGAKSL) 
	(DQDLVGWPA, QDLVGWPAP) (DQDLVGWPA, DLVGWPAPQ) (DQDLVGWPA, LVGWPAPQG) (DQDLVGWPA, DLVGWPAPP) (DQDLVGWPA, LVGWPAPPG) 
	(DQDLVGWPA, VGWPAPPGA) (DQDLVGWPA, GWPAPPGAK) (DQDLVGWPA, WPAPPGAKS) (DQDLVGWPA, PAPPGAKSL) (DQDLVGWPA, APPGAKSLE) 
	(QDLVGWPAP, DLVGWPAPQ) (QDLVGWPAP, LVGWPAPQG) (QDLVGWPAP, DLVGWPAPP) (QDLVGWPAP, LVGWPAPPG) (QDLVGWPAP, VGWPAPPGA) 
	(QDLVGWPAP, GWPAPPGAK) (QDLVGWPAP, WPAPPGAKS) (QDLVGWPAP, PAPPGAKSL) (QDLVGWPAP, APPGAKSLE) (QDLVGWPAP, PPGAKSLEP) 
	(DLVGWPAPQ, LVGWPAPQG) (RSLTPCTCG, SLTPCTCGS) (RSLTPCTCG, LTPCTCGSS) (RSLTPCTCG, TPCTCGSSD) (RSLTPCTCG, PCTCGSSDL) 
	(RSLTPCTCG, CTCGSSDLY) (RSLTPCTCG, TCGSSDLYL) (RSLTPCTCG, CGSSDLYLV) (RSLTPCTCG, GSSDLYLVT) (SLTPCTCGS, LTPCTCGSS) 
	(SLTPCTCGS, TPCTCGSSD) (SLTPCTCGS, PCTCGSSDL) (SLTPCTCGS, CTCGSSDLY) (SLTPCTCGS, TCGSSDLYL) (SLTPCTCGS, CGSSDLYLV) 
	(SLTPCTCGS, GSSDLYLVT) (SLTPCTCGS, SSDLYLVTR) (LTPCTCGSS, TPCTCGSSD) (LTPCTCGSS, PCTCGSSDL) (LTPCTCGSS, CTCGSSDLY) 
	(LTPCTCGSS, TCGSSDLYL) (LTPCTCGSS, CGSSDLYLV) (LTPCTCGSS, GSSDLYLVT) (LTPCTCGSS, SSDLYLVTR) (LTPCTCGSS, SDLYLVTRH) 
	(TPCTCGSSD, PCTCGSSDL) (TPCTCGSSD, CTCGSSDLY) (TPCTCGSSD, TCGSSDLYL) (TPCTCGSSD, CGSSDLYLV) (TPCTCGSSD, GSSDLYLVT) 
	(TPCTCGSSD, SSDLYLVTR) (TPCTCGSSD, SDLYLVTRH) (TPCTCGSSD, DLYLVTRHA) (PCTCGSSDL, CTCGSSDLY) (PCTCGSSDL, TCGSSDLYL) 
	(PCTCGSSDL, CGSSDLYLV) (PCTCGSSDL, GSSDLYLVT) (PCTCGSSDL, SSDLYLVTR) (PCTCGSSDL, SDLYLVTRH) (PCTCGSSDL, DLYLVTRHA) 
	(PCTCGSSDL, LYLVTRHAD) (CTCGSSDLY, TCGSSDLYL) (CTCGSSDLY, CGSSDLYLV) (CTCGSSDLY, GSSDLYLVT) (CTCGSSDLY, SSDLYLVTR) 
	(CTCGSSDLY, SDLYLVTRH) (CTCGSSDLY, DLYLVTRHA) (CTCGSSDLY, LYLVTRHAD) (CTCGSSDLY, YLVTRHADV) (TCGSSDLYL, CGSSDLYLV) 
	(TCGSSDLYL, GSSDLYLVT) (TCGSSDLYL, SSDLYLVTR) (TCGSSDLYL, SDLYLVTRH) (TCGSSDLYL, DLYLVTRHA) (TCGSSDLYL, LYLVTRHAD) 
	(TCGSSDLYL, YLVTRHADV) (TCGSSDLYL, LVTRHADVI) (CGSSDLYLV, GSSDLYLVT) (CGSSDLYLV, SSDLYLVTR) (CGSSDLYLV, SDLYLVTRH) 
	(CGSSDLYLV, DLYLVTRHA) (CGSSDLYLV, LYLVTRHAD) (CGSSDLYLV, YLVTRHADV) (CGSSDLYLV, LVTRHADVI) (CGSSDLYLV, VTRHADVIP) 
	(GSSDLYLVT, SSDLYLVTR) (GSSDLYLVT, SDLYLVTRH) (GSSDLYLVT, DLYLVTRHA) (GSSDLYLVT, LYLVTRHAD) (GSSDLYLVT, YLVTRHADV) 
	(GSSDLYLVT, LVTRHADVI) (GSSDLYLVT, VTRHADVIP) (GSSDLYLVT, TRHADVIPV) (SSDLYLVTR, SDLYLVTRH) (SSDLYLVTR, DLYLVTRHA) 
	(SSDLYLVTR, LYLVTRHAD) (SSDLYLVTR, YLVTRHADV) (SSDLYLVTR, LVTRHADVI) (SSDLYLVTR, VTRHADVIP) (SSDLYLVTR, TRHADVIPV) 
	(SSDLYLVTR, RHADVIPVR) (SDLYLVTRH, DLYLVTRHA) (SDLYLVTRH, LYLVTRHAD) (SDLYLVTRH, YLVTRHADV) (SDLYLVTRH, LVTRHADVI) 
	(SDLYLVTRH, VTRHADVIP) (SDLYLVTRH, TRHADVIPV) (SDLYLVTRH, RHADVIPVR) (SDLYLVTRH, HADVIPVRR) (DLYLVTRHA, LYLVTRHAD) 
	(DLYLVTRHA, YLVTRHADV) (DLYLVTRHA, LVTRHADVI) (DLYLVTRHA, VTRHADVIP) (DLYLVTRHA, TRHADVIPV) (DLYLVTRHA, RHADVIPVR) 
	(DLYLVTRHA, HADVIPVRR) (DLYLVTRHA, ADVIPVRRR) (LYLVTRHAD, YLVTRHADV) (LYLVTRHAD, LVTRHADVI) (LYLVTRHAD, VTRHADVIP) 
	(LYLVTRHAD, TRHADVIPV) (LYLVTRHAD, RHADVIPVR) (LYLVTRHAD, HADVIPVRR) (LYLVTRHAD, ADVIPVRRR) (LYLVTRHAD, DVIPVRRRG) 
	(YLVTRHADV, LVTRHADVI) (YLVTRHADV, VTRHADVIP) (YLVTRHADV, TRHADVIPV) (YLVTRHADV, RHADVIPVR) (YLVTRHADV, HADVIPVRR) 
	(YLVTRHADV, ADVIPVRRR) (YLVTRHADV, DVIPVRRRG) (YLVTRHADV, VIPVRRRGD) (LVTRHADVI, VTRHADVIP) (LVTRHADVI, TRHADVIPV) 
	(LVTRHADVI, RHADVIPVR) (LVTRHADVI, HADVIPVRR) (LVTRHADVI, ADVIPVRRR) (LVTRHADVI, DVIPVRRRG) (LVTRHADVI, VIPVRRRGD) 
	(LVTRHADVI, IPVRRRGDS) (VTRHADVIP, TRHADVIPV) (VTRHADVIP, RHADVIPVR) (VTRHADVIP, HADVIPVRR) (VTRHADVIP, ADVIPVRRR) 
	(VTRHADVIP, DVIPVRRRG) (VTRHADVIP, VIPVRRRGD) (VTRHADVIP, IPVRRRGDS) (VTRHADVIP, PVRRRGDSR) (TRHADVIPV, RHADVIPVR) 
	(TRHADVIPV, HADVIPVRR) (TRHADVIPV, ADVIPVRRR) (TRHADVIPV, DVIPVRRRG) (TRHADVIPV, VIPVRRRGD) (TRHADVIPV, IPVRRRGDS) 
	(TRHADVIPV, PVRRRGDSR) (TRHADVIPV, VRRRGDSRG) (RHADVIPVR, HADVIPVRR) (RHADVIPVR, ADVIPVRRR) (RHADVIPVR, DVIPVRRRG) 
	(RHADVIPVR, VIPVRRRGD) (RHADVIPVR, IPVRRRGDS) (RHADVIPVR, PVRRRGDSR) (RHADVIPVR, VRRRGDSRG) (RHADVIPVR, RRRGDSRGS) 
	(HADVIPVRR, ADVIPVRRR) (HADVIPVRR, DVIPVRRRG) (HADVIPVRR, VIPVRRRGD) (HADVIPVRR, IPVRRRGDS) (HADVIPVRR, PVRRRGDSR) 
	(HADVIPVRR, VRRRGDSRG) (HADVIPVRR, RRRGDSRGS) (HADVIPVRR, RRGDSRGSL) (ADVIPVRRR, DVIPVRRRG) (ADVIPVRRR, VIPVRRRGD) 
	(ADVIPVRRR, IPVRRRGDS) (ADVIPVRRR, PVRRRGDSR) (ADVIPVRRR, VRRRGDSRG) (ADVIPVRRR, RRRGDSRGS) (ADVIPVRRR, RRGDSRGSL) 
	(ADVIPVRRR, RGDSRGSLL) (DVIPVRRRG, VIPVRRRGD) (DVIPVRRRG, IPVRRRGDS) (DVIPVRRRG, PVRRRGDSR) (DVIPVRRRG, VRRRGDSRG) 
	(DVIPVRRRG, RRRGDSRGS) (DVIPVRRRG, RRGDSRGSL) (DVIPVRRRG, RGDSRGSLL) (DVIPVRRRG, GDSRGSLLS) (VIPVRRRGD, IPVRRRGDS) 
	(VIPVRRRGD, PVRRRGDSR) (VIPVRRRGD, VRRRGDSRG) (VIPVRRRGD, RRRGDSRGS) (VIPVRRRGD, RRGDSRGSL) (VIPVRRRGD, RGDSRGSLL) 
	(VIPVRRRGD, GDSRGSLLS) (VIPVRRRGD, DSRGSLLSP) (IPVRRRGDS, PVRRRGDSR) (IPVRRRGDS, VRRRGDSRG) (IPVRRRGDS, RRRGDSRGS) 
	(IPVRRRGDS, RRGDSRGSL) (IPVRRRGDS, RGDSRGSLL) (IPVRRRGDS, GDSRGSLLS) (IPVRRRGDS, DSRGSLLSP) (IPVRRRGDS, SRGSLLSPR) 
	(PVRRRGDSR, VRRRGDSRG) (PVRRRGDSR, RRRGDSRGS) (PVRRRGDSR, RRGDSRGSL) (PVRRRGDSR, RGDSRGSLL) (PVRRRGDSR, GDSRGSLLS) 
	(PVRRRGDSR, DSRGSLLSP) (PVRRRGDSR, SRGSLLSPR) (PVRRRGDSR, RGSLLSPRP) (VRRRGDSRG, RRRGDSRGS) (VRRRGDSRG, RRGDSRGSL) 
	(VRRRGDSRG, RGDSRGSLL) (VRRRGDSRG, GDSRGSLLS) (VRRRGDSRG, DSRGSLLSP) (VRRRGDSRG, SRGSLLSPR) (VRRRGDSRG, RGSLLSPRP) 
	(VRRRGDSRG, GSLLSPRPI) (RRRGDSRGS, RRGDSRGSL) (RRRGDSRGS, RGDSRGSLL) (RRRGDSRGS, GDSRGSLLS) (RRRGDSRGS, DSRGSLLSP) 
	(RRRGDSRGS, SRGSLLSPR) (RRRGDSRGS, RGSLLSPRP) (RRRGDSRGS, GSLLSPRPI) (RRRGDSRGS, SLLSPRPIS) (RRGDSRGSL, RGDSRGSLL) 
	(RRGDSRGSL, GDSRGSLLS) (RRGDSRGSL, DSRGSLLSP) (RRGDSRGSL, SRGSLLSPR) (RRGDSRGSL, RGSLLSPRP) (RRGDSRGSL, GSLLSPRPI) 
	(RRGDSRGSL, SLLSPRPIS) (RRGDSRGSL, LLSPRPISY) (RGDSRGSLL, GDSRGSLLS) (RGDSRGSLL, DSRGSLLSP) (RGDSRGSLL, SRGSLLSPR) 
	(RGDSRGSLL, RGSLLSPRP) (RGDSRGSLL, GSLLSPRPI) (RGDSRGSLL, SLLSPRPIS) (RGDSRGSLL, LLSPRPISY) (RGDSRGSLL, LSPRPISYL) 
	(GDSRGSLLS, DSRGSLLSP) (GDSRGSLLS, SRGSLLSPR) (GDSRGSLLS, RGSLLSPRP) (GDSRGSLLS, GSLLSPRPI) (GDSRGSLLS, SLLSPRPIS) 
	(GDSRGSLLS, LLSPRPISY) (GDSRGSLLS, LSPRPISYL) (GDSRGSLLS, SPRPISYLK) (DSRGSLLSP, SRGSLLSPR) (DSRGSLLSP, RGSLLSPRP) 
	(DSRGSLLSP, GSLLSPRPI) (DSRGSLLSP, SLLSPRPIS) (DSRGSLLSP, LLSPRPISY) (DSRGSLLSP, LSPRPISYL) (DSRGSLLSP, SPRPISYLK) 
	(DSRGSLLSP, PRPISYLKG) (SRGSLLSPR, RGSLLSPRP) (SRGSLLSPR, GSLLSPRPI) (SRGSLLSPR, SLLSPRPIS) (SRGSLLSPR, LLSPRPISY) 
	(SRGSLLSPR, LSPRPISYL) (SRGSLLSPR, SPRPISYLK) (SRGSLLSPR, PRPISYLKG) (SRGSLLSPR, RPISYLKGS) (RGSLLSPRP, GSLLSPRPI) 
	(RGSLLSPRP, SLLSPRPIS) (RGSLLSPRP, LLSPRPISY) (RGSLLSPRP, LSPRPISYL) (RGSLLSPRP, SPRPISYLK) (RGSLLSPRP, PRPISYLKG) 
	(RGSLLSPRP, RPISYLKGS) (RGSLLSPRP, PISYLKGSS) (GSLLSPRPI, SLLSPRPIS) (GSLLSPRPI, LLSPRPISY) (GSLLSPRPI, LSPRPISYL) 
	(GSLLSPRPI, SPRPISYLK) (GSLLSPRPI, PRPISYLKG) (GSLLSPRPI, RPISYLKGS) (GSLLSPRPI, PISYLKGSS) (GSLLSPRPI, ISYLKGSSG) 
	(SLLSPRPIS, LLSPRPISY) (SLLSPRPIS, LSPRPISYL) (SLLSPRPIS, SPRPISYLK) (SLLSPRPIS, PRPISYLKG) (SLLSPRPIS, RPISYLKGS) 
	(SLLSPRPIS, PISYLKGSS) (SLLSPRPIS, ISYLKGSSG) (SLLSPRPIS, SYLKGSSGG) (LLSPRPISY, LSPRPISYL) (LLSPRPISY, SPRPISYLK) 
	(LLSPRPISY, PRPISYLKG) (LLSPRPISY, RPISYLKGS) (LLSPRPISY, PISYLKGSS) (LLSPRPISY, ISYLKGSSG) (LLSPRPISY, SYLKGSSGG) 
	(LLSPRPISY, YLKGSSGGP) (LSPRPISYL, SPRPISYLK) (LSPRPISYL, PRPISYLKG) (LSPRPISYL, RPISYLKGS) (LSPRPISYL, PISYLKGSS) 
	(LSPRPISYL, ISYLKGSSG) (LSPRPISYL, SYLKGSSGG) (LSPRPISYL, YLKGSSGGP) (LSPRPISYL, LKGSSGGPL) (SPRPISYLK, PRPISYLKG) 
	(SPRPISYLK, RPISYLKGS) (SPRPISYLK, PISYLKGSS) (SPRPISYLK, ISYLKGSSG) (SPRPISYLK, SYLKGSSGG) (SPRPISYLK, YLKGSSGGP) 
	(SPRPISYLK, LKGSSGGPL) (SPRPISYLK, KGSSGGPLL) (PRPISYLKG, RPISYLKGS) (PRPISYLKG, PISYLKGSS) (PRPISYLKG, ISYLKGSSG) 
	(PRPISYLKG, SYLKGSSGG) (PRPISYLKG, YLKGSSGGP) (PRPISYLKG, LKGSSGGPL) (PRPISYLKG, KGSSGGPLL) (PRPISYLKG, GSSGGPLLC) 
	(RPISYLKGS, PISYLKGSS) (RPISYLKGS, ISYLKGSSG) (RPISYLKGS, SYLKGSSGG) (RPISYLKGS, YLKGSSGGP) (RPISYLKGS, LKGSSGGPL) 
	(RPISYLKGS, KGSSGGPLL) (RPISYLKGS, GSSGGPLLC) (RPISYLKGS, SSGGPLLCP) (PISYLKGSS, ISYLKGSSG) (PISYLKGSS, SYLKGSSGG) 
	(PISYLKGSS, YLKGSSGGP) (PISYLKGSS, LKGSSGGPL) (PISYLKGSS, KGSSGGPLL) (PISYLKGSS, GSSGGPLLC) (PISYLKGSS, SSGGPLLCP) 
	(PISYLKGSS, SGGPLLCPA) (ISYLKGSSG, SYLKGSSGG) (ISYLKGSSG, YLKGSSGGP) (ISYLKGSSG, LKGSSGGPL) (ISYLKGSSG, KGSSGGPLL) 
	(ISYLKGSSG, GSSGGPLLC) (ISYLKGSSG, SSGGPLLCP) (ISYLKGSSG, SGGPLLCPA) (ISYLKGSSG, GGPLLCPAG) (SYLKGSSGG, YLKGSSGGP) 
	(SYLKGSSGG, LKGSSGGPL) (SYLKGSSGG, KGSSGGPLL) (SYLKGSSGG, GSSGGPLLC) (SYLKGSSGG, SSGGPLLCP) (SYLKGSSGG, SGGPLLCPA) 
	(SYLKGSSGG, GGPLLCPAG) (SYLKGSSGG, GPLLCPAGH) (YLKGSSGGP, LKGSSGGPL) (YLKGSSGGP, KGSSGGPLL) (YLKGSSGGP, GSSGGPLLC) 
	(YLKGSSGGP, SSGGPLLCP) (YLKGSSGGP, SGGPLLCPA) (YLKGSSGGP, GGPLLCPAG) (YLKGSSGGP, GPLLCPAGH) (LKGSSGGPL, KGSSGGPLL) 
	(LKGSSGGPL, GSSGGPLLC) (LKGSSGGPL, SSGGPLLCP) (LKGSSGGPL, SGGPLLCPA) (LKGSSGGPL, GGPLLCPAG) (LKGSSGGPL, GPLLCPAGH) 
	(KGSSGGPLL, GSSGGPLLC) (KGSSGGPLL, SSGGPLLCP) (KGSSGGPLL, SGGPLLCPA) (KGSSGGPLL, GGPLLCPAG) (KGSSGGPLL, GPLLCPAGH) 
	(GSSGGPLLC, SSGGPLLCP) (GSSGGPLLC, SGGPLLCPA) (GSSGGPLLC, GGPLLCPAG) (GSSGGPLLC, GPLLCPAGH) (SSGGPLLCP, SGGPLLCPA) 
	(SSGGPLLCP, GGPLLCPAG) (SSGGPLLCP, GPLLCPAGH) (SGGPLLCPA, GGPLLCPAG) (SGGPLLCPA, GPLLCPAGH) (GGPLLCPAG, GPLLCPAGH) 
	(FRAAVCTRG, RAAVCTRGV) (FRAAVCTRG, AAVCTRGVA) (FRAAVCTRG, AVCTRGVAK) (FRAAVCTRG, VCTRGVAKA) (FRAAVCTRG, CTRGVAKAV) 
	(FRAAVCTRG, TRGVAKAVD) (FRAAVCTRG, RGVAKAVDF) (FRAAVCTRG, GVAKAVDFI) (RAAVCTRGV, AAVCTRGVA) (RAAVCTRGV, AVCTRGVAK) 
	(RAAVCTRGV, VCTRGVAKA) (RAAVCTRGV, CTRGVAKAV) (RAAVCTRGV, TRGVAKAVD) (RAAVCTRGV, RGVAKAVDF) (RAAVCTRGV, GVAKAVDFI) 
	(RAAVCTRGV, VAKAVDFIP) (AAVCTRGVA, AVCTRGVAK) (AAVCTRGVA, VCTRGVAKA) (AAVCTRGVA, CTRGVAKAV) (AAVCTRGVA, TRGVAKAVD) 
	(AAVCTRGVA, RGVAKAVDF) (AAVCTRGVA, GVAKAVDFI) (AAVCTRGVA, VAKAVDFIP) (AAVCTRGVA, AKAVDFIPV) (AVCTRGVAK, VCTRGVAKA) 
	(AVCTRGVAK, CTRGVAKAV) (AVCTRGVAK, TRGVAKAVD) (AVCTRGVAK, RGVAKAVDF) (AVCTRGVAK, GVAKAVDFI) (AVCTRGVAK, VAKAVDFIP) 
	(AVCTRGVAK, AKAVDFIPV) (AVCTRGVAK, KAVDFIPVE) (VCTRGVAKA, CTRGVAKAV) (VCTRGVAKA, TRGVAKAVD) (VCTRGVAKA, RGVAKAVDF) 
	(VCTRGVAKA, GVAKAVDFI) (VCTRGVAKA, VAKAVDFIP) (VCTRGVAKA, AKAVDFIPV) (VCTRGVAKA, KAVDFIPVE) (CTRGVAKAV, TRGVAKAVD) 
	(CTRGVAKAV, RGVAKAVDF) (CTRGVAKAV, GVAKAVDFI) (CTRGVAKAV, VAKAVDFIP) (CTRGVAKAV, AKAVDFIPV) (CTRGVAKAV, KAVDFIPVE) 
	(TRGVAKAVD, RGVAKAVDF) (TRGVAKAVD, GVAKAVDFI) (TRGVAKAVD, VAKAVDFIP) (TRGVAKAVD, AKAVDFIPV) (TRGVAKAVD, KAVDFIPVE) 
	(RGVAKAVDF, GVAKAVDFI) (RGVAKAVDF, VAKAVDFIP) (RGVAKAVDF, AKAVDFIPV) (RGVAKAVDF, KAVDFIPVE) (GVAKAVDFI, VAKAVDFIP) 
	(GVAKAVDFI, AKAVDFIPV) (GVAKAVDFI, KAVDFIPVE) (VAKAVDFIP, AKAVDFIPV) (VAKAVDFIP, KAVDFIPVE) (AKAVDFIPV, KAVDFIPVE) 
	(TTMRSPVFT, TMRSPVFTD) (TTMRSPVFT, MRSPVFTDN) (TTMRSPVFT, RSPVFTDNS) (TTMRSPVFT, SPVFTDNSS) (TTMRSPVFT, PVFTDNSSP) 
	(TTMRSPVFT, VFTDNSSPP) (TTMRSPVFT, FTDNSSPPA) (TTMRSPVFT, TDNSSPPAV) (TMRSPVFTD, MRSPVFTDN) (TMRSPVFTD, RSPVFTDNS) 
	(TMRSPVFTD, SPVFTDNSS) (TMRSPVFTD, PVFTDNSSP) (TMRSPVFTD, VFTDNSSPP) (TMRSPVFTD, FTDNSSPPA) (TMRSPVFTD, TDNSSPPAV) 
	(TMRSPVFTD, DNSSPPAVP) (MRSPVFTDN, RSPVFTDNS) (MRSPVFTDN, SPVFTDNSS) (MRSPVFTDN, PVFTDNSSP) (MRSPVFTDN, VFTDNSSPP) 
	(MRSPVFTDN, FTDNSSPPA) (MRSPVFTDN, TDNSSPPAV) (MRSPVFTDN, DNSSPPAVP) (MRSPVFTDN, NSSPPAVPQ) (RSPVFTDNS, SPVFTDNSS) 
	(RSPVFTDNS, PVFTDNSSP) (RSPVFTDNS, VFTDNSSPP) (RSPVFTDNS, FTDNSSPPA) (RSPVFTDNS, TDNSSPPAV) (RSPVFTDNS, DNSSPPAVP) 
	(RSPVFTDNS, NSSPPAVPQ) (RSPVFTDNS, SSPPAVPQT) (SPVFTDNSS, PVFTDNSSP) (SPVFTDNSS, VFTDNSSPP) (SPVFTDNSS, FTDNSSPPA) 
	(SPVFTDNSS, TDNSSPPAV) (SPVFTDNSS, DNSSPPAVP) (SPVFTDNSS, NSSPPAVPQ) (SPVFTDNSS, SSPPAVPQT) (SPVFTDNSS, SPPAVPQTF) 
	(PVFTDNSSP, VFTDNSSPP) (PVFTDNSSP, FTDNSSPPA) (PVFTDNSSP, TDNSSPPAV) (PVFTDNSSP, DNSSPPAVP) (PVFTDNSSP, NSSPPAVPQ) 
	(PVFTDNSSP, SSPPAVPQT) (PVFTDNSSP, SPPAVPQTF) (PVFTDNSSP, PPAVPQTFQ) (VFTDNSSPP, FTDNSSPPA) (VFTDNSSPP, TDNSSPPAV) 
	(VFTDNSSPP, DNSSPPAVP) (VFTDNSSPP, NSSPPAVPQ) (VFTDNSSPP, SSPPAVPQT) (VFTDNSSPP, SPPAVPQTF) (VFTDNSSPP, PPAVPQTFQ) 
	(VFTDNSSPP, PAVPQTFQV) (VPQSFQVAH, PQSFQVAHL) (VPQSFQVAH, QSFQVAHLH) (VPQSFQVAH, SFQVAHLHA) (VPQSFQVAH, FQVAHLHAP) 
	(VPQSFQVAH, QVAHLHAPT) (VPQSFQVAH, VAHLHAPTG) (VPQSFQVAH, AHLHAPTGS) (VPQSFQVAH, HLHAPTGSG) (PQSFQVAHL, QSFQVAHLH) 
	(PQSFQVAHL, SFQVAHLHA) (PQSFQVAHL, FQVAHLHAP) (PQSFQVAHL, QVAHLHAPT) (PQSFQVAHL, VAHLHAPTG) (PQSFQVAHL, AHLHAPTGS) 
	(PQSFQVAHL, HLHAPTGSG) (PQSFQVAHL, LHAPTGSGK) (QSFQVAHLH, SFQVAHLHA) (QSFQVAHLH, FQVAHLHAP) (QSFQVAHLH, QVAHLHAPT) 
	(QSFQVAHLH, VAHLHAPTG) (QSFQVAHLH, AHLHAPTGS) (QSFQVAHLH, HLHAPTGSG) (QSFQVAHLH, LHAPTGSGK) (QSFQVAHLH, HAPTGSGKS) 
	(SFQVAHLHA, FQVAHLHAP) (SFQVAHLHA, QVAHLHAPT) (SFQVAHLHA, VAHLHAPTG) (SFQVAHLHA, AHLHAPTGS) (SFQVAHLHA, HLHAPTGSG) 
	(SFQVAHLHA, LHAPTGSGK) (SFQVAHLHA, HAPTGSGKS) (SFQVAHLHA, APTGSGKST) (FQVAHLHAP, QVAHLHAPT) (FQVAHLHAP, VAHLHAPTG) 
	(FQVAHLHAP, AHLHAPTGS) (FQVAHLHAP, HLHAPTGSG) (FQVAHLHAP, LHAPTGSGK) (FQVAHLHAP, HAPTGSGKS) (FQVAHLHAP, APTGSGKST) 
	(FQVAHLHAP, PTGSGKSTK) (QVAHLHAPT, VAHLHAPTG) (QVAHLHAPT, AHLHAPTGS) (QVAHLHAPT, HLHAPTGSG) (QVAHLHAPT, LHAPTGSGK) 
	(QVAHLHAPT, HAPTGSGKS) (QVAHLHAPT, APTGSGKST) (QVAHLHAPT, PTGSGKSTK) (QVAHLHAPT, TGSGKSTKV) (VAHLHAPTG, AHLHAPTGS) 
	(VAHLHAPTG, HLHAPTGSG) (VAHLHAPTG, LHAPTGSGK) (VAHLHAPTG, HAPTGSGKS) (VAHLHAPTG, APTGSGKST) (VAHLHAPTG, PTGSGKSTK) 
	(VAHLHAPTG, TGSGKSTKV) (VAHLHAPTG, GSGKSTKVP) (AHLHAPTGS, HLHAPTGSG) (AHLHAPTGS, LHAPTGSGK) (AHLHAPTGS, HAPTGSGKS) 
	(AHLHAPTGS, APTGSGKST) (AHLHAPTGS, PTGSGKSTK) (AHLHAPTGS, TGSGKSTKV) (AHLHAPTGS, GSGKSTKVP) (AHLHAPTGS, SGKSTKVPA) 
	(HLHAPTGSG, LHAPTGSGK) (HLHAPTGSG, HAPTGSGKS) (HLHAPTGSG, APTGSGKST) (HLHAPTGSG, PTGSGKSTK) (HLHAPTGSG, TGSGKSTKV) 
	(HLHAPTGSG, GSGKSTKVP) (HLHAPTGSG, SGKSTKVPA) (HLHAPTGSG, GKSTKVPAA) (LHAPTGSGK, HAPTGSGKS) (LHAPTGSGK, APTGSGKST) 
	(LHAPTGSGK, PTGSGKSTK) (LHAPTGSGK, TGSGKSTKV) (LHAPTGSGK, GSGKSTKVP) (LHAPTGSGK, SGKSTKVPA) (LHAPTGSGK, GKSTKVPAA) 
	(LHAPTGSGK, KSTKVPAAY) (LHAPTGSGK, SGKSTKVPV) (LHAPTGSGK, GKSTKVPVA) (LHAPTGSGK, KSTKVPVAY) (HAPTGSGKS, APTGSGKST) 
	(HAPTGSGKS, PTGSGKSTK) (HAPTGSGKS, TGSGKSTKV) (HAPTGSGKS, GSGKSTKVP) (HAPTGSGKS, SGKSTKVPA) (HAPTGSGKS, GKSTKVPAA) 
	(HAPTGSGKS, KSTKVPAAY) (HAPTGSGKS, STKVPAAYA) (HAPTGSGKS, SGKSTKVPV) (HAPTGSGKS, GKSTKVPVA) (HAPTGSGKS, KSTKVPVAY) 
	(HAPTGSGKS, STKVPVAYA) (HAPTGSGKS, STKVPAAYV) (APTGSGKST, PTGSGKSTK) (APTGSGKST, TGSGKSTKV) (APTGSGKST, GSGKSTKVP) 
	(APTGSGKST, SGKSTKVPA) (APTGSGKST, GKSTKVPAA) (APTGSGKST, KSTKVPAAY) (APTGSGKST, STKVPAAYA) (APTGSGKST, TKVPAAYAA) 
	(APTGSGKST, SGKSTKVPV) (APTGSGKST, GKSTKVPVA) (APTGSGKST, KSTKVPVAY) (APTGSGKST, STKVPVAYA) (APTGSGKST, STKVPAAYV) 
	(APTGSGKST, TKVPAAYVA) (PTGSGKSTK, TGSGKSTKV) (PTGSGKSTK, GSGKSTKVP) (PTGSGKSTK, SGKSTKVPA) (PTGSGKSTK, GKSTKVPAA) 
	(PTGSGKSTK, KSTKVPAAY) (PTGSGKSTK, STKVPAAYA) (PTGSGKSTK, TKVPAAYAA) (PTGSGKSTK, KVPAAYAAQ) (PTGSGKSTK, SGKSTKVPV) 
	(PTGSGKSTK, GKSTKVPVA) (PTGSGKSTK, KSTKVPVAY) (PTGSGKSTK, STKVPVAYA) (PTGSGKSTK, STKVPAAYV) (PTGSGKSTK, TKVPAAYVA) 
	(PTGSGKSTK, KVPAAYVAQ) (TGSGKSTKV, GSGKSTKVP) (TGSGKSTKV, SGKSTKVPA) (TGSGKSTKV, GKSTKVPAA) (TGSGKSTKV, KSTKVPAAY) 
	(TGSGKSTKV, STKVPAAYA) (TGSGKSTKV, TKVPAAYAA) (TGSGKSTKV, KVPAAYAAQ) (TGSGKSTKV, VPAAYAAQG) (TGSGKSTKV, SGKSTKVPV) 
	(TGSGKSTKV, GKSTKVPVA) (TGSGKSTKV, KSTKVPVAY) (TGSGKSTKV, STKVPVAYA) (TGSGKSTKV, STKVPAAYV) (TGSGKSTKV, TKVPAAYVA) 
	(TGSGKSTKV, KVPAAYVAQ) (TGSGKSTKV, VPAAYVAQG) (GSGKSTKVP, SGKSTKVPA) (GSGKSTKVP, GKSTKVPAA) (GSGKSTKVP, KSTKVPAAY) 
	(GSGKSTKVP, STKVPAAYA) (GSGKSTKVP, TKVPAAYAA) (GSGKSTKVP, KVPAAYAAQ) (GSGKSTKVP, VPAAYAAQG) (GSGKSTKVP, PAAYAAQGY) 
	(GSGKSTKVP, SGKSTKVPV) (GSGKSTKVP, GKSTKVPVA) (GSGKSTKVP, KSTKVPVAY) (GSGKSTKVP, STKVPVAYA) (GSGKSTKVP, STKVPAAYV) 
	(GSGKSTKVP, TKVPAAYVA) (GSGKSTKVP, KVPAAYVAQ) (GSGKSTKVP, VPAAYVAQG) (GSGKSTKVP, PAAYVAQGY) (SGKSTKVPA, GKSTKVPAA) 
	(SGKSTKVPA, KSTKVPAAY) (SGKSTKVPA, STKVPAAYA) (SGKSTKVPA, TKVPAAYAA) (SGKSTKVPA, KVPAAYAAQ) (SGKSTKVPA, VPAAYAAQG) 
	(SGKSTKVPA, PAAYAAQGY) (SGKSTKVPA, AAYAAQGYK) (SGKSTKVPA, STKVPAAYV) (SGKSTKVPA, TKVPAAYVA) (SGKSTKVPA, KVPAAYVAQ) 
	(SGKSTKVPA, VPAAYVAQG) (SGKSTKVPA, PAAYVAQGY) (GKSTKVPAA, KSTKVPAAY) (GKSTKVPAA, STKVPAAYA) (GKSTKVPAA, TKVPAAYAA) 
	(GKSTKVPAA, KVPAAYAAQ) (GKSTKVPAA, VPAAYAAQG) (GKSTKVPAA, PAAYAAQGY) (GKSTKVPAA, AAYAAQGYK) (GKSTKVPAA, AYAAQGYKV) 
	(GKSTKVPAA, STKVPAAYV) (GKSTKVPAA, TKVPAAYVA) (GKSTKVPAA, KVPAAYVAQ) (GKSTKVPAA, VPAAYVAQG) (GKSTKVPAA, PAAYVAQGY) 
	(KSTKVPAAY, STKVPAAYA) (KSTKVPAAY, TKVPAAYAA) (KSTKVPAAY, KVPAAYAAQ) (KSTKVPAAY, VPAAYAAQG) (KSTKVPAAY, PAAYAAQGY) 
	(KSTKVPAAY, AAYAAQGYK) (KSTKVPAAY, AYAAQGYKV) (KSTKVPAAY, YAAQGYKVL) (KSTKVPAAY, STKVPAAYV) (KSTKVPAAY, TKVPAAYVA) 
	(KSTKVPAAY, KVPAAYVAQ) (KSTKVPAAY, VPAAYVAQG) (KSTKVPAAY, PAAYVAQGY) (STKVPAAYA, TKVPAAYAA) (STKVPAAYA, KVPAAYAAQ) 
	(STKVPAAYA, VPAAYAAQG) (STKVPAAYA, PAAYAAQGY) (STKVPAAYA, AAYAAQGYK) (STKVPAAYA, AYAAQGYKV) (STKVPAAYA, YAAQGYKVL) 
	(STKVPAAYA, AAQGYKVLV) (TKVPAAYAA, KVPAAYAAQ) (TKVPAAYAA, VPAAYAAQG) (TKVPAAYAA, PAAYAAQGY) (TKVPAAYAA, AAYAAQGYK) 
	(TKVPAAYAA, AYAAQGYKV) (TKVPAAYAA, YAAQGYKVL) (TKVPAAYAA, AAQGYKVLV) (TKVPAAYAA, AQGYKVLVL) (KVPAAYAAQ, VPAAYAAQG) 
	(KVPAAYAAQ, PAAYAAQGY) (KVPAAYAAQ, AAYAAQGYK) (KVPAAYAAQ, AYAAQGYKV) (KVPAAYAAQ, YAAQGYKVL) (KVPAAYAAQ, AAQGYKVLV) 
	(KVPAAYAAQ, AQGYKVLVL) (KVPAAYAAQ, QGYKVLVLN) (VPAAYAAQG, PAAYAAQGY) (VPAAYAAQG, AAYAAQGYK) (VPAAYAAQG, AYAAQGYKV) 
	(VPAAYAAQG, YAAQGYKVL) (VPAAYAAQG, AAQGYKVLV) (VPAAYAAQG, AQGYKVLVL) (VPAAYAAQG, QGYKVLVLN) (VPAAYAAQG, GYKVLVLNP) 
	(PAAYAAQGY, AAYAAQGYK) (PAAYAAQGY, AYAAQGYKV) (PAAYAAQGY, YAAQGYKVL) (PAAYAAQGY, AAQGYKVLV) (PAAYAAQGY, AQGYKVLVL) 
	(PAAYAAQGY, QGYKVLVLN) (PAAYAAQGY, GYKVLVLNP) (PAAYAAQGY, YKVLVLNPS) (AAYAAQGYK, AYAAQGYKV) (AAYAAQGYK, YAAQGYKVL) 
	(AAYAAQGYK, AAQGYKVLV) (AAYAAQGYK, AQGYKVLVL) (AAYAAQGYK, QGYKVLVLN) (AAYAAQGYK, GYKVLVLNP) (AAYAAQGYK, YKVLVLNPS) 
	(AAYAAQGYK, KVLVLNPSV) (AYAAQGYKV, YAAQGYKVL) (AYAAQGYKV, AAQGYKVLV) (AYAAQGYKV, AQGYKVLVL) (AYAAQGYKV, QGYKVLVLN) 
	(AYAAQGYKV, GYKVLVLNP) (AYAAQGYKV, YKVLVLNPS) (AYAAQGYKV, KVLVLNPSV) (AYAAQGYKV, VLVLNPSVA) (YAAQGYKVL, AAQGYKVLV) 
	(YAAQGYKVL, AQGYKVLVL) (YAAQGYKVL, QGYKVLVLN) (YAAQGYKVL, GYKVLVLNP) (YAAQGYKVL, YKVLVLNPS) (YAAQGYKVL, KVLVLNPSV) 
	(YAAQGYKVL, VLVLNPSVA) (YAAQGYKVL, LVLNPSVAA) (AAQGYKVLV, AQGYKVLVL) (AAQGYKVLV, QGYKVLVLN) (AAQGYKVLV, GYKVLVLNP) 
	(AAQGYKVLV, YKVLVLNPS) (AAQGYKVLV, KVLVLNPSV) (AAQGYKVLV, VLVLNPSVA) (AAQGYKVLV, LVLNPSVAA) (AAQGYKVLV, VLNPSVAAT) 
	(AQGYKVLVL, QGYKVLVLN) (AQGYKVLVL, GYKVLVLNP) (AQGYKVLVL, YKVLVLNPS) (AQGYKVLVL, KVLVLNPSV) (AQGYKVLVL, VLVLNPSVA) 
	(AQGYKVLVL, LVLNPSVAA) (AQGYKVLVL, VLNPSVAAT) (AQGYKVLVL, LNPSVAATL) (QGYKVLVLN, GYKVLVLNP) (QGYKVLVLN, YKVLVLNPS) 
	(QGYKVLVLN, KVLVLNPSV) (QGYKVLVLN, VLVLNPSVA) (QGYKVLVLN, LVLNPSVAA) (QGYKVLVLN, VLNPSVAAT) (QGYKVLVLN, LNPSVAATL) 
	(QGYKVLVLN, NPSVAATLG) (GYKVLVLNP, YKVLVLNPS) (GYKVLVLNP, KVLVLNPSV) (GYKVLVLNP, VLVLNPSVA) (GYKVLVLNP, LVLNPSVAA) 
	(GYKVLVLNP, VLNPSVAAT) (GYKVLVLNP, LNPSVAATL) (GYKVLVLNP, NPSVAATLG) (GYKVLVLNP, PSVAATLGF) (YKVLVLNPS, KVLVLNPSV) 
	(YKVLVLNPS, VLVLNPSVA) (YKVLVLNPS, LVLNPSVAA) (YKVLVLNPS, VLNPSVAAT) (YKVLVLNPS, LNPSVAATL) (YKVLVLNPS, NPSVAATLG) 
	(YKVLVLNPS, PSVAATLGF) (YKVLVLNPS, SVAATLGFG) (KVLVLNPSV, VLVLNPSVA) (KVLVLNPSV, LVLNPSVAA) (KVLVLNPSV, VLNPSVAAT) 
	(KVLVLNPSV, LNPSVAATL) (KVLVLNPSV, NPSVAATLG) (KVLVLNPSV, PSVAATLGF) (KVLVLNPSV, SVAATLGFG) (KVLVLNPSV, VAATLGFGA) 
	(VLVLNPSVA, LVLNPSVAA) (VLVLNPSVA, VLNPSVAAT) (VLVLNPSVA, LNPSVAATL) (VLVLNPSVA, NPSVAATLG) (VLVLNPSVA, PSVAATLGF) 
	(VLVLNPSVA, SVAATLGFG) (VLVLNPSVA, VAATLGFGA) (VLVLNPSVA, AATLGFGAY) (VLVLNPSVA, VAATLGFGS) (VLVLNPSVA, AATLGFGSF) 
	(LVLNPSVAA, VLNPSVAAT) (LVLNPSVAA, LNPSVAATL) (LVLNPSVAA, NPSVAATLG) (LVLNPSVAA, PSVAATLGF) (LVLNPSVAA, SVAATLGFG) 
	(LVLNPSVAA, VAATLGFGA) (LVLNPSVAA, AATLGFGAY) (LVLNPSVAA, ATLGFGAYM) (LVLNPSVAA, ATLGFGAYL) (LVLNPSVAA, VAATLGFGS) 
	(LVLNPSVAA, AATLGFGSF) (LVLNPSVAA, ATLGFGSFM) (VLNPSVAAT, LNPSVAATL) (VLNPSVAAT, NPSVAATLG) (VLNPSVAAT, PSVAATLGF) 
	(VLNPSVAAT, SVAATLGFG) (VLNPSVAAT, VAATLGFGA) (VLNPSVAAT, AATLGFGAY) (VLNPSVAAT, ATLGFGAYM) (VLNPSVAAT, TLGFGAYMS) 
	(VLNPSVAAT, ATLGFGAYL) (VLNPSVAAT, TLGFGAYLS) (VLNPSVAAT, VAATLGFGS) (VLNPSVAAT, AATLGFGSF) (VLNPSVAAT, ATLGFGSFM) 
	(VLNPSVAAT, TLGFGSFMS) (LNPSVAATL, NPSVAATLG) (LNPSVAATL, PSVAATLGF) (LNPSVAATL, SVAATLGFG) (LNPSVAATL, VAATLGFGA) 
	(LNPSVAATL, AATLGFGAY) (LNPSVAATL, ATLGFGAYM) (LNPSVAATL, TLGFGAYMS) (LNPSVAATL, LGFGAYMSK) (LNPSVAATL, ATLGFGAYL) 
	(LNPSVAATL, TLGFGAYLS) (LNPSVAATL, LGFGAYLSK) (LNPSVAATL, VAATLGFGS) (LNPSVAATL, AATLGFGSF) (LNPSVAATL, ATLGFGSFM) 
	(LNPSVAATL, TLGFGSFMS) (LNPSVAATL, LGFGSFMSR) (NPSVAATLG, PSVAATLGF) (NPSVAATLG, SVAATLGFG) (NPSVAATLG, VAATLGFGA) 
	(NPSVAATLG, AATLGFGAY) (NPSVAATLG, ATLGFGAYM) (NPSVAATLG, TLGFGAYMS) (NPSVAATLG, LGFGAYMSK) (NPSVAATLG, GFGAYMSKA) 
	(NPSVAATLG, ATLGFGAYL) (NPSVAATLG, TLGFGAYLS) (NPSVAATLG, LGFGAYLSK) (NPSVAATLG, GFGAYLSKA) (NPSVAATLG, VAATLGFGS) 
	(NPSVAATLG, AATLGFGSF) (NPSVAATLG, ATLGFGSFM) (NPSVAATLG, TLGFGSFMS) (NPSVAATLG, LGFGSFMSR) (NPSVAATLG, GFGSFMSRA) 
	(PSVAATLGF, SVAATLGFG) (PSVAATLGF, VAATLGFGA) (PSVAATLGF, AATLGFGAY) (PSVAATLGF, ATLGFGAYM) (PSVAATLGF, TLGFGAYMS) 
	(PSVAATLGF, LGFGAYMSK) (PSVAATLGF, GFGAYMSKA) (PSVAATLGF, FGAYMSKAH) (PSVAATLGF, ATLGFGAYL) (PSVAATLGF, TLGFGAYLS) 
	(PSVAATLGF, LGFGAYLSK) (PSVAATLGF, GFGAYLSKA) (PSVAATLGF, FGAYLSKAH) (PSVAATLGF, VAATLGFGS) (PSVAATLGF, AATLGFGSF) 
	(PSVAATLGF, ATLGFGSFM) (PSVAATLGF, TLGFGSFMS) (PSVAATLGF, LGFGSFMSR) (PSVAATLGF, GFGSFMSRA) (PSVAATLGF, FGSFMSRAY) 
	(SVAATLGFG, VAATLGFGA) (SVAATLGFG, AATLGFGAY) (SVAATLGFG, ATLGFGAYM) (SVAATLGFG, TLGFGAYMS) (SVAATLGFG, LGFGAYMSK) 
	(SVAATLGFG, GFGAYMSKA) (SVAATLGFG, FGAYMSKAH) (SVAATLGFG, GAYMSKAHG) (SVAATLGFG, ATLGFGAYL) (SVAATLGFG, TLGFGAYLS) 
	(SVAATLGFG, LGFGAYLSK) (SVAATLGFG, GFGAYLSKA) (SVAATLGFG, FGAYLSKAH) (SVAATLGFG, GAYLSKAHG) (SVAATLGFG, VAATLGFGS) 
	(SVAATLGFG, AATLGFGSF) (SVAATLGFG, ATLGFGSFM) (SVAATLGFG, TLGFGSFMS) (SVAATLGFG, LGFGSFMSR) (SVAATLGFG, GFGSFMSRA) 
	(SVAATLGFG, FGSFMSRAY) (SVAATLGFG, GSFMSRAYG) (VAATLGFGA, AATLGFGAY) (VAATLGFGA, ATLGFGAYM) (VAATLGFGA, TLGFGAYMS) 
	(VAATLGFGA, LGFGAYMSK) (VAATLGFGA, GFGAYMSKA) (VAATLGFGA, FGAYMSKAH) (VAATLGFGA, GAYMSKAHG) (VAATLGFGA, ATLGFGAYL) 
	(VAATLGFGA, TLGFGAYLS) (VAATLGFGA, LGFGAYLSK) (VAATLGFGA, GFGAYLSKA) (VAATLGFGA, FGAYLSKAH) (VAATLGFGA, GAYLSKAHG) 
	(VAATLGFGA, AYLSKAHGI) (AATLGFGAY, ATLGFGAYM) (AATLGFGAY, TLGFGAYMS) (AATLGFGAY, LGFGAYMSK) (AATLGFGAY, GFGAYMSKA) 
	(AATLGFGAY, FGAYMSKAH) (AATLGFGAY, GAYMSKAHG) (AATLGFGAY, ATLGFGAYL) (AATLGFGAY, TLGFGAYLS) (AATLGFGAY, LGFGAYLSK) 
	(AATLGFGAY, GFGAYLSKA) (AATLGFGAY, FGAYLSKAH) (AATLGFGAY, GAYLSKAHG) (AATLGFGAY, AYLSKAHGI) (AATLGFGAY, YLSKAHGIN) 
	(ATLGFGAYM, TLGFGAYMS) (ATLGFGAYM, LGFGAYMSK) (ATLGFGAYM, GFGAYMSKA) (ATLGFGAYM, FGAYMSKAH) (ATLGFGAYM, GAYMSKAHG) 
	(TLGFGAYMS, LGFGAYMSK) (TLGFGAYMS, GFGAYMSKA) (TLGFGAYMS, FGAYMSKAH) (TLGFGAYMS, GAYMSKAHG) (LGFGAYMSK, GFGAYMSKA) 
	(LGFGAYMSK, FGAYMSKAH) (LGFGAYMSK, GAYMSKAHG) (GFGAYMSKA, FGAYMSKAH) (GFGAYMSKA, GAYMSKAHG) (FGAYMSKAH, GAYMSKAHG) 
	(DPNIRTGVR, PNIRTGVRT) (DPNIRTGVR, NIRTGVRTI) (DPNIRTGVR, IRTGVRTIT) (DPNIRTGVR, RTGVRTITT) (DPNIRTGVR, TGVRTITTG) 
	(DPNIRTGVR, GVRTITTGS) (DPNIRTGVR, VRTITTGSP) (DPNIRTGVR, RTITTGSPI) (PNIRTGVRT, NIRTGVRTI) (PNIRTGVRT, IRTGVRTIT) 
	(PNIRTGVRT, RTGVRTITT) (PNIRTGVRT, TGVRTITTG) (PNIRTGVRT, GVRTITTGS) (PNIRTGVRT, VRTITTGSP) (PNIRTGVRT, RTITTGSPI) 
	(PNIRTGVRT, TITTGSPIT) (PNIRTGVRT, NIRTGVRTV) (PNIRTGVRT, IRTGVRTVT) (PNIRTGVRT, RTGVRTVTT) (PNIRTGVRT, TGVRTVTTG) 
	(NIRTGVRTI, IRTGVRTIT) (NIRTGVRTI, RTGVRTITT) (NIRTGVRTI, TGVRTITTG) (NIRTGVRTI, GVRTITTGS) (NIRTGVRTI, VRTITTGSP) 
	(NIRTGVRTI, RTITTGSPI) (NIRTGVRTI, TITTGSPIT) (NIRTGVRTI, ITTGSPITY) (IRTGVRTIT, RTGVRTITT) (IRTGVRTIT, TGVRTITTG) 
	(IRTGVRTIT, GVRTITTGS) (IRTGVRTIT, VRTITTGSP) (IRTGVRTIT, RTITTGSPI) (IRTGVRTIT, TITTGSPIT) (IRTGVRTIT, ITTGSPITY) 
	(IRTGVRTIT, TTGSPITYS) (RTGVRTITT, TGVRTITTG) (RTGVRTITT, GVRTITTGS) (RTGVRTITT, VRTITTGSP) (RTGVRTITT, RTITTGSPI) 
	(RTGVRTITT, TITTGSPIT) (RTGVRTITT, ITTGSPITY) (RTGVRTITT, TTGSPITYS) (RTGVRTITT, TGSPITYST) (TGVRTITTG, GVRTITTGS) 
	(TGVRTITTG, VRTITTGSP) (TGVRTITTG, RTITTGSPI) (TGVRTITTG, TITTGSPIT) (TGVRTITTG, ITTGSPITY) (TGVRTITTG, TTGSPITYS) 
	(TGVRTITTG, TGSPITYST) (TGVRTITTG, GSPITYSTY) (GVRTITTGS, VRTITTGSP) (GVRTITTGS, RTITTGSPI) (GVRTITTGS, TITTGSPIT) 
	(GVRTITTGS, ITTGSPITY) (GVRTITTGS, TTGSPITYS) (GVRTITTGS, TGSPITYST) (GVRTITTGS, GSPITYSTY) (GVRTITTGS, SPITYSTYG) 
	(VRTITTGSP, RTITTGSPI) (VRTITTGSP, TITTGSPIT) (VRTITTGSP, ITTGSPITY) (VRTITTGSP, TTGSPITYS) (VRTITTGSP, TGSPITYST) 
	(VRTITTGSP, GSPITYSTY) (VRTITTGSP, SPITYSTYG) (VRTITTGSP, PITYSTYGK) (RTITTGSPI, TITTGSPIT) (RTITTGSPI, ITTGSPITY) 
	(RTITTGSPI, TTGSPITYS) (RTITTGSPI, TGSPITYST) (RTITTGSPI, GSPITYSTY) (RTITTGSPI, SPITYSTYG) (RTITTGSPI, PITYSTYGK) 
	(RTITTGSPI, ITYSTYGKF) (TITTGSPIT, ITTGSPITY) (TITTGSPIT, TTGSPITYS) (TITTGSPIT, TGSPITYST) (TITTGSPIT, GSPITYSTY) 
	(TITTGSPIT, SPITYSTYG) (TITTGSPIT, PITYSTYGK) (TITTGSPIT, ITYSTYGKF) (TITTGSPIT, TYSTYGKFL) (ITTGSPITY, TTGSPITYS) 
	(ITTGSPITY, TGSPITYST) (ITTGSPITY, GSPITYSTY) (ITTGSPITY, SPITYSTYG) (ITTGSPITY, PITYSTYGK) (ITTGSPITY, ITYSTYGKF) 
	(ITTGSPITY, TYSTYGKFL) (ITTGSPITY, YSTYGKFLA) (TTGSPITYS, TGSPITYST) (TTGSPITYS, GSPITYSTY) (TTGSPITYS, SPITYSTYG) 
	(TTGSPITYS, PITYSTYGK) (TTGSPITYS, ITYSTYGKF) (TTGSPITYS, TYSTYGKFL) (TTGSPITYS, YSTYGKFLA) (TTGSPITYS, STYGKFLAD) 
	(TGSPITYST, GSPITYSTY) (TGSPITYST, SPITYSTYG) (TGSPITYST, PITYSTYGK) (TGSPITYST, ITYSTYGKF) (TGSPITYST, TYSTYGKFL) 
	(TGSPITYST, YSTYGKFLA) (TGSPITYST, STYGKFLAD) (TGSPITYST, TYGKFLADG) (GSPITYSTY, SPITYSTYG) (GSPITYSTY, PITYSTYGK) 
	(GSPITYSTY, ITYSTYGKF) (GSPITYSTY, TYSTYGKFL) (GSPITYSTY, YSTYGKFLA) (GSPITYSTY, STYGKFLAD) (GSPITYSTY, TYGKFLADG) 
	(GSPITYSTY, YGKFLADGG) (SPITYSTYG, PITYSTYGK) (SPITYSTYG, ITYSTYGKF) (SPITYSTYG, TYSTYGKFL) (SPITYSTYG, YSTYGKFLA) 
	(SPITYSTYG, STYGKFLAD) (SPITYSTYG, TYGKFLADG) (SPITYSTYG, YGKFLADGG) (SPITYSTYG, GKFLADGGC) (PITYSTYGK, ITYSTYGKF) 
	(PITYSTYGK, TYSTYGKFL) (PITYSTYGK, YSTYGKFLA) (PITYSTYGK, STYGKFLAD) (PITYSTYGK, TYGKFLADG) (PITYSTYGK, YGKFLADGG) 
	(PITYSTYGK, GKFLADGGC) (PITYSTYGK, KFLADGGCS) (ITYSTYGKF, TYSTYGKFL) (ITYSTYGKF, YSTYGKFLA) (ITYSTYGKF, STYGKFLAD) 
	(ITYSTYGKF, TYGKFLADG) (ITYSTYGKF, YGKFLADGG) (ITYSTYGKF, GKFLADGGC) (ITYSTYGKF, KFLADGGCS) (ITYSTYGKF, FLADGGCSG) 
	(TYSTYGKFL, YSTYGKFLA) (TYSTYGKFL, STYGKFLAD) (TYSTYGKFL, TYGKFLADG) (TYSTYGKFL, YGKFLADGG) (TYSTYGKFL, GKFLADGGC) 
	(TYSTYGKFL, KFLADGGCS) (TYSTYGKFL, FLADGGCSG) (TYSTYGKFL, LADGGCSGG) (YSTYGKFLA, STYGKFLAD) (YSTYGKFLA, TYGKFLADG) 
	(YSTYGKFLA, YGKFLADGG) (YSTYGKFLA, GKFLADGGC) (YSTYGKFLA, KFLADGGCS) (YSTYGKFLA, FLADGGCSG) (YSTYGKFLA, LADGGCSGG) 
	(YSTYGKFLA, ADGGCSGGA) (STYGKFLAD, TYGKFLADG) (STYGKFLAD, YGKFLADGG) (STYGKFLAD, GKFLADGGC) (STYGKFLAD, KFLADGGCS) 
	(STYGKFLAD, FLADGGCSG) (STYGKFLAD, LADGGCSGG) (STYGKFLAD, ADGGCSGGA) (STYGKFLAD, DGGCSGGAY) (TYGKFLADG, YGKFLADGG) 
	(TYGKFLADG, GKFLADGGC) (TYGKFLADG, KFLADGGCS) (TYGKFLADG, FLADGGCSG) (TYGKFLADG, LADGGCSGG) (TYGKFLADG, ADGGCSGGA) 
	(TYGKFLADG, DGGCSGGAY) (TYGKFLADG, GGCSGGAYD) (YGKFLADGG, GKFLADGGC) (YGKFLADGG, KFLADGGCS) (YGKFLADGG, FLADGGCSG) 
	(YGKFLADGG, LADGGCSGG) (YGKFLADGG, ADGGCSGGA) (YGKFLADGG, DGGCSGGAY) (YGKFLADGG, GGCSGGAYD) (YGKFLADGG, GCSGGAYDI) 
	(GKFLADGGC, KFLADGGCS) (GKFLADGGC, FLADGGCSG) (GKFLADGGC, LADGGCSGG) (GKFLADGGC, ADGGCSGGA) (GKFLADGGC, DGGCSGGAY) 
	(GKFLADGGC, GGCSGGAYD) (GKFLADGGC, GCSGGAYDI) (GKFLADGGC, CSGGAYDII) (KFLADGGCS, FLADGGCSG) (KFLADGGCS, LADGGCSGG) 
	(KFLADGGCS, ADGGCSGGA) (KFLADGGCS, DGGCSGGAY) (KFLADGGCS, GGCSGGAYD) (KFLADGGCS, GCSGGAYDI) (KFLADGGCS, CSGGAYDII) 
	(KFLADGGCS, SGGAYDIII) (FLADGGCSG, LADGGCSGG) (FLADGGCSG, ADGGCSGGA) (FLADGGCSG, DGGCSGGAY) (FLADGGCSG, GGCSGGAYD) 
	(FLADGGCSG, GCSGGAYDI) (FLADGGCSG, CSGGAYDII) (FLADGGCSG, SGGAYDIII) (FLADGGCSG, GGAYDIIIC) (LADGGCSGG, ADGGCSGGA) 
	(LADGGCSGG, DGGCSGGAY) (LADGGCSGG, GGCSGGAYD) (LADGGCSGG, GCSGGAYDI) (LADGGCSGG, CSGGAYDII) (LADGGCSGG, SGGAYDIII) 
	(LADGGCSGG, GGAYDIIIC) (LADGGCSGG, GAYDIIICD) (ADGGCSGGA, DGGCSGGAY) (ADGGCSGGA, GGCSGGAYD) (ADGGCSGGA, GCSGGAYDI) 
	(ADGGCSGGA, CSGGAYDII) (ADGGCSGGA, SGGAYDIII) (ADGGCSGGA, GGAYDIIIC) (ADGGCSGGA, GAYDIIICD) (ADGGCSGGA, AYDIIICDE) 
	(DGGCSGGAY, GGCSGGAYD) (DGGCSGGAY, GCSGGAYDI) (DGGCSGGAY, CSGGAYDII) (DGGCSGGAY, SGGAYDIII) (DGGCSGGAY, GGAYDIIIC) 
	(DGGCSGGAY, GAYDIIICD) (DGGCSGGAY, AYDIIICDE) (DGGCSGGAY, YDIIICDEC) (GGCSGGAYD, GCSGGAYDI) (GGCSGGAYD, CSGGAYDII) 
	(GGCSGGAYD, SGGAYDIII) (GGCSGGAYD, GGAYDIIIC) (GGCSGGAYD, GAYDIIICD) (GGCSGGAYD, AYDIIICDE) (GGCSGGAYD, YDIIICDEC) 
	(GGCSGGAYD, DIIICDECH) (GGCSGGAYD, GCSGGAYDV) (GGCSGGAYD, CSGGAYDVI) (GGCSGGAYD, SGGAYDVII) (GGCSGGAYD, GGAYDVIIC) 
	(GGCSGGAYD, GAYDVIICD) (GCSGGAYDI, CSGGAYDII) (GCSGGAYDI, SGGAYDIII) (GCSGGAYDI, GGAYDIIIC) (GCSGGAYDI, GAYDIIICD) 
	(GCSGGAYDI, AYDIIICDE) (GCSGGAYDI, YDIIICDEC) (GCSGGAYDI, DIIICDECH) (GCSGGAYDI, IIICDECHS) (CSGGAYDII, SGGAYDIII) 
	(CSGGAYDII, GGAYDIIIC) (CSGGAYDII, GAYDIIICD) (CSGGAYDII, AYDIIICDE) (CSGGAYDII, YDIIICDEC) (CSGGAYDII, DIIICDECH) 
	(CSGGAYDII, IIICDECHS) (CSGGAYDII, IICDECHST) (SGGAYDIII, GGAYDIIIC) (SGGAYDIII, GAYDIIICD) (SGGAYDIII, AYDIIICDE) 
	(SGGAYDIII, YDIIICDEC) (SGGAYDIII, DIIICDECH) (SGGAYDIII, IIICDECHS) (SGGAYDIII, IICDECHST) (SGGAYDIII, ICDECHSTD) 
	(GGAYDIIIC, GAYDIIICD) (GGAYDIIIC, AYDIIICDE) (GGAYDIIIC, YDIIICDEC) (GGAYDIIIC, DIIICDECH) (GGAYDIIIC, IIICDECHS) 
	(GGAYDIIIC, IICDECHST) (GGAYDIIIC, ICDECHSTD) (GGAYDIIIC, CDECHSTDA) (GAYDIIICD, AYDIIICDE) (GAYDIIICD, YDIIICDEC) 
	(GAYDIIICD, DIIICDECH) (GAYDIIICD, IIICDECHS) (GAYDIIICD, IICDECHST) (GAYDIIICD, ICDECHSTD) (GAYDIIICD, CDECHSTDA) 
	(GAYDIIICD, DECHSTDAT) (AYDIIICDE, YDIIICDEC) (AYDIIICDE, DIIICDECH) (AYDIIICDE, IIICDECHS) (AYDIIICDE, IICDECHST) 
	(AYDIIICDE, ICDECHSTD) (AYDIIICDE, CDECHSTDA) (AYDIIICDE, DECHSTDAT) (AYDIIICDE, ECHSTDATS) (YDIIICDEC, DIIICDECH) 
	(YDIIICDEC, IIICDECHS) (YDIIICDEC, IICDECHST) (YDIIICDEC, ICDECHSTD) (YDIIICDEC, CDECHSTDA) (YDIIICDEC, DECHSTDAT) 
	(YDIIICDEC, ECHSTDATS) (DIIICDECH, IIICDECHS) (DIIICDECH, IICDECHST) (DIIICDECH, ICDECHSTD) (DIIICDECH, CDECHSTDA) 
	(DIIICDECH, DECHSTDAT) (DIIICDECH, ECHSTDATS) (IIICDECHS, IICDECHST) (IIICDECHS, ICDECHSTD) (IIICDECHS, CDECHSTDA) 
	(IIICDECHS, DECHSTDAT) (IIICDECHS, ECHSTDATS) (IICDECHST, ICDECHSTD) (IICDECHST, CDECHSTDA) (IICDECHST, DECHSTDAT) 
	(IICDECHST, ECHSTDATS) (ICDECHSTD, CDECHSTDA) (ICDECHSTD, DECHSTDAT) (ICDECHSTD, ECHSTDATS) (CDECHSTDA, DECHSTDAT) 
	(CDECHSTDA, ECHSTDATS) (DECHSTDAT, ECHSTDATS) (LGIGTVLDQ, GIGTVLDQA) (LGIGTVLDQ, IGTVLDQAE) (LGIGTVLDQ, GTVLDQAET) 
	(LGIGTVLDQ, TVLDQAETA) (LGIGTVLDQ, VLDQAETAG) (LGIGTVLDQ, LDQAETAGA) (LGIGTVLDQ, DQAETAGAR) (LGIGTVLDQ, QAETAGARL) 
	(LGIGTVLDQ, LDQAETAGV) (LGIGTVLDQ, DQAETAGVR) (LGIGTVLDQ, QAETAGVRL) (GIGTVLDQA, IGTVLDQAE) (GIGTVLDQA, GTVLDQAET) 
	(GIGTVLDQA, TVLDQAETA) (GIGTVLDQA, VLDQAETAG) (GIGTVLDQA, LDQAETAGA) (GIGTVLDQA, DQAETAGAR) (GIGTVLDQA, QAETAGARL) 
	(GIGTVLDQA, AETAGARLV) (GIGTVLDQA, LDQAETAGV) (GIGTVLDQA, DQAETAGVR) (GIGTVLDQA, QAETAGVRL) (GIGTVLDQA, AETAGVRLT) 
	(IGTVLDQAE, GTVLDQAET) (IGTVLDQAE, TVLDQAETA) (IGTVLDQAE, VLDQAETAG) (IGTVLDQAE, LDQAETAGA) (IGTVLDQAE, DQAETAGAR) 
	(IGTVLDQAE, QAETAGARL) (IGTVLDQAE, AETAGARLV) (IGTVLDQAE, ETAGARLVV) (IGTVLDQAE, LDQAETAGV) (IGTVLDQAE, DQAETAGVR) 
	(IGTVLDQAE, QAETAGVRL) (IGTVLDQAE, AETAGVRLT) (IGTVLDQAE, ETAGVRLTV) (GTVLDQAET, TVLDQAETA) (GTVLDQAET, VLDQAETAG) 
	(GTVLDQAET, LDQAETAGA) (GTVLDQAET, DQAETAGAR) (GTVLDQAET, QAETAGARL) (GTVLDQAET, AETAGARLV) (GTVLDQAET, ETAGARLVV) 
	(GTVLDQAET, TAGARLVVL) (GTVLDQAET, LDQAETAGV) (GTVLDQAET, DQAETAGVR) (GTVLDQAET, QAETAGVRL) (GTVLDQAET, AETAGVRLT) 
	(GTVLDQAET, ETAGVRLTV) (GTVLDQAET, TAGVRLTVL) (TVLDQAETA, VLDQAETAG) (TVLDQAETA, LDQAETAGA) (TVLDQAETA, DQAETAGAR) 
	(TVLDQAETA, QAETAGARL) (TVLDQAETA, AETAGARLV) (TVLDQAETA, ETAGARLVV) (TVLDQAETA, TAGARLVVL) (TVLDQAETA, AGARLVVLA) 
	(TVLDQAETA, LDQAETAGV) (TVLDQAETA, DQAETAGVR) (TVLDQAETA, QAETAGVRL) (TVLDQAETA, AETAGVRLT) (TVLDQAETA, ETAGVRLTV) 
	(TVLDQAETA, TAGVRLTVL) (TVLDQAETA, AGVRLTVLA) (VLDQAETAG, LDQAETAGA) (VLDQAETAG, DQAETAGAR) (VLDQAETAG, QAETAGARL) 
	(VLDQAETAG, AETAGARLV) (VLDQAETAG, ETAGARLVV) (VLDQAETAG, TAGARLVVL) (VLDQAETAG, AGARLVVLA) (VLDQAETAG, GARLVVLAT) 
	(VLDQAETAG, LDQAETAGV) (VLDQAETAG, DQAETAGVR) (VLDQAETAG, QAETAGVRL) (VLDQAETAG, AETAGVRLT) (VLDQAETAG, ETAGVRLTV) 
	(VLDQAETAG, TAGVRLTVL) (VLDQAETAG, AGVRLTVLA) (VLDQAETAG, GVRLTVLAT) (LDQAETAGA, DQAETAGAR) (LDQAETAGA, QAETAGARL) 
	(LDQAETAGA, AETAGARLV) (LDQAETAGA, ETAGARLVV) (LDQAETAGA, TAGARLVVL) (LDQAETAGA, AGARLVVLA) (LDQAETAGA, GARLVVLAT) 
	(LDQAETAGA, ARLVVLATA) (DQAETAGAR, QAETAGARL) (DQAETAGAR, AETAGARLV) (DQAETAGAR, ETAGARLVV) (DQAETAGAR, TAGARLVVL) 
	(DQAETAGAR, AGARLVVLA) (DQAETAGAR, GARLVVLAT) (DQAETAGAR, ARLVVLATA) (DQAETAGAR, RLVVLATAT) (QAETAGARL, AETAGARLV) 
	(QAETAGARL, ETAGARLVV) (QAETAGARL, TAGARLVVL) (QAETAGARL, AGARLVVLA) (QAETAGARL, GARLVVLAT) (QAETAGARL, ARLVVLATA) 
	(QAETAGARL, RLVVLATAT) (QAETAGARL, LVVLATATP) (AETAGARLV, ETAGARLVV) (AETAGARLV, TAGARLVVL) (AETAGARLV, AGARLVVLA) 
	(AETAGARLV, GARLVVLAT) (AETAGARLV, ARLVVLATA) (AETAGARLV, RLVVLATAT) (AETAGARLV, LVVLATATP) (AETAGARLV, VVLATATPP) 
	(ETAGARLVV, TAGARLVVL) (ETAGARLVV, AGARLVVLA) (ETAGARLVV, GARLVVLAT) (ETAGARLVV, ARLVVLATA) (ETAGARLVV, RLVVLATAT) 
	(ETAGARLVV, LVVLATATP) (ETAGARLVV, VVLATATPP) (ETAGARLVV, VLATATPPG) (TAGARLVVL, AGARLVVLA) (TAGARLVVL, GARLVVLAT) 
	(TAGARLVVL, ARLVVLATA) (TAGARLVVL, RLVVLATAT) (TAGARLVVL, LVVLATATP) (TAGARLVVL, VVLATATPP) (TAGARLVVL, VLATATPPG) 
	(TAGARLVVL, LATATPPGS) (AGARLVVLA, GARLVVLAT) (AGARLVVLA, ARLVVLATA) (AGARLVVLA, RLVVLATAT) (AGARLVVLA, LVVLATATP) 
	(AGARLVVLA, VVLATATPP) (AGARLVVLA, VLATATPPG) (AGARLVVLA, LATATPPGS) (AGARLVVLA, ATATPPGSV) (GARLVVLAT, ARLVVLATA) 
	(GARLVVLAT, RLVVLATAT) (GARLVVLAT, LVVLATATP) (GARLVVLAT, VVLATATPP) (GARLVVLAT, VLATATPPG) (GARLVVLAT, LATATPPGS) 
	(GARLVVLAT, ATATPPGSV) (GARLVVLAT, TATPPGSVT) (ARLVVLATA, RLVVLATAT) (ARLVVLATA, LVVLATATP) (ARLVVLATA, VVLATATPP) 
	(ARLVVLATA, VLATATPPG) (ARLVVLATA, LATATPPGS) (ARLVVLATA, ATATPPGSV) (ARLVVLATA, TATPPGSVT) (ARLVVLATA, ATPPGSVTV) 
	(RLVVLATAT, LVVLATATP) (RLVVLATAT, VVLATATPP) (RLVVLATAT, VLATATPPG) (RLVVLATAT, LATATPPGS) (RLVVLATAT, ATATPPGSV) 
	(RLVVLATAT, TATPPGSVT) (RLVVLATAT, ATPPGSVTV) (RLVVLATAT, TPPGSVTVP) (LVVLATATP, VVLATATPP) (LVVLATATP, VLATATPPG) 
	(LVVLATATP, LATATPPGS) (LVVLATATP, ATATPPGSV) (LVVLATATP, TATPPGSVT) (LVVLATATP, ATPPGSVTV) (LVVLATATP, TPPGSVTVP) 
	(LVVLATATP, PPGSVTVPH) (VVLATATPP, VLATATPPG) (VVLATATPP, LATATPPGS) (VVLATATPP, ATATPPGSV) (VVLATATPP, TATPPGSVT) 
	(VVLATATPP, ATPPGSVTV) (VVLATATPP, TPPGSVTVP) (VVLATATPP, PPGSVTVPH) (VVLATATPP, PGSVTVPHP) (VLATATPPG, LATATPPGS) 
	(VLATATPPG, ATATPPGSV) (VLATATPPG, TATPPGSVT) (VLATATPPG, ATPPGSVTV) (VLATATPPG, TPPGSVTVP) (VLATATPPG, PPGSVTVPH) 
	(VLATATPPG, PGSVTVPHP) (VLATATPPG, GSVTVPHPN) (VLATATPPG, ATPPGSVTT) (VLATATPPG, TPPGSVTTP) (VLATATPPG, PPGSVTTPH) 
	(VLATATPPG, PGSVTTPHP) (VLATATPPG, GSVTTPHPN) (LATATPPGS, ATATPPGSV) (LATATPPGS, TATPPGSVT) (LATATPPGS, ATPPGSVTV) 
	(LATATPPGS, TPPGSVTVP) (LATATPPGS, PPGSVTVPH) (LATATPPGS, PGSVTVPHP) (LATATPPGS, GSVTVPHPN) (LATATPPGS, SVTVPHPNI) 
	(LATATPPGS, ATPPGSVTT) (LATATPPGS, TPPGSVTTP) (LATATPPGS, PPGSVTTPH) (LATATPPGS, PGSVTTPHP) (LATATPPGS, GSVTTPHPN) 
	(LATATPPGS, SVTTPHPNI) (NIEEVALST, IEEVALSTT) (NIEEVALST, EEVALSTTG) (NIEEVALST, EVALSTTGE) (NIEEVALST, VALSTTGEI) 
	(NIEEVALST, ALSTTGEIP) (NIEEVALST, LSTTGEIPF) (NIEEVALST, STTGEIPFY) (NIEEVALST, TTGEIPFYG) (IEEVALSTT, EEVALSTTG) 
	(IEEVALSTT, EVALSTTGE) (IEEVALSTT, VALSTTGEI) (IEEVALSTT, ALSTTGEIP) (IEEVALSTT, LSTTGEIPF) (IEEVALSTT, STTGEIPFY) 
	(IEEVALSTT, TTGEIPFYG) (IEEVALSTT, TGEIPFYGK) (EEVALSTTG, EVALSTTGE) (EEVALSTTG, VALSTTGEI) (EEVALSTTG, ALSTTGEIP) 
	(EEVALSTTG, LSTTGEIPF) (EEVALSTTG, STTGEIPFY) (EEVALSTTG, TTGEIPFYG) (EEVALSTTG, TGEIPFYGK) (EEVALSTTG, GEIPFYGKA) 
	(EVALSTTGE, VALSTTGEI) (EVALSTTGE, ALSTTGEIP) (EVALSTTGE, LSTTGEIPF) (EVALSTTGE, STTGEIPFY) (EVALSTTGE, TTGEIPFYG) 
	(EVALSTTGE, TGEIPFYGK) (EVALSTTGE, GEIPFYGKA) (EVALSTTGE, EIPFYGKAI) (VALSTTGEI, ALSTTGEIP) (VALSTTGEI, LSTTGEIPF) 
	(VALSTTGEI, STTGEIPFY) (VALSTTGEI, TTGEIPFYG) (VALSTTGEI, TGEIPFYGK) (VALSTTGEI, GEIPFYGKA) (VALSTTGEI, EIPFYGKAI) 
	(VALSTTGEI, IPFYGKAIP) (ALSTTGEIP, LSTTGEIPF) (ALSTTGEIP, STTGEIPFY) (ALSTTGEIP, TTGEIPFYG) (ALSTTGEIP, TGEIPFYGK) 
	(ALSTTGEIP, GEIPFYGKA) (ALSTTGEIP, EIPFYGKAI) (ALSTTGEIP, IPFYGKAIP) (ALSTTGEIP, PFYGKAIPL) (LSTTGEIPF, STTGEIPFY) 
	(LSTTGEIPF, TTGEIPFYG) (LSTTGEIPF, TGEIPFYGK) (LSTTGEIPF, GEIPFYGKA) (LSTTGEIPF, EIPFYGKAI) (LSTTGEIPF, IPFYGKAIP) 
	(LSTTGEIPF, PFYGKAIPL) (LSTTGEIPF, FYGKAIPLE) (STTGEIPFY, TTGEIPFYG) (STTGEIPFY, TGEIPFYGK) (STTGEIPFY, GEIPFYGKA) 
	(STTGEIPFY, EIPFYGKAI) (STTGEIPFY, IPFYGKAIP) (STTGEIPFY, PFYGKAIPL) (STTGEIPFY, FYGKAIPLE) (TTGEIPFYG, TGEIPFYGK) 
	(TTGEIPFYG, GEIPFYGKA) (TTGEIPFYG, EIPFYGKAI) (TTGEIPFYG, IPFYGKAIP) (TTGEIPFYG, PFYGKAIPL) (TTGEIPFYG, FYGKAIPLE) 
	(TGEIPFYGK, GEIPFYGKA) (TGEIPFYGK, EIPFYGKAI) (TGEIPFYGK, IPFYGKAIP) (TGEIPFYGK, PFYGKAIPL) (TGEIPFYGK, FYGKAIPLE) 
	(GEIPFYGKA, EIPFYGKAI) (GEIPFYGKA, IPFYGKAIP) (GEIPFYGKA, PFYGKAIPL) (GEIPFYGKA, FYGKAIPLE) (GEIPFYGKA, PFYGKAIPI) 
	(GEIPFYGKA, FYGKAIPIA) (EIPFYGKAI, IPFYGKAIP) (EIPFYGKAI, PFYGKAIPL) (EIPFYGKAI, FYGKAIPLE) (EIPFYGKAI, PFYGKAIPI) 
	(EIPFYGKAI, FYGKAIPIA) (IPFYGKAIP, PFYGKAIPL) (IPFYGKAIP, FYGKAIPLE) (IPFYGKAIP, PFYGKAIPI) (IPFYGKAIP, FYGKAIPIA) 
	(PFYGKAIPL, FYGKAIPLE) (IKGGRHLIF, KGGRHLIFC) (IKGGRHLIF, GGRHLIFCH) (IKGGRHLIF, GRHLIFCHS) (IKGGRHLIF, RHLIFCHSK) 
	(IKGGRHLIF, HLIFCHSKK) (IKGGRHLIF, LIFCHSKKK) (IKGGRHLIF, IFCHSKKKC) (IKGGRHLIF, FCHSKKKCD) (KGGRHLIFC, GGRHLIFCH) 
	(KGGRHLIFC, GRHLIFCHS) (KGGRHLIFC, RHLIFCHSK) (KGGRHLIFC, HLIFCHSKK) (KGGRHLIFC, LIFCHSKKK) (KGGRHLIFC, IFCHSKKKC) 
	(KGGRHLIFC, FCHSKKKCD) (KGGRHLIFC, CHSKKKCDE) (GGRHLIFCH, GRHLIFCHS) (GGRHLIFCH, RHLIFCHSK) (GGRHLIFCH, HLIFCHSKK) 
	(GGRHLIFCH, LIFCHSKKK) (GGRHLIFCH, IFCHSKKKC) (GGRHLIFCH, FCHSKKKCD) (GGRHLIFCH, CHSKKKCDE) (GGRHLIFCH, HSKKKCDEL) 
	(GRHLIFCHS, RHLIFCHSK) (GRHLIFCHS, HLIFCHSKK) (GRHLIFCHS, LIFCHSKKK) (GRHLIFCHS, IFCHSKKKC) (GRHLIFCHS, FCHSKKKCD) 
	(GRHLIFCHS, CHSKKKCDE) (GRHLIFCHS, HSKKKCDEL) (GRHLIFCHS, SKKKCDELA) (RHLIFCHSK, HLIFCHSKK) (RHLIFCHSK, LIFCHSKKK) 
	(RHLIFCHSK, IFCHSKKKC) (RHLIFCHSK, FCHSKKKCD) (RHLIFCHSK, CHSKKKCDE) (RHLIFCHSK, HSKKKCDEL) (RHLIFCHSK, SKKKCDELA) 
	(RHLIFCHSK, KKKCDELAA) (HLIFCHSKK, LIFCHSKKK) (HLIFCHSKK, IFCHSKKKC) (HLIFCHSKK, FCHSKKKCD) (HLIFCHSKK, CHSKKKCDE) 
	(HLIFCHSKK, HSKKKCDEL) (HLIFCHSKK, SKKKCDELA) (HLIFCHSKK, KKKCDELAA) (HLIFCHSKK, KKCDELAAK) (LIFCHSKKK, IFCHSKKKC) 
	(LIFCHSKKK, FCHSKKKCD) (LIFCHSKKK, CHSKKKCDE) (LIFCHSKKK, HSKKKCDEL) (LIFCHSKKK, SKKKCDELA) (LIFCHSKKK, KKKCDELAA) 
	(LIFCHSKKK, KKCDELAAK) (LIFCHSKKK, KCDELAAKL) (IFCHSKKKC, FCHSKKKCD) (IFCHSKKKC, CHSKKKCDE) (IFCHSKKKC, HSKKKCDEL) 
	(IFCHSKKKC, SKKKCDELA) (IFCHSKKKC, KKKCDELAA) (IFCHSKKKC, KKCDELAAK) (IFCHSKKKC, KCDELAAKL) (IFCHSKKKC, CDELAAKLV) 
	(FCHSKKKCD, CHSKKKCDE) (FCHSKKKCD, HSKKKCDEL) (FCHSKKKCD, SKKKCDELA) (FCHSKKKCD, KKKCDELAA) (FCHSKKKCD, KKCDELAAK) 
	(FCHSKKKCD, KCDELAAKL) (FCHSKKKCD, CDELAAKLV) (FCHSKKKCD, DELAAKLVA) (CHSKKKCDE, HSKKKCDEL) (CHSKKKCDE, SKKKCDELA) 
	(CHSKKKCDE, KKKCDELAA) (CHSKKKCDE, KKCDELAAK) (CHSKKKCDE, KCDELAAKL) (CHSKKKCDE, CDELAAKLV) (CHSKKKCDE, DELAAKLVA) 
	(CHSKKKCDE, ELAAKLVAL) (HSKKKCDEL, SKKKCDELA) (HSKKKCDEL, KKKCDELAA) (HSKKKCDEL, KKCDELAAK) (HSKKKCDEL, KCDELAAKL) 
	(HSKKKCDEL, CDELAAKLV) (HSKKKCDEL, DELAAKLVA) (HSKKKCDEL, ELAAKLVAL) (HSKKKCDEL, LAAKLVALG) (SKKKCDELA, KKKCDELAA) 
	(SKKKCDELA, KKCDELAAK) (SKKKCDELA, KCDELAAKL) (SKKKCDELA, CDELAAKLV) (SKKKCDELA, DELAAKLVA) (SKKKCDELA, ELAAKLVAL) 
	(SKKKCDELA, LAAKLVALG) (KKKCDELAA, KKCDELAAK) (KKKCDELAA, KCDELAAKL) (KKKCDELAA, CDELAAKLV) (KKKCDELAA, DELAAKLVA) 
	(KKKCDELAA, ELAAKLVAL) (KKKCDELAA, LAAKLVALG) (KKCDELAAK, KCDELAAKL) (KKCDELAAK, CDELAAKLV) (KKCDELAAK, DELAAKLVA) 
	(KKCDELAAK, ELAAKLVAL) (KKCDELAAK, LAAKLVALG) (KCDELAAKL, CDELAAKLV) (KCDELAAKL, DELAAKLVA) (KCDELAAKL, ELAAKLVAL) 
	(KCDELAAKL, LAAKLVALG) (CDELAAKLV, DELAAKLVA) (CDELAAKLV, ELAAKLVAL) (CDELAAKLV, LAAKLVALG) (DELAAKLVA, ELAAKLVAL) 
	(DELAAKLVA, LAAKLVALG) (ELAAKLVAL, LAAKLVALG) (NAVAYYRGL, AVAYYRGLD) (NAVAYYRGL, VAYYRGLDV) (NAVAYYRGL, AYYRGLDVS) 
	(NAVAYYRGL, YYRGLDVSV) (NAVAYYRGL, YRGLDVSVI) (NAVAYYRGL, RGLDVSVIP) (NAVAYYRGL, GLDVSVIPT) (NAVAYYRGL, LDVSVIPTS) 
	(NAVAYYRGL, LDVSVIPTT) (AVAYYRGLD, VAYYRGLDV) (AVAYYRGLD, AYYRGLDVS) (AVAYYRGLD, YYRGLDVSV) (AVAYYRGLD, YRGLDVSVI) 
	(AVAYYRGLD, RGLDVSVIP) (AVAYYRGLD, GLDVSVIPT) (AVAYYRGLD, LDVSVIPTS) (AVAYYRGLD, DVSVIPTSG) (AVAYYRGLD, LDVSVIPTT) 
	(AVAYYRGLD, DVSVIPTTG) (VAYYRGLDV, AYYRGLDVS) (VAYYRGLDV, YYRGLDVSV) (VAYYRGLDV, YRGLDVSVI) (VAYYRGLDV, RGLDVSVIP) 
	(VAYYRGLDV, GLDVSVIPT) (VAYYRGLDV, LDVSVIPTS) (VAYYRGLDV, DVSVIPTSG) (VAYYRGLDV, VSVIPTSGD) (VAYYRGLDV, LDVSVIPTT) 
	(VAYYRGLDV, DVSVIPTTG) (VAYYRGLDV, VSVIPTTGD) (AYYRGLDVS, YYRGLDVSV) (AYYRGLDVS, YRGLDVSVI) (AYYRGLDVS, RGLDVSVIP) 
	(AYYRGLDVS, GLDVSVIPT) (AYYRGLDVS, LDVSVIPTS) (AYYRGLDVS, DVSVIPTSG) (AYYRGLDVS, VSVIPTSGD) (AYYRGLDVS, SVIPTSGDV) 
	(AYYRGLDVS, LDVSVIPTT) (AYYRGLDVS, DVSVIPTTG) (AYYRGLDVS, VSVIPTTGD) (AYYRGLDVS, SVIPTTGDV) (YYRGLDVSV, YRGLDVSVI) 
	(YYRGLDVSV, RGLDVSVIP) (YYRGLDVSV, GLDVSVIPT) (YYRGLDVSV, LDVSVIPTS) (YYRGLDVSV, DVSVIPTSG) (YYRGLDVSV, VSVIPTSGD) 
	(YYRGLDVSV, SVIPTSGDV) (YYRGLDVSV, VIPTSGDVV) (YYRGLDVSV, LDVSVIPTT) (YYRGLDVSV, DVSVIPTTG) (YYRGLDVSV, VSVIPTTGD) 
	(YYRGLDVSV, SVIPTTGDV) (YYRGLDVSV, VIPTTGDVV) (YRGLDVSVI, RGLDVSVIP) (YRGLDVSVI, GLDVSVIPT) (YRGLDVSVI, LDVSVIPTS) 
	(YRGLDVSVI, DVSVIPTSG) (YRGLDVSVI, VSVIPTSGD) (YRGLDVSVI, SVIPTSGDV) (YRGLDVSVI, VIPTSGDVV) (YRGLDVSVI, IPTSGDVVV) 
	(YRGLDVSVI, LDVSVIPTT) (YRGLDVSVI, DVSVIPTTG) (YRGLDVSVI, VSVIPTTGD) (YRGLDVSVI, SVIPTTGDV) (YRGLDVSVI, VIPTTGDVV) 
	(YRGLDVSVI, IPTTGDVVV) (RGLDVSVIP, GLDVSVIPT) (RGLDVSVIP, LDVSVIPTS) (RGLDVSVIP, DVSVIPTSG) (RGLDVSVIP, VSVIPTSGD) 
	(RGLDVSVIP, SVIPTSGDV) (RGLDVSVIP, VIPTSGDVV) (RGLDVSVIP, IPTSGDVVV) (RGLDVSVIP, PTSGDVVVV) (RGLDVSVIP, LDVSVIPTT) 
	(RGLDVSVIP, DVSVIPTTG) (RGLDVSVIP, VSVIPTTGD) (RGLDVSVIP, SVIPTTGDV) (RGLDVSVIP, VIPTTGDVV) (RGLDVSVIP, IPTTGDVVV) 
	(RGLDVSVIP, PTTGDVVVC) (GLDVSVIPT, LDVSVIPTS) (GLDVSVIPT, DVSVIPTSG) (GLDVSVIPT, VSVIPTSGD) (GLDVSVIPT, SVIPTSGDV) 
	(GLDVSVIPT, VIPTSGDVV) (GLDVSVIPT, IPTSGDVVV) (GLDVSVIPT, PTSGDVVVV) (GLDVSVIPT, LDVSVIPTT) (GLDVSVIPT, DVSVIPTTG) 
	(GLDVSVIPT, VSVIPTTGD) (GLDVSVIPT, SVIPTTGDV) (GLDVSVIPT, VIPTTGDVV) (GLDVSVIPT, IPTTGDVVV) (GLDVSVIPT, PTTGDVVVC) 
	(GLDVSVIPT, TTGDVVVCA) (LDVSVIPTS, DVSVIPTSG) (LDVSVIPTS, VSVIPTSGD) (LDVSVIPTS, SVIPTSGDV) (LDVSVIPTS, VIPTSGDVV) 
	(LDVSVIPTS, IPTSGDVVV) (LDVSVIPTS, PTSGDVVVV) (DVSVIPTSG, VSVIPTSGD) (DVSVIPTSG, SVIPTSGDV) (DVSVIPTSG, VIPTSGDVV) 
	(DVSVIPTSG, IPTSGDVVV) (DVSVIPTSG, PTSGDVVVV) (VSVIPTSGD, SVIPTSGDV) (VSVIPTSGD, VIPTSGDVV) (VSVIPTSGD, IPTSGDVVV) 
	(VSVIPTSGD, PTSGDVVVV) (SVIPTSGDV, VIPTSGDVV) (SVIPTSGDV, IPTSGDVVV) (SVIPTSGDV, PTSGDVVVV) (VIPTSGDVV, IPTSGDVVV) 
	(VIPTSGDVV, PTSGDVVVV) (IPTSGDVVV, PTSGDVVVV) (TGDFDSVID, GDFDSVIDC) (TGDFDSVID, DFDSVIDCN) (TGDFDSVID, FDSVIDCNT) 
	(TGDFDSVID, DSVIDCNTC) (TGDFDSVID, SVIDCNTCV) (TGDFDSVID, VIDCNTCVT) (TGDFDSVID, IDCNTCVTQ) (TGDFDSVID, DCNTCVTQT) 
	(TGDFDSVID, FDSVIDCNV) (TGDFDSVID, DSVIDCNVA) (TGDFDSVID, SVIDCNVAV) (TGDFDSVID, VIDCNVAVE) (TGDFDSVID, IDCNVAVEQ) 
	(TGDFDSVID, DCNVAVEQY) (GDFDSVIDC, DFDSVIDCN) (GDFDSVIDC, FDSVIDCNT) (GDFDSVIDC, DSVIDCNTC) (GDFDSVIDC, SVIDCNTCV) 
	(GDFDSVIDC, VIDCNTCVT) (GDFDSVIDC, IDCNTCVTQ) (GDFDSVIDC, DCNTCVTQT) (GDFDSVIDC, CNTCVTQTV) (GDFDSVIDC, FDSVIDCNV) 
	(GDFDSVIDC, DSVIDCNVA) (GDFDSVIDC, SVIDCNVAV) (GDFDSVIDC, VIDCNVAVE) (GDFDSVIDC, IDCNVAVEQ) (GDFDSVIDC, DCNVAVEQY) 
	(GDFDSVIDC, CNVAVEQYV) (DFDSVIDCN, FDSVIDCNT) (DFDSVIDCN, DSVIDCNTC) (DFDSVIDCN, SVIDCNTCV) (DFDSVIDCN, VIDCNTCVT) 
	(DFDSVIDCN, IDCNTCVTQ) (DFDSVIDCN, DCNTCVTQT) (DFDSVIDCN, CNTCVTQTV) (DFDSVIDCN, NTCVTQTVD) (DFDSVIDCN, FDSVIDCNV) 
	(DFDSVIDCN, DSVIDCNVA) (DFDSVIDCN, SVIDCNVAV) (DFDSVIDCN, VIDCNVAVE) (DFDSVIDCN, IDCNVAVEQ) (DFDSVIDCN, DCNVAVEQY) 
	(DFDSVIDCN, CNVAVEQYV) (DFDSVIDCN, NVAVEQYVD) (FDSVIDCNT, DSVIDCNTC) (FDSVIDCNT, SVIDCNTCV) (FDSVIDCNT, VIDCNTCVT) 
	(FDSVIDCNT, IDCNTCVTQ) (FDSVIDCNT, DCNTCVTQT) (FDSVIDCNT, CNTCVTQTV) (FDSVIDCNT, NTCVTQTVD) (FDSVIDCNT, TCVTQTVDF) 
	(DSVIDCNTC, SVIDCNTCV) (DSVIDCNTC, VIDCNTCVT) (DSVIDCNTC, IDCNTCVTQ) (DSVIDCNTC, DCNTCVTQT) (DSVIDCNTC, CNTCVTQTV) 
	(DSVIDCNTC, NTCVTQTVD) (DSVIDCNTC, TCVTQTVDF) (DSVIDCNTC, CVTQTVDFS) (SVIDCNTCV, VIDCNTCVT) (SVIDCNTCV, IDCNTCVTQ) 
	(SVIDCNTCV, DCNTCVTQT) (SVIDCNTCV, CNTCVTQTV) (SVIDCNTCV, NTCVTQTVD) (SVIDCNTCV, TCVTQTVDF) (SVIDCNTCV, CVTQTVDFS) 
	(SVIDCNTCV, VTQTVDFSL) (VIDCNTCVT, IDCNTCVTQ) (VIDCNTCVT, DCNTCVTQT) (VIDCNTCVT, CNTCVTQTV) (VIDCNTCVT, NTCVTQTVD) 
	(VIDCNTCVT, TCVTQTVDF) (VIDCNTCVT, CVTQTVDFS) (VIDCNTCVT, VTQTVDFSL) (VIDCNTCVT, TQTVDFSLD) (IDCNTCVTQ, DCNTCVTQT) 
	(IDCNTCVTQ, CNTCVTQTV) (IDCNTCVTQ, NTCVTQTVD) (IDCNTCVTQ, TCVTQTVDF) (IDCNTCVTQ, CVTQTVDFS) (IDCNTCVTQ, VTQTVDFSL) 
	(IDCNTCVTQ, TQTVDFSLD) (IDCNTCVTQ, QTVDFSLDP) (DCNTCVTQT, CNTCVTQTV) (DCNTCVTQT, NTCVTQTVD) (DCNTCVTQT, TCVTQTVDF) 
	(DCNTCVTQT, CVTQTVDFS) (DCNTCVTQT, VTQTVDFSL) (DCNTCVTQT, TQTVDFSLD) (DCNTCVTQT, QTVDFSLDP) (DCNTCVTQT, TVDFSLDPT) 
	(CNTCVTQTV, NTCVTQTVD) (CNTCVTQTV, TCVTQTVDF) (CNTCVTQTV, CVTQTVDFS) (CNTCVTQTV, VTQTVDFSL) (CNTCVTQTV, TQTVDFSLD) 
	(CNTCVTQTV, QTVDFSLDP) (CNTCVTQTV, TVDFSLDPT) (CNTCVTQTV, VDFSLDPTF) (NTCVTQTVD, TCVTQTVDF) (NTCVTQTVD, CVTQTVDFS) 
	(NTCVTQTVD, VTQTVDFSL) (NTCVTQTVD, TQTVDFSLD) (NTCVTQTVD, QTVDFSLDP) (NTCVTQTVD, TVDFSLDPT) (NTCVTQTVD, VDFSLDPTF) 
	(NTCVTQTVD, DFSLDPTFT) (TCVTQTVDF, CVTQTVDFS) (TCVTQTVDF, VTQTVDFSL) (TCVTQTVDF, TQTVDFSLD) (TCVTQTVDF, QTVDFSLDP) 
	(TCVTQTVDF, TVDFSLDPT) (TCVTQTVDF, VDFSLDPTF) (TCVTQTVDF, DFSLDPTFT) (TCVTQTVDF, FSLDPTFTI) (CVTQTVDFS, VTQTVDFSL) 
	(CVTQTVDFS, TQTVDFSLD) (CVTQTVDFS, QTVDFSLDP) (CVTQTVDFS, TVDFSLDPT) (CVTQTVDFS, VDFSLDPTF) (CVTQTVDFS, DFSLDPTFT) 
	(CVTQTVDFS, FSLDPTFTI) (CVTQTVDFS, SLDPTFTIE) (VTQTVDFSL, TQTVDFSLD) (VTQTVDFSL, QTVDFSLDP) (VTQTVDFSL, TVDFSLDPT) 
	(VTQTVDFSL, VDFSLDPTF) (VTQTVDFSL, DFSLDPTFT) (VTQTVDFSL, FSLDPTFTI) (VTQTVDFSL, SLDPTFTIE) (VTQTVDFSL, LDPTFTIET) 
	(TQTVDFSLD, QTVDFSLDP) (TQTVDFSLD, TVDFSLDPT) (TQTVDFSLD, VDFSLDPTF) (TQTVDFSLD, DFSLDPTFT) (TQTVDFSLD, FSLDPTFTI) 
	(TQTVDFSLD, SLDPTFTIE) (TQTVDFSLD, LDPTFTIET) (TQTVDFSLD, DPTFTIETT) (QTVDFSLDP, TVDFSLDPT) (QTVDFSLDP, VDFSLDPTF) 
	(QTVDFSLDP, DFSLDPTFT) (QTVDFSLDP, FSLDPTFTI) (QTVDFSLDP, SLDPTFTIE) (QTVDFSLDP, LDPTFTIET) (QTVDFSLDP, DPTFTIETT) 
	(QTVDFSLDP, PTFTIETTT) (TVDFSLDPT, VDFSLDPTF) (TVDFSLDPT, DFSLDPTFT) (TVDFSLDPT, FSLDPTFTI) (TVDFSLDPT, SLDPTFTIE) 
	(TVDFSLDPT, LDPTFTIET) (TVDFSLDPT, DPTFTIETT) (TVDFSLDPT, PTFTIETTT) (TVDFSLDPT, TFTIETTTV) (VDFSLDPTF, DFSLDPTFT) 
	(VDFSLDPTF, FSLDPTFTI) (VDFSLDPTF, SLDPTFTIE) (VDFSLDPTF, LDPTFTIET) (VDFSLDPTF, DPTFTIETT) (VDFSLDPTF, PTFTIETTT) 
	(VDFSLDPTF, TFTIETTTV) (VDFSLDPTF, FTIETTTVP) (VDFSLDPTF, SLDPTFTIT) (VDFSLDPTF, LDPTFTITT) (VDFSLDPTF, DPTFTITTQ) 
	(VDFSLDPTF, DFSLDPTFS) (VDFSLDPTF, FSLDPTFSI) (VDFSLDPTF, SLDPTFSIE) (VDFSLDPTF, LDPTFSIET) (DFSLDPTFT, FSLDPTFTI) 
	(DFSLDPTFT, SLDPTFTIE) (DFSLDPTFT, LDPTFTIET) (DFSLDPTFT, DPTFTIETT) (DFSLDPTFT, PTFTIETTT) (DFSLDPTFT, TFTIETTTV) 
	(DFSLDPTFT, FTIETTTVP) (DFSLDPTFT, TIETTTVPQ) (DFSLDPTFT, SLDPTFTIT) (DFSLDPTFT, LDPTFTITT) (DFSLDPTFT, DPTFTITTQ) 
	(FSLDPTFTI, SLDPTFTIE) (FSLDPTFTI, LDPTFTIET) (FSLDPTFTI, DPTFTIETT) (FSLDPTFTI, PTFTIETTT) (FSLDPTFTI, TFTIETTTV) 
	(FSLDPTFTI, FTIETTTVP) (FSLDPTFTI, TIETTTVPQ) (FSLDPTFTI, IETTTVPQD) (FSLDPTFTI, SLDPTFTIT) (FSLDPTFTI, LDPTFTITT) 
	(FSLDPTFTI, DPTFTITTQ) (SLDPTFTIE, LDPTFTIET) (SLDPTFTIE, DPTFTIETT) (SLDPTFTIE, PTFTIETTT) (SLDPTFTIE, TFTIETTTV) 
	(SLDPTFTIE, FTIETTTVP) (SLDPTFTIE, TIETTTVPQ) (SLDPTFTIE, IETTTVPQD) (SLDPTFTIE, ETTTVPQDA) (LDPTFTIET, DPTFTIETT) 
	(LDPTFTIET, PTFTIETTT) (LDPTFTIET, TFTIETTTV) (LDPTFTIET, FTIETTTVP) (LDPTFTIET, TIETTTVPQ) (LDPTFTIET, IETTTVPQD) 
	(LDPTFTIET, ETTTVPQDA) (LDPTFTIET, TTTVPQDAV) (TLPQDAVSR, LPQDAVSRT) (TLPQDAVSR, PQDAVSRTQ) (TLPQDAVSR, QDAVSRTQR) 
	(TLPQDAVSR, DAVSRTQRR) (TLPQDAVSR, AVSRTQRRG) (TLPQDAVSR, VSRTQRRGR) (TLPQDAVSR, SRTQRRGRT) (TLPQDAVSR, RTQRRGRTG) 
	(LPQDAVSRT, PQDAVSRTQ) (LPQDAVSRT, QDAVSRTQR) (LPQDAVSRT, DAVSRTQRR) (LPQDAVSRT, AVSRTQRRG) (LPQDAVSRT, VSRTQRRGR) 
	(LPQDAVSRT, SRTQRRGRT) (LPQDAVSRT, RTQRRGRTG) (LPQDAVSRT, TQRRGRTGR) (PQDAVSRTQ, QDAVSRTQR) (PQDAVSRTQ, DAVSRTQRR) 
	(PQDAVSRTQ, AVSRTQRRG) (PQDAVSRTQ, VSRTQRRGR) (PQDAVSRTQ, SRTQRRGRT) (PQDAVSRTQ, RTQRRGRTG) (PQDAVSRTQ, TQRRGRTGR) 
	(PQDAVSRTQ, QRRGRTGRG) (QDAVSRTQR, DAVSRTQRR) (QDAVSRTQR, AVSRTQRRG) (QDAVSRTQR, VSRTQRRGR) (QDAVSRTQR, SRTQRRGRT) 
	(QDAVSRTQR, RTQRRGRTG) (QDAVSRTQR, TQRRGRTGR) (QDAVSRTQR, QRRGRTGRG) (QDAVSRTQR, RRGRTGRGK) (DAVSRTQRR, AVSRTQRRG) 
	(DAVSRTQRR, VSRTQRRGR) (DAVSRTQRR, SRTQRRGRT) (DAVSRTQRR, RTQRRGRTG) (DAVSRTQRR, TQRRGRTGR) (DAVSRTQRR, QRRGRTGRG) 
	(DAVSRTQRR, RRGRTGRGK) (DAVSRTQRR, RGRTGRGKP) (AVSRTQRRG, VSRTQRRGR) (AVSRTQRRG, SRTQRRGRT) (AVSRTQRRG, RTQRRGRTG) 
	(AVSRTQRRG, TQRRGRTGR) (AVSRTQRRG, QRRGRTGRG) (AVSRTQRRG, RRGRTGRGK) (AVSRTQRRG, RGRTGRGKP) (AVSRTQRRG, GRTGRGKPG) 
	(VSRTQRRGR, SRTQRRGRT) (VSRTQRRGR, RTQRRGRTG) (VSRTQRRGR, TQRRGRTGR) (VSRTQRRGR, QRRGRTGRG) (VSRTQRRGR, RRGRTGRGK) 
	(VSRTQRRGR, RGRTGRGKP) (VSRTQRRGR, GRTGRGKPG) (VSRTQRRGR, RTGRGKPGI) (SRTQRRGRT, RTQRRGRTG) (SRTQRRGRT, TQRRGRTGR) 
	(SRTQRRGRT, QRRGRTGRG) (SRTQRRGRT, RRGRTGRGK) (SRTQRRGRT, RGRTGRGKP) (SRTQRRGRT, GRTGRGKPG) (SRTQRRGRT, RTGRGKPGI) 
	(SRTQRRGRT, TGRGKPGIY) (RTQRRGRTG, TQRRGRTGR) (RTQRRGRTG, QRRGRTGRG) (RTQRRGRTG, RRGRTGRGK) (RTQRRGRTG, RGRTGRGKP) 
	(RTQRRGRTG, GRTGRGKPG) (RTQRRGRTG, RTGRGKPGI) (RTQRRGRTG, TGRGKPGIY) (RTQRRGRTG, GRGKPGIYR) (TQRRGRTGR, QRRGRTGRG) 
	(TQRRGRTGR, RRGRTGRGK) (TQRRGRTGR, RGRTGRGKP) (TQRRGRTGR, GRTGRGKPG) (TQRRGRTGR, RTGRGKPGI) (TQRRGRTGR, TGRGKPGIY) 
	(TQRRGRTGR, GRGKPGIYR) (TQRRGRTGR, RGKPGIYRF) (QRRGRTGRG, RRGRTGRGK) (QRRGRTGRG, RGRTGRGKP) (QRRGRTGRG, GRTGRGKPG) 
	(QRRGRTGRG, RTGRGKPGI) (QRRGRTGRG, TGRGKPGIY) (QRRGRTGRG, GRGKPGIYR) (QRRGRTGRG, RGKPGIYRF) (QRRGRTGRG, GKPGIYRFV) 
	(QRRGRTGRG, RRGRTGRGR) (QRRGRTGRG, RGRTGRGRL) (QRRGRTGRG, GRTGRGRLG) (QRRGRTGRG, RTGRGRLGT) (QRRGRTGRG, TGRGRLGTY) 
	(QRRGRTGRG, GRGRLGTYR) (QRRGRTGRG, RGRLGTYRY) (QRRGRTGRG, GRLGTYRYV) (RRGRTGRGK, RGRTGRGKP) (RRGRTGRGK, GRTGRGKPG) 
	(RRGRTGRGK, RTGRGKPGI) (RRGRTGRGK, TGRGKPGIY) (RRGRTGRGK, GRGKPGIYR) (RRGRTGRGK, RGKPGIYRF) (RRGRTGRGK, GKPGIYRFV) 
	(RRGRTGRGK, KPGIYRFVA) (RGRTGRGKP, GRTGRGKPG) (RGRTGRGKP, RTGRGKPGI) (RGRTGRGKP, TGRGKPGIY) (RGRTGRGKP, GRGKPGIYR) 
	(RGRTGRGKP, RGKPGIYRF) (RGRTGRGKP, GKPGIYRFV) (RGRTGRGKP, KPGIYRFVA) (RGRTGRGKP, PGIYRFVAP) (GRTGRGKPG, RTGRGKPGI) 
	(GRTGRGKPG, TGRGKPGIY) (GRTGRGKPG, GRGKPGIYR) (GRTGRGKPG, RGKPGIYRF) (GRTGRGKPG, GKPGIYRFV) (GRTGRGKPG, KPGIYRFVA) 
	(GRTGRGKPG, PGIYRFVAP) (GRTGRGKPG, GIYRFVAPG) (RTGRGKPGI, TGRGKPGIY) (RTGRGKPGI, GRGKPGIYR) (RTGRGKPGI, RGKPGIYRF) 
	(RTGRGKPGI, GKPGIYRFV) (RTGRGKPGI, KPGIYRFVA) (RTGRGKPGI, PGIYRFVAP) (RTGRGKPGI, GIYRFVAPG) (RTGRGKPGI, IYRFVAPGE) 
	(TGRGKPGIY, GRGKPGIYR) (TGRGKPGIY, RGKPGIYRF) (TGRGKPGIY, GKPGIYRFV) (TGRGKPGIY, KPGIYRFVA) (TGRGKPGIY, PGIYRFVAP) 
	(TGRGKPGIY, GIYRFVAPG) (TGRGKPGIY, IYRFVAPGE) (TGRGKPGIY, YRFVAPGER) (GRGKPGIYR, RGKPGIYRF) (GRGKPGIYR, GKPGIYRFV) 
	(GRGKPGIYR, KPGIYRFVA) (GRGKPGIYR, PGIYRFVAP) (GRGKPGIYR, GIYRFVAPG) (GRGKPGIYR, IYRFVAPGE) (GRGKPGIYR, YRFVAPGER) 
	(GRGKPGIYR, RFVAPGERP) (RGKPGIYRF, GKPGIYRFV) (RGKPGIYRF, KPGIYRFVA) (RGKPGIYRF, PGIYRFVAP) (RGKPGIYRF, GIYRFVAPG) 
	(RGKPGIYRF, IYRFVAPGE) (RGKPGIYRF, YRFVAPGER) (RGKPGIYRF, RFVAPGERP) (RGKPGIYRF, FVAPGERPS) (GKPGIYRFV, KPGIYRFVA) 
	(GKPGIYRFV, PGIYRFVAP) (GKPGIYRFV, GIYRFVAPG) (GKPGIYRFV, IYRFVAPGE) (GKPGIYRFV, YRFVAPGER) (GKPGIYRFV, RFVAPGERP) 
	(GKPGIYRFV, FVAPGERPS) (GKPGIYRFV, VAPGERPSG) (KPGIYRFVA, PGIYRFVAP) (KPGIYRFVA, GIYRFVAPG) (KPGIYRFVA, IYRFVAPGE) 
	(KPGIYRFVA, YRFVAPGER) (KPGIYRFVA, RFVAPGERP) (KPGIYRFVA, FVAPGERPS) (KPGIYRFVA, VAPGERPSG) (KPGIYRFVA, APGERPSGM) 
	(PGIYRFVAP, GIYRFVAPG) (PGIYRFVAP, IYRFVAPGE) (PGIYRFVAP, YRFVAPGER) (PGIYRFVAP, RFVAPGERP) (PGIYRFVAP, FVAPGERPS) 
	(PGIYRFVAP, VAPGERPSG) (PGIYRFVAP, APGERPSGM) (PGIYRFVAP, PGERPSGMF) (GIYRFVAPG, IYRFVAPGE) (GIYRFVAPG, YRFVAPGER) 
	(GIYRFVAPG, RFVAPGERP) (GIYRFVAPG, FVAPGERPS) (GIYRFVAPG, VAPGERPSG) (GIYRFVAPG, APGERPSGM) (GIYRFVAPG, PGERPSGMF) 
	(GIYRFVAPG, GERPSGMFD) (IYRFVAPGE, YRFVAPGER) (IYRFVAPGE, RFVAPGERP) (IYRFVAPGE, FVAPGERPS) (IYRFVAPGE, VAPGERPSG) 
	(IYRFVAPGE, APGERPSGM) (IYRFVAPGE, PGERPSGMF) (IYRFVAPGE, GERPSGMFD) (IYRFVAPGE, ERPSGMFDS) (YRFVAPGER, RFVAPGERP) 
	(YRFVAPGER, FVAPGERPS) (YRFVAPGER, VAPGERPSG) (YRFVAPGER, APGERPSGM) (YRFVAPGER, PGERPSGMF) (YRFVAPGER, GERPSGMFD) 
	(YRFVAPGER, ERPSGMFDS) (YRFVAPGER, RPSGMFDSS) (RFVAPGERP, FVAPGERPS) (RFVAPGERP, VAPGERPSG) (RFVAPGERP, APGERPSGM) 
	(RFVAPGERP, PGERPSGMF) (RFVAPGERP, GERPSGMFD) (RFVAPGERP, ERPSGMFDS) (RFVAPGERP, RPSGMFDSS) (FVAPGERPS, VAPGERPSG) 
	(FVAPGERPS, APGERPSGM) (FVAPGERPS, PGERPSGMF) (FVAPGERPS, GERPSGMFD) (FVAPGERPS, ERPSGMFDS) (FVAPGERPS, RPSGMFDSS) 
	(VAPGERPSG, APGERPSGM) (VAPGERPSG, PGERPSGMF) (VAPGERPSG, GERPSGMFD) (VAPGERPSG, ERPSGMFDS) (VAPGERPSG, RPSGMFDSS) 
	(APGERPSGM, PGERPSGMF) (APGERPSGM, GERPSGMFD) (APGERPSGM, ERPSGMFDS) (APGERPSGM, RPSGMFDSS) (PGERPSGMF, GERPSGMFD) 
	(PGERPSGMF, ERPSGMFDS) (PGERPSGMF, RPSGMFDSS) (PGERPSGMF, PSGMFDSSV) (PGERPSGMF, SGMFDSSVL) (PGERPSGMF, GMFDSSVLC) 
	(PGERPSGMF, MFDSSVLCE) (PGERPSGMF, FDSSVLCEC) (GERPSGMFD, ERPSGMFDS) (GERPSGMFD, RPSGMFDSS) (GERPSGMFD, PSGMFDSSV) 
	(GERPSGMFD, SGMFDSSVL) (GERPSGMFD, GMFDSSVLC) (GERPSGMFD, MFDSSVLCE) (GERPSGMFD, FDSSVLCEC) (GERPSGMFD, DSSVLCECY) 
	(GERPSGMFD, SGMFDSVVL) (GERPSGMFD, GMFDSVVLC) (GERPSGMFD, MFDSVVLCE) (GERPSGMFD, FDSVVLCEC) (GERPSGMFD, DSVVLCECY) 
	(GERPSGMFD, RPSGMFDSV) (GERPSGMFD, PSGMFDSVV) (ERPSGMFDS, RPSGMFDSS) (ERPSGMFDS, PSGMFDSSV) (ERPSGMFDS, SGMFDSSVL) 
	(ERPSGMFDS, GMFDSSVLC) (ERPSGMFDS, MFDSSVLCE) (ERPSGMFDS, FDSSVLCEC) (ERPSGMFDS, DSSVLCECY) (ERPSGMFDS, SSVLCECYD) 
	(ERPSGMFDS, SGMFDSVVL) (ERPSGMFDS, GMFDSVVLC) (ERPSGMFDS, MFDSVVLCE) (ERPSGMFDS, FDSVVLCEC) (ERPSGMFDS, DSVVLCECY) 
	(ERPSGMFDS, SVVLCECYD) (ERPSGMFDS, RPSGMFDSV) (ERPSGMFDS, PSGMFDSVV) (RPSGMFDSS, PSGMFDSSV) (RPSGMFDSS, SGMFDSSVL) 
	(RPSGMFDSS, GMFDSSVLC) (RPSGMFDSS, MFDSSVLCE) (RPSGMFDSS, FDSSVLCEC) (RPSGMFDSS, DSSVLCECY) (RPSGMFDSS, SSVLCECYD) 
	(RPSGMFDSS, SVLCECYDA) (GCAWYELTP, CAWYELTPA) (GCAWYELTP, AWYELTPAE) (GCAWYELTP, WYELTPAET) (GCAWYELTP, YELTPAETT) 
	(GCAWYELTP, ELTPAETTV) (GCAWYELTP, LTPAETTVR) (GCAWYELTP, TPAETTVRL) (GCAWYELTP, PAETTVRLR) (CAWYELTPA, AWYELTPAE) 
	(CAWYELTPA, WYELTPAET) (CAWYELTPA, YELTPAETT) (CAWYELTPA, ELTPAETTV) (CAWYELTPA, LTPAETTVR) (CAWYELTPA, TPAETTVRL) 
	(CAWYELTPA, PAETTVRLR) (CAWYELTPA, AETTVRLRA) (AWYELTPAE, WYELTPAET) (AWYELTPAE, YELTPAETT) (AWYELTPAE, ELTPAETTV) 
	(AWYELTPAE, LTPAETTVR) (AWYELTPAE, TPAETTVRL) (AWYELTPAE, PAETTVRLR) (AWYELTPAE, AETTVRLRA) (AWYELTPAE, ETTVRLRAY) 
	(WYELTPAET, YELTPAETT) (WYELTPAET, ELTPAETTV) (WYELTPAET, LTPAETTVR) (WYELTPAET, TPAETTVRL) (WYELTPAET, PAETTVRLR) 
	(WYELTPAET, AETTVRLRA) (WYELTPAET, ETTVRLRAY) (WYELTPAET, TTVRLRAYM) (YELTPAETT, ELTPAETTV) (YELTPAETT, LTPAETTVR) 
	(YELTPAETT, TPAETTVRL) (YELTPAETT, PAETTVRLR) (YELTPAETT, AETTVRLRA) (YELTPAETT, ETTVRLRAY) (YELTPAETT, TTVRLRAYM) 
	(YELTPAETT, TVRLRAYMN) (ELTPAETTV, LTPAETTVR) (ELTPAETTV, TPAETTVRL) (ELTPAETTV, PAETTVRLR) (ELTPAETTV, AETTVRLRA) 
	(ELTPAETTV, ETTVRLRAY) (ELTPAETTV, TTVRLRAYM) (ELTPAETTV, TVRLRAYMN) (ELTPAETTV, VRLRAYMNT) (LTPAETTVR, TPAETTVRL) 
	(LTPAETTVR, PAETTVRLR) (LTPAETTVR, AETTVRLRA) (LTPAETTVR, ETTVRLRAY) (LTPAETTVR, TTVRLRAYM) (LTPAETTVR, TVRLRAYMN) 
	(LTPAETTVR, VRLRAYMNT) (LTPAETTVR, RLRAYMNTP) (TPAETTVRL, PAETTVRLR) (TPAETTVRL, AETTVRLRA) (TPAETTVRL, ETTVRLRAY) 
	(TPAETTVRL, TTVRLRAYM) (TPAETTVRL, TVRLRAYMN) (TPAETTVRL, VRLRAYMNT) (TPAETTVRL, RLRAYMNTP) (TPAETTVRL, LRAYMNTPG) 
	(PAETTVRLR, AETTVRLRA) (PAETTVRLR, ETTVRLRAY) (PAETTVRLR, TTVRLRAYM) (PAETTVRLR, TVRLRAYMN) (PAETTVRLR, VRLRAYMNT) 
	(PAETTVRLR, RLRAYMNTP) (PAETTVRLR, LRAYMNTPG) (PAETTVRLR, RAYMNTPGL) (PAETTVRLR, TTVRLRAYL) (PAETTVRLR, TVRLRAYLS) 
	(PAETTVRLR, VRLRAYLST) (PAETTVRLR, RLRAYLSTP) (PAETTVRLR, LRAYLSTPG) (PAETTVRLR, RAYLSTPGL) (AETTVRLRA, ETTVRLRAY) 
	(AETTVRLRA, TTVRLRAYM) (AETTVRLRA, TVRLRAYMN) (AETTVRLRA, VRLRAYMNT) (AETTVRLRA, RLRAYMNTP) (AETTVRLRA, LRAYMNTPG) 
	(AETTVRLRA, RAYMNTPGL) (AETTVRLRA, AYMNTPGLP) (AETTVRLRA, TTVRLRAYL) (AETTVRLRA, TVRLRAYLS) (AETTVRLRA, VRLRAYLST) 
	(AETTVRLRA, RLRAYLSTP) (AETTVRLRA, LRAYLSTPG) (AETTVRLRA, RAYLSTPGL) (AETTVRLRA, AYLSTPGLP) (ETTVRLRAY, TTVRLRAYM) 
	(ETTVRLRAY, TVRLRAYMN) (ETTVRLRAY, VRLRAYMNT) (ETTVRLRAY, RLRAYMNTP) (ETTVRLRAY, LRAYMNTPG) (ETTVRLRAY, RAYMNTPGL) 
	(ETTVRLRAY, AYMNTPGLP) (ETTVRLRAY, YMNTPGLPV) (ETTVRLRAY, TTVRLRAYF) (ETTVRLRAY, TVRLRAYFN) (ETTVRLRAY, VRLRAYFNT) 
	(ETTVRLRAY, RLRAYFNTP) (ETTVRLRAY, LRAYFNTPG) (ETTVRLRAY, RAYFNTPGL) (ETTVRLRAY, AYFNTPGLP) (ETTVRLRAY, YFNTPGLPV) 
	(ETTVRLRAY, TTVRLRAYL) (ETTVRLRAY, TVRLRAYLS) (ETTVRLRAY, VRLRAYLST) (ETTVRLRAY, RLRAYLSTP) (ETTVRLRAY, LRAYLSTPG) 
	(ETTVRLRAY, RAYLSTPGL) (ETTVRLRAY, AYLSTPGLP) (ETTVRLRAY, YLSTPGLPV) (TTVRLRAYM, TVRLRAYMN) (TTVRLRAYM, VRLRAYMNT) 
	(TTVRLRAYM, RLRAYMNTP) (TTVRLRAYM, LRAYMNTPG) (TTVRLRAYM, RAYMNTPGL) (TTVRLRAYM, AYMNTPGLP) (TTVRLRAYM, YMNTPGLPV) 
	(TTVRLRAYM, MNTPGLPVC) (TVRLRAYMN, VRLRAYMNT) (TVRLRAYMN, RLRAYMNTP) (TVRLRAYMN, LRAYMNTPG) (TVRLRAYMN, RAYMNTPGL) 
	(TVRLRAYMN, AYMNTPGLP) (TVRLRAYMN, YMNTPGLPV) (TVRLRAYMN, MNTPGLPVC) (TVRLRAYMN, NTPGLPVCQ) (VRLRAYMNT, RLRAYMNTP) 
	(VRLRAYMNT, LRAYMNTPG) (VRLRAYMNT, RAYMNTPGL) (VRLRAYMNT, AYMNTPGLP) (VRLRAYMNT, YMNTPGLPV) (VRLRAYMNT, MNTPGLPVC) 
	(VRLRAYMNT, NTPGLPVCQ) (VRLRAYMNT, TPGLPVCQD) (RLRAYMNTP, LRAYMNTPG) (RLRAYMNTP, RAYMNTPGL) (RLRAYMNTP, AYMNTPGLP) 
	(RLRAYMNTP, YMNTPGLPV) (RLRAYMNTP, MNTPGLPVC) (RLRAYMNTP, NTPGLPVCQ) (RLRAYMNTP, TPGLPVCQD) (RLRAYMNTP, PGLPVCQDH) 
	(LRAYMNTPG, RAYMNTPGL) (LRAYMNTPG, AYMNTPGLP) (LRAYMNTPG, YMNTPGLPV) (LRAYMNTPG, MNTPGLPVC) (LRAYMNTPG, NTPGLPVCQ) 
	(LRAYMNTPG, TPGLPVCQD) (LRAYMNTPG, PGLPVCQDH) (LRAYMNTPG, GLPVCQDHL) (RAYMNTPGL, AYMNTPGLP) (RAYMNTPGL, YMNTPGLPV) 
	(RAYMNTPGL, MNTPGLPVC) (RAYMNTPGL, NTPGLPVCQ) (RAYMNTPGL, TPGLPVCQD) (RAYMNTPGL, PGLPVCQDH) (RAYMNTPGL, GLPVCQDHL) 
	(RAYMNTPGL, LPVCQDHLE) (AYMNTPGLP, YMNTPGLPV) (AYMNTPGLP, MNTPGLPVC) (AYMNTPGLP, NTPGLPVCQ) (AYMNTPGLP, TPGLPVCQD) 
	(AYMNTPGLP, PGLPVCQDH) (AYMNTPGLP, GLPVCQDHL) (AYMNTPGLP, LPVCQDHLE) (AYMNTPGLP, PVCQDHLEF) (YMNTPGLPV, MNTPGLPVC) 
	(YMNTPGLPV, NTPGLPVCQ) (YMNTPGLPV, TPGLPVCQD) (YMNTPGLPV, PGLPVCQDH) (YMNTPGLPV, GLPVCQDHL) (YMNTPGLPV, LPVCQDHLE) 
	(YMNTPGLPV, PVCQDHLEF) (YMNTPGLPV, VCQDHLEFW) (MNTPGLPVC, NTPGLPVCQ) (MNTPGLPVC, TPGLPVCQD) (MNTPGLPVC, PGLPVCQDH) 
	(MNTPGLPVC, GLPVCQDHL) (MNTPGLPVC, LPVCQDHLE) (MNTPGLPVC, PVCQDHLEF) (MNTPGLPVC, VCQDHLEFW) (MNTPGLPVC, CQDHLEFWE) 
	(NTPGLPVCQ, TPGLPVCQD) (NTPGLPVCQ, PGLPVCQDH) (NTPGLPVCQ, GLPVCQDHL) (NTPGLPVCQ, LPVCQDHLE) (NTPGLPVCQ, PVCQDHLEF) 
	(NTPGLPVCQ, VCQDHLEFW) (NTPGLPVCQ, CQDHLEFWE) (NTPGLPVCQ, QDHLEFWEG) (NTPGLPVCQ, QDHLEFWEA) (TPGLPVCQD, PGLPVCQDH) 
	(TPGLPVCQD, GLPVCQDHL) (TPGLPVCQD, LPVCQDHLE) (TPGLPVCQD, PVCQDHLEF) (TPGLPVCQD, VCQDHLEFW) (TPGLPVCQD, CQDHLEFWE) 
	(TPGLPVCQD, QDHLEFWEG) (TPGLPVCQD, DHLEFWEGV) (TPGLPVCQD, QDHLEFWEA) (TPGLPVCQD, DHLEFWEAV) (TPGLPVCQD, LPVCQDHLD) 
	(PGLPVCQDH, GLPVCQDHL) (PGLPVCQDH, LPVCQDHLE) (PGLPVCQDH, PVCQDHLEF) (PGLPVCQDH, VCQDHLEFW) (PGLPVCQDH, CQDHLEFWE) 
	(PGLPVCQDH, QDHLEFWEG) (PGLPVCQDH, DHLEFWEGV) (PGLPVCQDH, HLEFWEGVF) (PGLPVCQDH, QDHLEFWEA) (PGLPVCQDH, DHLEFWEAV) 
	(PGLPVCQDH, HLEFWEAVF) (PGLPVCQDH, LPVCQDHLD) (GLPVCQDHL, LPVCQDHLE) (GLPVCQDHL, PVCQDHLEF) (GLPVCQDHL, VCQDHLEFW) 
	(GLPVCQDHL, CQDHLEFWE) (GLPVCQDHL, QDHLEFWEG) (GLPVCQDHL, DHLEFWEGV) (GLPVCQDHL, HLEFWEGVF) (GLPVCQDHL, LEFWEGVFT) 
	(GLPVCQDHL, QDHLEFWEA) (GLPVCQDHL, DHLEFWEAV) (GLPVCQDHL, HLEFWEAVF) (GLPVCQDHL, LEFWEAVFT) (GLPVCQDHL, LPVCQDHLD) 
	(LPVCQDHLE, PVCQDHLEF) (LPVCQDHLE, VCQDHLEFW) (LPVCQDHLE, CQDHLEFWE) (LPVCQDHLE, QDHLEFWEG) (LPVCQDHLE, DHLEFWEGV) 
	(LPVCQDHLE, HLEFWEGVF) (LPVCQDHLE, LEFWEGVFT) (LPVCQDHLE, EFWEGVFTG) (LPVCQDHLE, QDHLEFWEA) (LPVCQDHLE, DHLEFWEAV) 
	(LPVCQDHLE, HLEFWEAVF) (LPVCQDHLE, LEFWEAVFT) (LPVCQDHLE, EFWEAVFTG) (PVCQDHLEF, VCQDHLEFW) (PVCQDHLEF, CQDHLEFWE) 
	(PVCQDHLEF, QDHLEFWEG) (PVCQDHLEF, DHLEFWEGV) (PVCQDHLEF, HLEFWEGVF) (PVCQDHLEF, LEFWEGVFT) (PVCQDHLEF, EFWEGVFTG) 
	(PVCQDHLEF, FWEGVFTGL) (PVCQDHLEF, QDHLEFWEA) (PVCQDHLEF, DHLEFWEAV) (PVCQDHLEF, HLEFWEAVF) (PVCQDHLEF, LEFWEAVFT) 
	(PVCQDHLEF, EFWEAVFTG) (PVCQDHLEF, FWEAVFTGL) (VCQDHLEFW, CQDHLEFWE) (VCQDHLEFW, QDHLEFWEG) (VCQDHLEFW, DHLEFWEGV) 
	(VCQDHLEFW, HLEFWEGVF) (VCQDHLEFW, LEFWEGVFT) (VCQDHLEFW, EFWEGVFTG) (VCQDHLEFW, FWEGVFTGL) (VCQDHLEFW, WEGVFTGLT) 
	(VCQDHLEFW, QDHLEFWEA) (VCQDHLEFW, DHLEFWEAV) (VCQDHLEFW, HLEFWEAVF) (VCQDHLEFW, LEFWEAVFT) (VCQDHLEFW, EFWEAVFTG) 
	(VCQDHLEFW, FWEAVFTGL) (VCQDHLEFW, WEAVFTGLT) (CQDHLEFWE, QDHLEFWEG) (CQDHLEFWE, DHLEFWEGV) (CQDHLEFWE, HLEFWEGVF) 
	(CQDHLEFWE, LEFWEGVFT) (CQDHLEFWE, EFWEGVFTG) (CQDHLEFWE, FWEGVFTGL) (CQDHLEFWE, WEGVFTGLT) (CQDHLEFWE, EGVFTGLTH) 
	(CQDHLEFWE, QDHLEFWEA) (CQDHLEFWE, DHLEFWEAV) (CQDHLEFWE, HLEFWEAVF) (CQDHLEFWE, LEFWEAVFT) (CQDHLEFWE, EFWEAVFTG) 
	(CQDHLEFWE, FWEAVFTGL) (CQDHLEFWE, WEAVFTGLT) (CQDHLEFWE, EAVFTGLTH) (QDHLEFWEG, DHLEFWEGV) (QDHLEFWEG, HLEFWEGVF) 
	(QDHLEFWEG, LEFWEGVFT) (QDHLEFWEG, EFWEGVFTG) (QDHLEFWEG, FWEGVFTGL) (QDHLEFWEG, WEGVFTGLT) (QDHLEFWEG, EGVFTGLTH) 
	(QDHLEFWEG, GVFTGLTHI) (DHLEFWEGV, HLEFWEGVF) (DHLEFWEGV, LEFWEGVFT) (DHLEFWEGV, EFWEGVFTG) (DHLEFWEGV, FWEGVFTGL) 
	(DHLEFWEGV, WEGVFTGLT) (DHLEFWEGV, EGVFTGLTH) (DHLEFWEGV, GVFTGLTHI) (DHLEFWEGV, VFTGLTHID) (HLEFWEGVF, LEFWEGVFT) 
	(HLEFWEGVF, EFWEGVFTG) (HLEFWEGVF, FWEGVFTGL) (HLEFWEGVF, WEGVFTGLT) (HLEFWEGVF, EGVFTGLTH) (HLEFWEGVF, GVFTGLTHI) 
	(HLEFWEGVF, VFTGLTHID) (HLEFWEGVF, FTGLTHIDA) (LEFWEGVFT, EFWEGVFTG) (LEFWEGVFT, FWEGVFTGL) (LEFWEGVFT, WEGVFTGLT) 
	(LEFWEGVFT, EGVFTGLTH) (LEFWEGVFT, GVFTGLTHI) (LEFWEGVFT, VFTGLTHID) (LEFWEGVFT, FTGLTHIDA) (LEFWEGVFT, TGLTHIDAH) 
	(EFWEGVFTG, FWEGVFTGL) (EFWEGVFTG, WEGVFTGLT) (EFWEGVFTG, EGVFTGLTH) (EFWEGVFTG, GVFTGLTHI) (EFWEGVFTG, VFTGLTHID) 
	(EFWEGVFTG, FTGLTHIDA) (EFWEGVFTG, TGLTHIDAH) (EFWEGVFTG, GLTHIDAHF) (FWEGVFTGL, WEGVFTGLT) (FWEGVFTGL, EGVFTGLTH) 
	(FWEGVFTGL, GVFTGLTHI) (FWEGVFTGL, VFTGLTHID) (FWEGVFTGL, FTGLTHIDA) (FWEGVFTGL, TGLTHIDAH) (FWEGVFTGL, GLTHIDAHF) 
	(FWEGVFTGL, LTHIDAHFL) (WEGVFTGLT, EGVFTGLTH) (WEGVFTGLT, GVFTGLTHI) (WEGVFTGLT, VFTGLTHID) (WEGVFTGLT, FTGLTHIDA) 
	(WEGVFTGLT, TGLTHIDAH) (WEGVFTGLT, GLTHIDAHF) (WEGVFTGLT, LTHIDAHFL) (WEGVFTGLT, THIDAHFLS) (EGVFTGLTH, GVFTGLTHI) 
	(EGVFTGLTH, VFTGLTHID) (EGVFTGLTH, FTGLTHIDA) (EGVFTGLTH, TGLTHIDAH) (EGVFTGLTH, GLTHIDAHF) (EGVFTGLTH, LTHIDAHFL) 
	(EGVFTGLTH, THIDAHFLS) (EGVFTGLTH, HIDAHFLSQ) (GVFTGLTHI, VFTGLTHID) (GVFTGLTHI, FTGLTHIDA) (GVFTGLTHI, TGLTHIDAH) 
	(GVFTGLTHI, GLTHIDAHF) (GVFTGLTHI, LTHIDAHFL) (GVFTGLTHI, THIDAHFLS) (GVFTGLTHI, HIDAHFLSQ) (GVFTGLTHI, IDAHFLSQT) 
	(VFTGLTHID, FTGLTHIDA) (VFTGLTHID, TGLTHIDAH) (VFTGLTHID, GLTHIDAHF) (VFTGLTHID, LTHIDAHFL) (VFTGLTHID, THIDAHFLS) 
	(VFTGLTHID, HIDAHFLSQ) (VFTGLTHID, IDAHFLSQT) (VFTGLTHID, DAHFLSQTK) (FTGLTHIDA, TGLTHIDAH) (FTGLTHIDA, GLTHIDAHF) 
	(FTGLTHIDA, LTHIDAHFL) (FTGLTHIDA, THIDAHFLS) (FTGLTHIDA, HIDAHFLSQ) (FTGLTHIDA, IDAHFLSQT) (FTGLTHIDA, DAHFLSQTK) 
	(FTGLTHIDA, AHFLSQTKQ) (TGLTHIDAH, GLTHIDAHF) (TGLTHIDAH, LTHIDAHFL) (TGLTHIDAH, THIDAHFLS) (TGLTHIDAH, HIDAHFLSQ) 
	(TGLTHIDAH, IDAHFLSQT) (TGLTHIDAH, DAHFLSQTK) (TGLTHIDAH, AHFLSQTKQ) (TGLTHIDAH, HFLSQTKQA) (GLTHIDAHF, LTHIDAHFL) 
	(GLTHIDAHF, THIDAHFLS) (GLTHIDAHF, HIDAHFLSQ) (GLTHIDAHF, IDAHFLSQT) (GLTHIDAHF, DAHFLSQTK) (GLTHIDAHF, AHFLSQTKQ) 
	(GLTHIDAHF, HFLSQTKQA) (GLTHIDAHF, FLSQTKQAG) (LTHIDAHFL, THIDAHFLS) (LTHIDAHFL, HIDAHFLSQ) (LTHIDAHFL, IDAHFLSQT) 
	(LTHIDAHFL, DAHFLSQTK) (LTHIDAHFL, AHFLSQTKQ) (LTHIDAHFL, HFLSQTKQA) (LTHIDAHFL, FLSQTKQAG) (LTHIDAHFL, LSQTKQAGD) 
	(THIDAHFLS, HIDAHFLSQ) (THIDAHFLS, IDAHFLSQT) (THIDAHFLS, DAHFLSQTK) (THIDAHFLS, AHFLSQTKQ) (THIDAHFLS, HFLSQTKQA) 
	(THIDAHFLS, FLSQTKQAG) (THIDAHFLS, LSQTKQAGD) (THIDAHFLS, SQTKQAGDN) (HIDAHFLSQ, IDAHFLSQT) (HIDAHFLSQ, DAHFLSQTK) 
	(HIDAHFLSQ, AHFLSQTKQ) (HIDAHFLSQ, HFLSQTKQA) (HIDAHFLSQ, FLSQTKQAG) (HIDAHFLSQ, LSQTKQAGD) (HIDAHFLSQ, SQTKQAGDN) 
	(HIDAHFLSQ, QTKQAGDNF) (IDAHFLSQT, DAHFLSQTK) (IDAHFLSQT, AHFLSQTKQ) (IDAHFLSQT, HFLSQTKQA) (IDAHFLSQT, FLSQTKQAG) 
	(IDAHFLSQT, LSQTKQAGD) (IDAHFLSQT, SQTKQAGDN) (IDAHFLSQT, QTKQAGDNF) (IDAHFLSQT, TKQAGDNFP) (DAHFLSQTK, AHFLSQTKQ) 
	(DAHFLSQTK, HFLSQTKQA) (DAHFLSQTK, FLSQTKQAG) (DAHFLSQTK, LSQTKQAGD) (DAHFLSQTK, SQTKQAGDN) (DAHFLSQTK, QTKQAGDNF) 
	(DAHFLSQTK, TKQAGDNFP) (DAHFLSQTK, KQAGDNFPY) (AHFLSQTKQ, HFLSQTKQA) (AHFLSQTKQ, FLSQTKQAG) (AHFLSQTKQ, LSQTKQAGD) 
	(AHFLSQTKQ, SQTKQAGDN) (AHFLSQTKQ, QTKQAGDNF) (AHFLSQTKQ, TKQAGDNFP) (AHFLSQTKQ, KQAGDNFPY) (AHFLSQTKQ, QAGDNFPYL) 
	(PYLVAYQAT, YLVAYQATV) (PYLVAYQAT, LVAYQATVC) (PYLVAYQAT, VAYQATVCA) (PYLVAYQAT, AYQATVCAR) (PYLVAYQAT, YQATVCARA) 
	(PYLVAYQAT, QATVCARAQ) (PYLVAYQAT, ATVCARAQA) (PYLVAYQAT, TVCARAQAP) (YLVAYQATV, LVAYQATVC) (YLVAYQATV, VAYQATVCA) 
	(YLVAYQATV, AYQATVCAR) (YLVAYQATV, YQATVCARA) (YLVAYQATV, QATVCARAQ) (YLVAYQATV, ATVCARAQA) (YLVAYQATV, TVCARAQAP) 
	(YLVAYQATV, VCARAQAPP) (LVAYQATVC, VAYQATVCA) (LVAYQATVC, AYQATVCAR) (LVAYQATVC, YQATVCARA) (LVAYQATVC, QATVCARAQ) 
	(LVAYQATVC, ATVCARAQA) (LVAYQATVC, TVCARAQAP) (LVAYQATVC, VCARAQAPP) (LVAYQATVC, CARAQAPPP) (VAYQATVCA, AYQATVCAR) 
	(VAYQATVCA, YQATVCARA) (VAYQATVCA, QATVCARAQ) (VAYQATVCA, ATVCARAQA) (VAYQATVCA, TVCARAQAP) (VAYQATVCA, VCARAQAPP) 
	(VAYQATVCA, CARAQAPPP) (VAYQATVCA, ARAQAPPPS) (AYQATVCAR, YQATVCARA) (AYQATVCAR, QATVCARAQ) (AYQATVCAR, ATVCARAQA) 
	(AYQATVCAR, TVCARAQAP) (AYQATVCAR, VCARAQAPP) (AYQATVCAR, CARAQAPPP) (AYQATVCAR, ARAQAPPPS) (AYQATVCAR, RAQAPPPSW) 
	(AYQATVCAR, QATVCARAK) (AYQATVCAR, ATVCARAKA) (AYQATVCAR, TVCARAKAP) (AYQATVCAR, VCARAKAPP) (AYQATVCAR, CARAKAPPP) 
	(AYQATVCAR, ARAKAPPPS) (AYQATVCAR, RAKAPPPSW) (YQATVCARA, QATVCARAQ) (YQATVCARA, ATVCARAQA) (YQATVCARA, TVCARAQAP) 
	(YQATVCARA, VCARAQAPP) (YQATVCARA, CARAQAPPP) (YQATVCARA, ARAQAPPPS) (YQATVCARA, RAQAPPPSW) (YQATVCARA, AQAPPPSWD) 
	(YQATVCARA, QATVCARAK) (YQATVCARA, ATVCARAKA) (YQATVCARA, TVCARAKAP) (YQATVCARA, VCARAKAPP) (YQATVCARA, CARAKAPPP) 
	(YQATVCARA, ARAKAPPPS) (YQATVCARA, RAKAPPPSW) (YQATVCARA, AKAPPPSWD) (QATVCARAQ, ATVCARAQA) (QATVCARAQ, TVCARAQAP) 
	(QATVCARAQ, VCARAQAPP) (QATVCARAQ, CARAQAPPP) (QATVCARAQ, ARAQAPPPS) (QATVCARAQ, RAQAPPPSW) (QATVCARAQ, AQAPPPSWD) 
	(QATVCARAQ, QAPPPSWDQ) (QATVCARAQ, QAPPPSWDE) (ATVCARAQA, TVCARAQAP) (ATVCARAQA, VCARAQAPP) (ATVCARAQA, CARAQAPPP) 
	(ATVCARAQA, ARAQAPPPS) (ATVCARAQA, RAQAPPPSW) (ATVCARAQA, AQAPPPSWD) (ATVCARAQA, QAPPPSWDQ) (ATVCARAQA, APPPSWDQM) 
	(ATVCARAQA, QAPPPSWDE) (TVCARAQAP, VCARAQAPP) (TVCARAQAP, CARAQAPPP) (TVCARAQAP, ARAQAPPPS) (TVCARAQAP, RAQAPPPSW) 
	(TVCARAQAP, AQAPPPSWD) (TVCARAQAP, QAPPPSWDQ) (TVCARAQAP, APPPSWDQM) (TVCARAQAP, PPPSWDQMW) (TVCARAQAP, QAPPPSWDE) 
	(VCARAQAPP, CARAQAPPP) (VCARAQAPP, ARAQAPPPS) (VCARAQAPP, RAQAPPPSW) (VCARAQAPP, AQAPPPSWD) (VCARAQAPP, QAPPPSWDQ) 
	(VCARAQAPP, APPPSWDQM) (VCARAQAPP, PPPSWDQMW) (VCARAQAPP, PPSWDQMWK) (VCARAQAPP, QAPPPSWDE) (CARAQAPPP, ARAQAPPPS) 
	(CARAQAPPP, RAQAPPPSW) (CARAQAPPP, AQAPPPSWD) (CARAQAPPP, QAPPPSWDQ) (CARAQAPPP, APPPSWDQM) (CARAQAPPP, PPPSWDQMW) 
	(CARAQAPPP, PPSWDQMWK) (CARAQAPPP, PSWDQMWKC) (CARAQAPPP, QAPPPSWDE) (ARAQAPPPS, RAQAPPPSW) (ARAQAPPPS, AQAPPPSWD) 
	(ARAQAPPPS, QAPPPSWDQ) (ARAQAPPPS, APPPSWDQM) (ARAQAPPPS, PPPSWDQMW) (ARAQAPPPS, PPSWDQMWK) (ARAQAPPPS, PSWDQMWKC) 
	(ARAQAPPPS, SWDQMWKCL) (ARAQAPPPS, QAPPPSWDE) (RAQAPPPSW, AQAPPPSWD) (RAQAPPPSW, QAPPPSWDQ) (RAQAPPPSW, APPPSWDQM) 
	(RAQAPPPSW, PPPSWDQMW) (RAQAPPPSW, PPSWDQMWK) (RAQAPPPSW, PSWDQMWKC) (RAQAPPPSW, SWDQMWKCL) (RAQAPPPSW, WDQMWKCLI) 
	(RAQAPPPSW, QAPPPSWDE) (AQAPPPSWD, QAPPPSWDQ) (AQAPPPSWD, APPPSWDQM) (AQAPPPSWD, PPPSWDQMW) (AQAPPPSWD, PPSWDQMWK) 
	(AQAPPPSWD, PSWDQMWKC) (AQAPPPSWD, SWDQMWKCL) (AQAPPPSWD, WDQMWKCLI) (AQAPPPSWD, DQMWKCLIR) (AQAPPPSWD, QAPPPSWDE) 
	(QAPPPSWDQ, APPPSWDQM) (QAPPPSWDQ, PPPSWDQMW) (QAPPPSWDQ, PPSWDQMWK) (QAPPPSWDQ, PSWDQMWKC) (QAPPPSWDQ, SWDQMWKCL) 
	(QAPPPSWDQ, WDQMWKCLI) (QAPPPSWDQ, DQMWKCLIR) (QAPPPSWDQ, QMWKCLIRL) (APPPSWDQM, PPPSWDQMW) (APPPSWDQM, PPSWDQMWK) 
	(APPPSWDQM, PSWDQMWKC) (APPPSWDQM, SWDQMWKCL) (APPPSWDQM, WDQMWKCLI) (APPPSWDQM, DQMWKCLIR) (APPPSWDQM, QMWKCLIRL) 
	(APPPSWDQM, MWKCLIRLK) (PPPSWDQMW, PPSWDQMWK) (PPPSWDQMW, PSWDQMWKC) (PPPSWDQMW, SWDQMWKCL) (PPPSWDQMW, WDQMWKCLI) 
	(PPPSWDQMW, DQMWKCLIR) (PPPSWDQMW, QMWKCLIRL) (PPPSWDQMW, MWKCLIRLK) (PPPSWDQMW, WKCLIRLKP) (PPSWDQMWK, PSWDQMWKC) 
	(PPSWDQMWK, SWDQMWKCL) (PPSWDQMWK, WDQMWKCLI) (PPSWDQMWK, DQMWKCLIR) (PPSWDQMWK, QMWKCLIRL) (PPSWDQMWK, MWKCLIRLK) 
	(PPSWDQMWK, WKCLIRLKP) (PPSWDQMWK, KCLIRLKPT) (PSWDQMWKC, SWDQMWKCL) (PSWDQMWKC, WDQMWKCLI) (PSWDQMWKC, DQMWKCLIR) 
	(PSWDQMWKC, QMWKCLIRL) (PSWDQMWKC, MWKCLIRLK) (PSWDQMWKC, WKCLIRLKP) (PSWDQMWKC, KCLIRLKPT) (PSWDQMWKC, CLIRLKPTL) 
	(SWDQMWKCL, WDQMWKCLI) (SWDQMWKCL, DQMWKCLIR) (SWDQMWKCL, QMWKCLIRL) (SWDQMWKCL, MWKCLIRLK) (SWDQMWKCL, WKCLIRLKP) 
	(SWDQMWKCL, KCLIRLKPT) (SWDQMWKCL, CLIRLKPTL) (SWDQMWKCL, LIRLKPTLH) (WDQMWKCLI, DQMWKCLIR) (WDQMWKCLI, QMWKCLIRL) 
	(WDQMWKCLI, MWKCLIRLK) (WDQMWKCLI, WKCLIRLKP) (WDQMWKCLI, KCLIRLKPT) (WDQMWKCLI, CLIRLKPTL) (WDQMWKCLI, LIRLKPTLH) 
	(WDQMWKCLI, IRLKPTLHG) (DQMWKCLIR, QMWKCLIRL) (DQMWKCLIR, MWKCLIRLK) (DQMWKCLIR, WKCLIRLKP) (DQMWKCLIR, KCLIRLKPT) 
	(DQMWKCLIR, CLIRLKPTL) (DQMWKCLIR, LIRLKPTLH) (DQMWKCLIR, IRLKPTLHG) (DQMWKCLIR, RLKPTLHGP) (QMWKCLIRL, MWKCLIRLK) 
	(QMWKCLIRL, WKCLIRLKP) (QMWKCLIRL, KCLIRLKPT) (QMWKCLIRL, CLIRLKPTL) (QMWKCLIRL, LIRLKPTLH) (QMWKCLIRL, IRLKPTLHG) 
	(QMWKCLIRL, RLKPTLHGP) (QMWKCLIRL, LKPTLHGPT) (MWKCLIRLK, WKCLIRLKP) (MWKCLIRLK, KCLIRLKPT) (MWKCLIRLK, CLIRLKPTL) 
	(MWKCLIRLK, LIRLKPTLH) (MWKCLIRLK, IRLKPTLHG) (MWKCLIRLK, RLKPTLHGP) (MWKCLIRLK, LKPTLHGPT) (MWKCLIRLK, KPTLHGPTP) 
	(WKCLIRLKP, KCLIRLKPT) (WKCLIRLKP, CLIRLKPTL) (WKCLIRLKP, LIRLKPTLH) (WKCLIRLKP, IRLKPTLHG) (WKCLIRLKP, RLKPTLHGP) 
	(WKCLIRLKP, LKPTLHGPT) (WKCLIRLKP, KPTLHGPTP) (WKCLIRLKP, PTLHGPTPL) (KCLIRLKPT, CLIRLKPTL) (KCLIRLKPT, LIRLKPTLH) 
	(KCLIRLKPT, IRLKPTLHG) (KCLIRLKPT, RLKPTLHGP) (KCLIRLKPT, LKPTLHGPT) (KCLIRLKPT, KPTLHGPTP) (KCLIRLKPT, PTLHGPTPL) 
	(KCLIRLKPT, TLHGPTPLL) (CLIRLKPTL, LIRLKPTLH) (CLIRLKPTL, IRLKPTLHG) (CLIRLKPTL, RLKPTLHGP) (CLIRLKPTL, LKPTLHGPT) 
	(CLIRLKPTL, KPTLHGPTP) (CLIRLKPTL, PTLHGPTPL) (CLIRLKPTL, TLHGPTPLL) (CLIRLKPTL, LHGPTPLLY) (LIRLKPTLH, IRLKPTLHG) 
	(LIRLKPTLH, RLKPTLHGP) (LIRLKPTLH, LKPTLHGPT) (LIRLKPTLH, KPTLHGPTP) (LIRLKPTLH, PTLHGPTPL) (LIRLKPTLH, TLHGPTPLL) 
	(LIRLKPTLH, LHGPTPLLY) (LIRLKPTLH, HGPTPLLYR) (IRLKPTLHG, RLKPTLHGP) (IRLKPTLHG, LKPTLHGPT) (IRLKPTLHG, KPTLHGPTP) 
	(IRLKPTLHG, PTLHGPTPL) (IRLKPTLHG, TLHGPTPLL) (IRLKPTLHG, LHGPTPLLY) (IRLKPTLHG, HGPTPLLYR) (IRLKPTLHG, GPTPLLYRL) 
	(RLKPTLHGP, LKPTLHGPT) (RLKPTLHGP, KPTLHGPTP) (RLKPTLHGP, PTLHGPTPL) (RLKPTLHGP, TLHGPTPLL) (RLKPTLHGP, LHGPTPLLY) 
	(RLKPTLHGP, HGPTPLLYR) (RLKPTLHGP, GPTPLLYRL) (RLKPTLHGP, PTPLLYRLG) (LKPTLHGPT, KPTLHGPTP) (LKPTLHGPT, PTLHGPTPL) 
	(LKPTLHGPT, TLHGPTPLL) (LKPTLHGPT, LHGPTPLLY) (LKPTLHGPT, HGPTPLLYR) (LKPTLHGPT, GPTPLLYRL) (LKPTLHGPT, PTPLLYRLG) 
	(LKPTLHGPT, TPLLYRLGA) (LKPTLHGPT, TPLLYRLGP) (KPTLHGPTP, PTLHGPTPL) (KPTLHGPTP, TLHGPTPLL) (KPTLHGPTP, LHGPTPLLY) 
	(KPTLHGPTP, HGPTPLLYR) (KPTLHGPTP, GPTPLLYRL) (KPTLHGPTP, PTPLLYRLG) (KPTLHGPTP, TPLLYRLGA) (KPTLHGPTP, PLLYRLGAV) 
	(KPTLHGPTP, TPLLYRLGP) (KPTLHGPTP, PLLYRLGPV) (PTLHGPTPL, TLHGPTPLL) (PTLHGPTPL, LHGPTPLLY) (PTLHGPTPL, HGPTPLLYR) 
	(PTLHGPTPL, GPTPLLYRL) (PTLHGPTPL, PTPLLYRLG) (PTLHGPTPL, TPLLYRLGA) (PTLHGPTPL, PLLYRLGAV) (PTLHGPTPL, LLYRLGAVQ) 
	(PTLHGPTPL, TPLLYRLGP) (PTLHGPTPL, PLLYRLGPV) (PTLHGPTPL, LLYRLGPVQ) (TLHGPTPLL, LHGPTPLLY) (TLHGPTPLL, HGPTPLLYR) 
	(TLHGPTPLL, GPTPLLYRL) (TLHGPTPLL, PTPLLYRLG) (TLHGPTPLL, TPLLYRLGA) (TLHGPTPLL, PLLYRLGAV) (TLHGPTPLL, LLYRLGAVQ) 
	(TLHGPTPLL, LYRLGAVQN) (TLHGPTPLL, TPLLYRLGP) (TLHGPTPLL, PLLYRLGPV) (TLHGPTPLL, LLYRLGPVQ) (TLHGPTPLL, LYRLGPVQN) 
	(LHGPTPLLY, HGPTPLLYR) (LHGPTPLLY, GPTPLLYRL) (LHGPTPLLY, PTPLLYRLG) (LHGPTPLLY, TPLLYRLGA) (LHGPTPLLY, PLLYRLGAV) 
	(LHGPTPLLY, LLYRLGAVQ) (LHGPTPLLY, LYRLGAVQN) (LHGPTPLLY, YRLGAVQNE) (LHGPTPLLY, TPLLYRLGP) (LHGPTPLLY, PLLYRLGPV) 
	(LHGPTPLLY, LLYRLGPVQ) (LHGPTPLLY, LYRLGPVQN) (LHGPTPLLY, YRLGPVQNE) (HGPTPLLYR, GPTPLLYRL) (HGPTPLLYR, PTPLLYRLG) 
	(HGPTPLLYR, TPLLYRLGA) (HGPTPLLYR, PLLYRLGAV) (HGPTPLLYR, LLYRLGAVQ) (HGPTPLLYR, LYRLGAVQN) (HGPTPLLYR, YRLGAVQNE) 
	(HGPTPLLYR, TPLLYRLGP) (HGPTPLLYR, PLLYRLGPV) (HGPTPLLYR, LLYRLGPVQ) (HGPTPLLYR, LYRLGPVQN) (HGPTPLLYR, YRLGPVQNE) 
	(GPTPLLYRL, PTPLLYRLG) (GPTPLLYRL, TPLLYRLGA) (GPTPLLYRL, PLLYRLGAV) (GPTPLLYRL, LLYRLGAVQ) (GPTPLLYRL, LYRLGAVQN) 
	(GPTPLLYRL, YRLGAVQNE) (GPTPLLYRL, TPLLYRLGP) (GPTPLLYRL, PLLYRLGPV) (GPTPLLYRL, LLYRLGPVQ) (GPTPLLYRL, LYRLGPVQN) 
	(GPTPLLYRL, YRLGPVQNE) (PTPLLYRLG, TPLLYRLGA) (PTPLLYRLG, PLLYRLGAV) (PTPLLYRLG, LLYRLGAVQ) (PTPLLYRLG, LYRLGAVQN) 
	(PTPLLYRLG, YRLGAVQNE) (PTPLLYRLG, TPLLYRLGP) (PTPLLYRLG, PLLYRLGPV) (PTPLLYRLG, LLYRLGPVQ) (PTPLLYRLG, LYRLGPVQN) 
	(PTPLLYRLG, YRLGPVQNE) (TPLLYRLGA, PLLYRLGAV) (TPLLYRLGA, LLYRLGAVQ) (TPLLYRLGA, LYRLGAVQN) (TPLLYRLGA, YRLGAVQNE) 
	(PLLYRLGAV, LLYRLGAVQ) (PLLYRLGAV, LYRLGAVQN) (PLLYRLGAV, YRLGAVQNE) (LLYRLGAVQ, LYRLGAVQN) (LLYRLGAVQ, YRLGAVQNE) 
	(TKYIMTCMS, KYIMTCMSA) (TKYIMTCMS, YIMTCMSAD) (TKYIMTCMS, IMTCMSADL) (TKYIMTCMS, MTCMSADLE) (TKYIMTCMS, TCMSADLEV) 
	(TKYIMTCMS, CMSADLEVV) (TKYIMTCMS, MSADLEVVT) (KYIMTCMSA, YIMTCMSAD) (KYIMTCMSA, IMTCMSADL) (KYIMTCMSA, MTCMSADLE) 
	(KYIMTCMSA, TCMSADLEV) (KYIMTCMSA, CMSADLEVV) (KYIMTCMSA, MSADLEVVT) (YIMTCMSAD, IMTCMSADL) (YIMTCMSAD, MTCMSADLE) 
	(YIMTCMSAD, TCMSADLEV) (YIMTCMSAD, CMSADLEVV) (YIMTCMSAD, MSADLEVVT) (IMTCMSADL, MTCMSADLE) (IMTCMSADL, TCMSADLEV) 
	(IMTCMSADL, CMSADLEVV) (IMTCMSADL, MSADLEVVT) (MTCMSADLE, TCMSADLEV) (MTCMSADLE, CMSADLEVV) (MTCMSADLE, MSADLEVVT) 
	(TCMSADLEV, CMSADLEVV) (TCMSADLEV, MSADLEVVT) (CMSADLEVV, MSADLEVVT) (NQVEGEVQV, QVEGEVQVV) (NQVEGEVQV, VEGEVQVVS) 
	(NQVEGEVQV, EGEVQVVST) (NQVEGEVQV, GEVQVVSTA) (NQVEGEVQV, EVQVVSTAT) (NQVEGEVQV, VQVVSTATQ) (NQVEGEVQV, QVVSTATQS) 
	(NQVEGEVQV, VVSTATQSF) (QVEGEVQVV, VEGEVQVVS) (QVEGEVQVV, EGEVQVVST) (QVEGEVQVV, GEVQVVSTA) (QVEGEVQVV, EVQVVSTAT) 
	(QVEGEVQVV, VQVVSTATQ) (QVEGEVQVV, QVVSTATQS) (QVEGEVQVV, VVSTATQSF) (QVEGEVQVV, VSTATQSFL) (VEGEVQVVS, EGEVQVVST) 
	(VEGEVQVVS, GEVQVVSTA) (VEGEVQVVS, EVQVVSTAT) (VEGEVQVVS, VQVVSTATQ) (VEGEVQVVS, QVVSTATQS) (VEGEVQVVS, VVSTATQSF) 
	(VEGEVQVVS, VSTATQSFL) (VEGEVQVVS, STATQSFLA) (EGEVQVVST, GEVQVVSTA) (EGEVQVVST, EVQVVSTAT) (EGEVQVVST, VQVVSTATQ) 
	(EGEVQVVST, QVVSTATQS) (EGEVQVVST, VVSTATQSF) (EGEVQVVST, VSTATQSFL) (EGEVQVVST, STATQSFLA) (EGEVQVVST, TATQSFLAT) 
	(GEVQVVSTA, EVQVVSTAT) (GEVQVVSTA, VQVVSTATQ) (GEVQVVSTA, QVVSTATQS) (GEVQVVSTA, VVSTATQSF) (GEVQVVSTA, VSTATQSFL) 
	(GEVQVVSTA, STATQSFLA) (GEVQVVSTA, TATQSFLAT) (GEVQVVSTA, ATQSFLATC) (EVQVVSTAT, VQVVSTATQ) (EVQVVSTAT, QVVSTATQS) 
	(EVQVVSTAT, VVSTATQSF) (EVQVVSTAT, VSTATQSFL) (EVQVVSTAT, STATQSFLA) (EVQVVSTAT, TATQSFLAT) (EVQVVSTAT, ATQSFLATC) 
	(VQVVSTATQ, QVVSTATQS) (VQVVSTATQ, VVSTATQSF) (VQVVSTATQ, VSTATQSFL) (VQVVSTATQ, STATQSFLA) (VQVVSTATQ, TATQSFLAT) 
	(VQVVSTATQ, ATQSFLATC) (QVVSTATQS, VVSTATQSF) (QVVSTATQS, VSTATQSFL) (QVVSTATQS, STATQSFLA) (QVVSTATQS, TATQSFLAT) 
	(QVVSTATQS, ATQSFLATC) (VVSTATQSF, VSTATQSFL) (VVSTATQSF, STATQSFLA) (VVSTATQSF, TATQSFLAT) (VVSTATQSF, ATQSFLATC) 
	(VSTATQSFL, STATQSFLA) (VSTATQSFL, TATQSFLAT) (VSTATQSFL, ATQSFLATC) (STATQSFLA, TATQSFLAT) (STATQSFLA, ATQSFLATC) 
	(TATQSFLAT, ATQSFLATC) (KGPITQMYT, GPITQMYTN) (KGPITQMYT, PITQMYTNV) (KGPITQMYT, ITQMYTNVD) (GPITQMYTN, PITQMYTNV) 
	(GPITQMYTN, ITQMYTNVD) (PITQMYTNV, ITQMYTNVD) (PVESMETTM, TTMRSPVFT) (PVESMETTM, TMRSPVFTD) (PVESMETTM, MRSPVFTDN) 
	(PVESMETTM, VESMETTMR) (PVESMETTM, ESMETTMRS) (PVESMETTM, SMETTMRSP) (PVESMETTM, METTMRSPV) (PVESMETTM, ETTMRSPVF) 
	(VESMETTMR, TTMRSPVFT) (VESMETTMR, TMRSPVFTD) (VESMETTMR, MRSPVFTDN) (VESMETTMR, RSPVFTDNS) (VESMETTMR, ESMETTMRS) 
	(VESMETTMR, SMETTMRSP) (VESMETTMR, METTMRSPV) (VESMETTMR, ETTMRSPVF) (ESMETTMRS, TTMRSPVFT) (ESMETTMRS, TMRSPVFTD) 
	(ESMETTMRS, MRSPVFTDN) (ESMETTMRS, RSPVFTDNS) (ESMETTMRS, SPVFTDNSS) (ESMETTMRS, SMETTMRSP) (ESMETTMRS, METTMRSPV) 
	(ESMETTMRS, ETTMRSPVF) (SMETTMRSP, TTMRSPVFT) (SMETTMRSP, TMRSPVFTD) (SMETTMRSP, MRSPVFTDN) (SMETTMRSP, RSPVFTDNS) 
	(SMETTMRSP, SPVFTDNSS) (SMETTMRSP, PVFTDNSSP) (SMETTMRSP, METTMRSPV) (SMETTMRSP, ETTMRSPVF) (METTMRSPV, TTMRSPVFT) 
	(METTMRSPV, TMRSPVFTD) (METTMRSPV, MRSPVFTDN) (METTMRSPV, RSPVFTDNS) (METTMRSPV, SPVFTDNSS) (METTMRSPV, PVFTDNSSP) 
	(METTMRSPV, VFTDNSSPP) (METTMRSPV, ETTMRSPVF) (ETTMRSPVF, TTMRSPVFT) (ETTMRSPVF, TMRSPVFTD) (ETTMRSPVF, MRSPVFTDN) 
	(ETTMRSPVF, RSPVFTDNS) (ETTMRSPVF, SPVFTDNSS) (ETTMRSPVF, PVFTDNSSP) (ETTMRSPVF, VFTDNSSPP) (ETTMRSPVF, FTDNSSPPA) 
	(FTDNSSPPA, TDNSSPPAV) (FTDNSSPPA, DNSSPPAVP) (FTDNSSPPA, NSSPPAVPQ) (FTDNSSPPA, SSPPAVPQT) (FTDNSSPPA, SPPAVPQTF) 
	(FTDNSSPPA, PPAVPQTFQ) (FTDNSSPPA, PAVPQTFQV) (FTDNSSPPA, AVPQTFQVA) (TDNSSPPAV, DNSSPPAVP) (TDNSSPPAV, NSSPPAVPQ) 
	(TDNSSPPAV, SSPPAVPQT) (TDNSSPPAV, SPPAVPQTF) (TDNSSPPAV, PPAVPQTFQ) (TDNSSPPAV, PAVPQTFQV) (TDNSSPPAV, AVPQTFQVA) 
	(TDNSSPPAV, VPQTFQVAH) (DNSSPPAVP, NSSPPAVPQ) (DNSSPPAVP, SSPPAVPQT) (DNSSPPAVP, SPPAVPQTF) (DNSSPPAVP, PPAVPQTFQ) 
	(DNSSPPAVP, PAVPQTFQV) (DNSSPPAVP, AVPQTFQVA) (DNSSPPAVP, VPQTFQVAH) (DNSSPPAVP, PQTFQVAHL) (NSSPPAVPQ, SSPPAVPQT) 
	(NSSPPAVPQ, SPPAVPQTF) (NSSPPAVPQ, PPAVPQTFQ) (NSSPPAVPQ, PAVPQTFQV) (NSSPPAVPQ, AVPQTFQVA) (NSSPPAVPQ, VPQTFQVAH) 
	(NSSPPAVPQ, PQTFQVAHL) (NSSPPAVPQ, QTFQVAHLH) (SSPPAVPQT, SPPAVPQTF) (SSPPAVPQT, PPAVPQTFQ) (SSPPAVPQT, PAVPQTFQV) 
	(SSPPAVPQT, AVPQTFQVA) (SSPPAVPQT, VPQTFQVAH) (SSPPAVPQT, PQTFQVAHL) (SSPPAVPQT, QTFQVAHLH) (SSPPAVPQT, TFQVAHLHA) 
	(SPPAVPQTF, FQVAHLHAP) (SPPAVPQTF, PPAVPQTFQ) (SPPAVPQTF, PAVPQTFQV) (SPPAVPQTF, AVPQTFQVA) (SPPAVPQTF, VPQTFQVAH) 
	(SPPAVPQTF, PQTFQVAHL) (SPPAVPQTF, QTFQVAHLH) (SPPAVPQTF, TFQVAHLHA) (PPAVPQTFQ, FQVAHLHAP) (PPAVPQTFQ, QVAHLHAPT) 
	(PPAVPQTFQ, PAVPQTFQV) (PPAVPQTFQ, AVPQTFQVA) (PPAVPQTFQ, VPQTFQVAH) (PPAVPQTFQ, PQTFQVAHL) (PPAVPQTFQ, QTFQVAHLH) 
	(PPAVPQTFQ, TFQVAHLHA) (PAVPQTFQV, FQVAHLHAP) (PAVPQTFQV, QVAHLHAPT) (PAVPQTFQV, VAHLHAPTG) (PAVPQTFQV, AVPQTFQVA) 
	(PAVPQTFQV, VPQTFQVAH) (PAVPQTFQV, PQTFQVAHL) (PAVPQTFQV, QTFQVAHLH) (PAVPQTFQV, TFQVAHLHA) (AVPQTFQVA, FQVAHLHAP) 
	(AVPQTFQVA, QVAHLHAPT) (AVPQTFQVA, VAHLHAPTG) (AVPQTFQVA, AHLHAPTGS) (AVPQTFQVA, VPQTFQVAH) (AVPQTFQVA, PQTFQVAHL) 
	(AVPQTFQVA, QTFQVAHLH) (AVPQTFQVA, TFQVAHLHA) (VPQTFQVAH, FQVAHLHAP) (VPQTFQVAH, QVAHLHAPT) (VPQTFQVAH, VAHLHAPTG) 
	(VPQTFQVAH, AHLHAPTGS) (VPQTFQVAH, HLHAPTGSG) (VPQTFQVAH, PQTFQVAHL) (VPQTFQVAH, QTFQVAHLH) (VPQTFQVAH, TFQVAHLHA) 
	(PQTFQVAHL, FQVAHLHAP) (PQTFQVAHL, QVAHLHAPT) (PQTFQVAHL, VAHLHAPTG) (PQTFQVAHL, AHLHAPTGS) (PQTFQVAHL, HLHAPTGSG) 
	(PQTFQVAHL, LHAPTGSGK) (PQTFQVAHL, QTFQVAHLH) (PQTFQVAHL, TFQVAHLHA) (QTFQVAHLH, FQVAHLHAP) (QTFQVAHLH, QVAHLHAPT) 
	(QTFQVAHLH, VAHLHAPTG) (QTFQVAHLH, AHLHAPTGS) (QTFQVAHLH, HLHAPTGSG) (QTFQVAHLH, LHAPTGSGK) (QTFQVAHLH, HAPTGSGKS) 
	(QTFQVAHLH, TFQVAHLHA) (TFQVAHLHA, FQVAHLHAP) (TFQVAHLHA, QVAHLHAPT) (TFQVAHLHA, VAHLHAPTG) (TFQVAHLHA, AHLHAPTGS) 
	(TFQVAHLHA, HLHAPTGSG) (TFQVAHLHA, LHAPTGSGK) (TFQVAHLHA, HAPTGSGKS) (TFQVAHLHA, APTGSGKST) (CDECHSTDS, DECHSTDST) 
	(ILGIGTVLD, LGIGTVLDQ) (ILGIGTVLD, GIGTVLDQA) (ILGIGTVLD, IGTVLDQAE) (ILGIGTVLD, GTVLDQAET) (ILGIGTVLD, TVLDQAETA) 
	(ILGIGTVLD, VLDQAETAG) (ILGIGTVLD, LDQAETAGA) (ILGIGTVLD, DQAETAGAR) (ILGIGTVLD, LDQAETAGV) (ILGIGTVLD, DQAETAGVR) 
	(ATATPPGSV, TATPPGSVT) (ATATPPGSV, ATPPGSVTV) (ATATPPGSV, TPPGSVTVP) (ATATPPGSV, PPGSVTVPH) (ATATPPGSV, PGSVTVPHP) 
	(ATATPPGSV, GSVTVPHPN) (ATATPPGSV, SVTVPHPNI) (ATATPPGSV, VTVPHPNIE) (ATATPPGSV, ATPPGSVTT) (ATATPPGSV, TPPGSVTTP) 
	(ATATPPGSV, PPGSVTTPH) (ATATPPGSV, PGSVTTPHP) (ATATPPGSV, GSVTTPHPN) (ATATPPGSV, SVTTPHPNI) (ATATPPGSV, VTTPHPNIE) 
	(TATPPGSVT, ATPPGSVTV) (TATPPGSVT, TPPGSVTVP) (TATPPGSVT, PPGSVTVPH) (TATPPGSVT, PGSVTVPHP) (TATPPGSVT, GSVTVPHPN) 
	(TATPPGSVT, SVTVPHPNI) (TATPPGSVT, VTVPHPNIE) (TATPPGSVT, TVPHPNIEE) (TATPPGSVT, ATPPGSVTT) (TATPPGSVT, TPPGSVTTP) 
	(TATPPGSVT, PPGSVTTPH) (TATPPGSVT, PGSVTTPHP) (TATPPGSVT, GSVTTPHPN) (TATPPGSVT, SVTTPHPNI) (TATPPGSVT, VTTPHPNIE) 
	(TATPPGSVT, TTPHPNIEE) (ATPPGSVTV, TPPGSVTVP) (ATPPGSVTV, PPGSVTVPH) (ATPPGSVTV, PGSVTVPHP) (ATPPGSVTV, GSVTVPHPN) 
	(ATPPGSVTV, SVTVPHPNI) (ATPPGSVTV, VTVPHPNIE) (ATPPGSVTV, TVPHPNIEE) (TPPGSVTVP, PPGSVTVPH) (TPPGSVTVP, PGSVTVPHP) 
	(TPPGSVTVP, GSVTVPHPN) (TPPGSVTVP, SVTVPHPNI) (TPPGSVTVP, VTVPHPNIE) (TPPGSVTVP, TVPHPNIEE) (PPGSVTVPH, PGSVTVPHP) 
	(PPGSVTVPH, GSVTVPHPN) (PPGSVTVPH, SVTVPHPNI) (PPGSVTVPH, VTVPHPNIE) (PPGSVTVPH, TVPHPNIEE) (PGSVTVPHP, GSVTVPHPN) 
	(PGSVTVPHP, SVTVPHPNI) (PGSVTVPHP, VTVPHPNIE) (PGSVTVPHP, TVPHPNIEE) (GSVTVPHPN, SVTVPHPNI) (GSVTVPHPN, VTVPHPNIE) 
	(GSVTVPHPN, TVPHPNIEE) (SVTVPHPNI, VTVPHPNIE) (SVTVPHPNI, TVPHPNIEE) (VTVPHPNIE, TVPHPNIEE) (VVATDALMT, VATDALMTG) 
	(DPTFTIETT, PTFTIETTT) (DPTFTIETT, TFTIETTTV) (DPTFTIETT, FTIETTTVP) (DPTFTIETT, TIETTTVPQ) (DPTFTIETT, IETTTVPQD) 
	(DPTFTIETT, ETTTVPQDA) (DPTFTIETT, TTTVPQDAV) (DPTFTIETT, TTVPQDAVS) (PTFTIETTT, TFTIETTTV) (PTFTIETTT, FTIETTTVP) 
	(PTFTIETTT, TIETTTVPQ) (PTFTIETTT, IETTTVPQD) (PTFTIETTT, ETTTVPQDA) (PTFTIETTT, TTTVPQDAV) (PTFTIETTT, TTVPQDAVS) 
	(PTFTIETTT, TVPQDAVSR) (TFTIETTTV, FTIETTTVP) (TFTIETTTV, TIETTTVPQ) (TFTIETTTV, IETTTVPQD) (TFTIETTTV, ETTTVPQDA) 
	(TFTIETTTV, TTTVPQDAV) (TFTIETTTV, TTVPQDAVS) (TFTIETTTV, TVPQDAVSR) (TFTIETTTV, VPQDAVSRS) (FTIETTTVP, TIETTTVPQ) 
	(FTIETTTVP, IETTTVPQD) (FTIETTTVP, ETTTVPQDA) (FTIETTTVP, TTTVPQDAV) (FTIETTTVP, TTVPQDAVS) (FTIETTTVP, TVPQDAVSR) 
	(FTIETTTVP, VPQDAVSRS) (FTIETTTVP, PQDAVSRSQ) (TIETTTVPQ, IETTTVPQD) (TIETTTVPQ, ETTTVPQDA) (TIETTTVPQ, TTTVPQDAV) 
	(TIETTTVPQ, TTVPQDAVS) (TIETTTVPQ, TVPQDAVSR) (TIETTTVPQ, VPQDAVSRS) (TIETTTVPQ, PQDAVSRSQ) (TIETTTVPQ, QDAVSRSQR) 
	(IETTTVPQD, ETTTVPQDA) (IETTTVPQD, TTTVPQDAV) (IETTTVPQD, TTVPQDAVS) (IETTTVPQD, TVPQDAVSR) (IETTTVPQD, VPQDAVSRS) 
	(IETTTVPQD, PQDAVSRSQ) (IETTTVPQD, QDAVSRSQR) (IETTTVPQD, DAVSRSQRR) (ETTTVPQDA, TTTVPQDAV) (ETTTVPQDA, TTVPQDAVS) 
	(ETTTVPQDA, TVPQDAVSR) (ETTTVPQDA, VPQDAVSRS) (ETTTVPQDA, PQDAVSRSQ) (ETTTVPQDA, QDAVSRSQR) (ETTTVPQDA, DAVSRSQRR) 
	(ETTTVPQDA, AVSRSQRRG) (TTTVPQDAV, TTVPQDAVS) (TTTVPQDAV, TVPQDAVSR) (TTTVPQDAV, VPQDAVSRS) (TTTVPQDAV, PQDAVSRSQ) 
	(TTTVPQDAV, QDAVSRSQR) (TTTVPQDAV, DAVSRSQRR) (TTTVPQDAV, AVSRSQRRG) (TTTVPQDAV, VSRSQRRGR) (TTVPQDAVS, TVPQDAVSR) 
	(TTVPQDAVS, VPQDAVSRS) (TTVPQDAVS, PQDAVSRSQ) (TTVPQDAVS, QDAVSRSQR) (TTVPQDAVS, DAVSRSQRR) (TTVPQDAVS, AVSRSQRRG) 
	(TTVPQDAVS, VSRSQRRGR) (TTVPQDAVS, SRSQRRGRT) (TVPQDAVSR, VPQDAVSRS) (TVPQDAVSR, PQDAVSRSQ) (TVPQDAVSR, QDAVSRSQR) 
	(TVPQDAVSR, DAVSRSQRR) (TVPQDAVSR, AVSRSQRRG) (TVPQDAVSR, VSRSQRRGR) (TVPQDAVSR, SRSQRRGRT) (TVPQDAVSR, RSQRRGRTG) 
	(VPQDAVSRS, PQDAVSRSQ) (VPQDAVSRS, QDAVSRSQR) (VPQDAVSRS, DAVSRSQRR) (VPQDAVSRS, AVSRSQRRG) (VPQDAVSRS, VSRSQRRGR) 
	(VPQDAVSRS, SRSQRRGRT) (VPQDAVSRS, RSQRRGRTG) (VPQDAVSRS, SQRRGRTGR) (PQDAVSRSQ, QRRGRTGRG) (PQDAVSRSQ, QDAVSRSQR) 
	(PQDAVSRSQ, DAVSRSQRR) (PQDAVSRSQ, AVSRSQRRG) (PQDAVSRSQ, VSRSQRRGR) (PQDAVSRSQ, SRSQRRGRT) (PQDAVSRSQ, RSQRRGRTG) 
	(PQDAVSRSQ, SQRRGRTGR) (QDAVSRSQR, QRRGRTGRG) (QDAVSRSQR, DAVSRSQRR) (QDAVSRSQR, AVSRSQRRG) (QDAVSRSQR, VSRSQRRGR) 
	(QDAVSRSQR, SRSQRRGRT) (QDAVSRSQR, RSQRRGRTG) (QDAVSRSQR, SQRRGRTGR) (QDAVSRSQR, RRGRTGRGR) (DAVSRSQRR, QRRGRTGRG) 
	(DAVSRSQRR, AVSRSQRRG) (DAVSRSQRR, VSRSQRRGR) (DAVSRSQRR, SRSQRRGRT) (DAVSRSQRR, RSQRRGRTG) (DAVSRSQRR, SQRRGRTGR) 
	(DAVSRSQRR, RRGRTGRGR) (DAVSRSQRR, RGRTGRGRL) (AVSRSQRRG, QRRGRTGRG) (AVSRSQRRG, VSRSQRRGR) (AVSRSQRRG, SRSQRRGRT) 
	(AVSRSQRRG, RSQRRGRTG) (AVSRSQRRG, SQRRGRTGR) (AVSRSQRRG, RRGRTGRGR) (AVSRSQRRG, RGRTGRGRL) (AVSRSQRRG, GRTGRGRLG) 
	(VSRSQRRGR, QRRGRTGRG) (VSRSQRRGR, SRSQRRGRT) (VSRSQRRGR, RSQRRGRTG) (VSRSQRRGR, SQRRGRTGR) (VSRSQRRGR, RRGRTGRGR) 
	(VSRSQRRGR, RGRTGRGRL) (VSRSQRRGR, GRTGRGRLG) (VSRSQRRGR, RTGRGRLGT) (SRSQRRGRT, QRRGRTGRG) (SRSQRRGRT, RSQRRGRTG) 
	(SRSQRRGRT, SQRRGRTGR) (SRSQRRGRT, RRGRTGRGR) (SRSQRRGRT, RGRTGRGRL) (SRSQRRGRT, GRTGRGRLG) (SRSQRRGRT, RTGRGRLGT) 
	(SRSQRRGRT, TGRGRLGTY) (RSQRRGRTG, QRRGRTGRG) (RSQRRGRTG, SQRRGRTGR) (RSQRRGRTG, RRGRTGRGR) (RSQRRGRTG, RGRTGRGRL) 
	(RSQRRGRTG, GRTGRGRLG) (RSQRRGRTG, RTGRGRLGT) (RSQRRGRTG, TGRGRLGTY) (RSQRRGRTG, GRGRLGTYR) (SQRRGRTGR, QRRGRTGRG) 
	(SQRRGRTGR, RRGRTGRGR) (SQRRGRTGR, RGRTGRGRL) (SQRRGRTGR, GRTGRGRLG) (SQRRGRTGR, RTGRGRLGT) (SQRRGRTGR, TGRGRLGTY) 
	(SQRRGRTGR, GRGRLGTYR) (SQRRGRTGR, RGRLGTYRY) (RRGRTGRGR, RGRTGRGRL) (RRGRTGRGR, GRTGRGRLG) (RRGRTGRGR, RTGRGRLGT) 
	(RRGRTGRGR, TGRGRLGTY) (RRGRTGRGR, GRGRLGTYR) (RRGRTGRGR, RGRLGTYRY) (RRGRTGRGR, GRLGTYRYV) (GIYRFVTPG, PGERPSGMF) 
	(GIYRFVTPG, GERPSGMFD) (GIYRFVTPG, IYRFVTPGE) (GIYRFVTPG, YRFVTPGER) (GIYRFVTPG, RFVTPGERP) (GIYRFVTPG, FVTPGERPS) 
	(GIYRFVTPG, VTPGERPSG) (GIYRFVTPG, TPGERPSGM) (IYRFVTPGE, PGERPSGMF) (IYRFVTPGE, GERPSGMFD) (IYRFVTPGE, ERPSGMFDS) 
	(IYRFVTPGE, YRFVTPGER) (IYRFVTPGE, RFVTPGERP) (IYRFVTPGE, FVTPGERPS) (IYRFVTPGE, VTPGERPSG) (IYRFVTPGE, TPGERPSGM) 
	(YRFVTPGER, PGERPSGMF) (YRFVTPGER, GERPSGMFD) (YRFVTPGER, ERPSGMFDS) (YRFVTPGER, RPSGMFDSS) (YRFVTPGER, RFVTPGERP) 
	(YRFVTPGER, FVTPGERPS) (YRFVTPGER, VTPGERPSG) (YRFVTPGER, TPGERPSGM) (RFVTPGERP, PGERPSGMF) (RFVTPGERP, GERPSGMFD) 
	(RFVTPGERP, ERPSGMFDS) (RFVTPGERP, RPSGMFDSS) (RFVTPGERP, FVTPGERPS) (RFVTPGERP, VTPGERPSG) (RFVTPGERP, TPGERPSGM) 
	(RFVTPGERP, PSGMFDSSV) (FVTPGERPS, PGERPSGMF) (FVTPGERPS, GERPSGMFD) (FVTPGERPS, ERPSGMFDS) (FVTPGERPS, RPSGMFDSS) 
	(FVTPGERPS, VTPGERPSG) (FVTPGERPS, TPGERPSGM) (FVTPGERPS, PSGMFDSSV) (FVTPGERPS, SGMFDSSVL) (VTPGERPSG, PGERPSGMF) 
	(VTPGERPSG, GERPSGMFD) (VTPGERPSG, ERPSGMFDS) (VTPGERPSG, RPSGMFDSS) (VTPGERPSG, TPGERPSGM) (VTPGERPSG, PSGMFDSSV) 
	(VTPGERPSG, SGMFDSSVL) (VTPGERPSG, GMFDSSVLC) (TPGERPSGM, PGERPSGMF) (TPGERPSGM, GERPSGMFD) (TPGERPSGM, ERPSGMFDS) 
	(TPGERPSGM, RPSGMFDSS) (TPGERPSGM, PSGMFDSSV) (TPGERPSGM, SGMFDSSVL) (TPGERPSGM, GMFDSSVLC) (TPGERPSGM, MFDSSVLCE) 
	(PSGMFDSSV, SGMFDSSVL) (PSGMFDSSV, GMFDSSVLC) (PSGMFDSSV, MFDSSVLCE) (PSGMFDSSV, FDSSVLCEC) (PSGMFDSSV, DSSVLCECY) 
	(PSGMFDSSV, SSVLCECYD) (PSGMFDSSV, SVLCECYDA) (PSGMFDSSV, VLCECYDAG) (SGMFDSSVL, GMFDSSVLC) (SGMFDSSVL, MFDSSVLCE) 
	(SGMFDSSVL, FDSSVLCEC) (SGMFDSSVL, DSSVLCECY) (SGMFDSSVL, SSVLCECYD) (SGMFDSSVL, SVLCECYDA) (SGMFDSSVL, VLCECYDAG) 
	(SGMFDSSVL, LCECYDAGC) (GMFDSSVLC, MFDSSVLCE) (GMFDSSVLC, FDSSVLCEC) (GMFDSSVLC, DSSVLCECY) (GMFDSSVLC, SSVLCECYD) 
	(GMFDSSVLC, SVLCECYDA) (GMFDSSVLC, VLCECYDAG) (GMFDSSVLC, LCECYDAGC) (GMFDSSVLC, CECYDAGCA) (MFDSSVLCE, FDSSVLCEC) 
	(MFDSSVLCE, DSSVLCECY) (MFDSSVLCE, SSVLCECYD) (MFDSSVLCE, SVLCECYDA) (MFDSSVLCE, VLCECYDAG) (MFDSSVLCE, LCECYDAGC) 
	(MFDSSVLCE, CECYDAGCA) (MFDSSVLCE, ECYDAGCAW) (FDSSVLCEC, DSSVLCECY) (FDSSVLCEC, SSVLCECYD) (FDSSVLCEC, SVLCECYDA) 
	(FDSSVLCEC, VLCECYDAG) (FDSSVLCEC, LCECYDAGC) (FDSSVLCEC, CECYDAGCA) (FDSSVLCEC, ECYDAGCAW) (FDSSVLCEC, CYDAGCAWY) 
	(DSSVLCECY, SSVLCECYD) (DSSVLCECY, SVLCECYDA) (DSSVLCECY, VLCECYDAG) (DSSVLCECY, LCECYDAGC) (DSSVLCECY, CECYDAGCA) 
	(DSSVLCECY, ECYDAGCAW) (DSSVLCECY, CYDAGCAWY) (DSSVLCECY, YDAGCAWYE) (SSVLCECYD, SVLCECYDA) (SSVLCECYD, VLCECYDAG) 
	(SSVLCECYD, LCECYDAGC) (SSVLCECYD, CECYDAGCA) (SSVLCECYD, ECYDAGCAW) (SSVLCECYD, CYDAGCAWY) (SSVLCECYD, YDAGCAWYE) 
	(SSVLCECYD, DAGCAWYEL) (SVLCECYDA, VLCECYDAG) (SVLCECYDA, LCECYDAGC) (SVLCECYDA, CECYDAGCA) (SVLCECYDA, ECYDAGCAW) 
	(SVLCECYDA, CYDAGCAWY) (SVLCECYDA, YDAGCAWYE) (SVLCECYDA, DAGCAWYEL) (SVLCECYDA, AGCAWYELT) (VLCECYDAG, GCAWYELTP) 
	(VLCECYDAG, LCECYDAGC) (VLCECYDAG, CECYDAGCA) (VLCECYDAG, ECYDAGCAW) (VLCECYDAG, CYDAGCAWY) (VLCECYDAG, YDAGCAWYE) 
	(VLCECYDAG, DAGCAWYEL) (VLCECYDAG, AGCAWYELT) (VLCECYDAG, LCECYDAGA) (VLCECYDAG, CECYDAGAA) (VLCECYDAG, ECYDAGAAW) 
	(VLCECYDAG, CYDAGAAWY) (VLCECYDAG, YDAGAAWYE) (VLCECYDAG, DAGAAWYEL) (VLCECYDAG, AGAAWYELT) (VLCECYDAG, GAAWYELTP) 
	(VLCECYDAG, CECYDAGCS) (VLCECYDAG, ECYDAGCSW) (VLCECYDAG, CYDAGCSWY) (VLCECYDAG, YDAGCSWYD) (VLCECYDAG, DAGCSWYDL) 
	(VLCECYDAG, AGCSWYDLQ) (VLCECYDAG, GCSWYDLQP) (LCECYDAGC, GCAWYELTP) (LCECYDAGC, CAWYELTPA) (LCECYDAGC, CECYDAGCA) 
	(LCECYDAGC, ECYDAGCAW) (LCECYDAGC, CYDAGCAWY) (LCECYDAGC, YDAGCAWYE) (LCECYDAGC, DAGCAWYEL) (LCECYDAGC, AGCAWYELT) 
	(LCECYDAGC, CECYDAGCS) (LCECYDAGC, ECYDAGCSW) (LCECYDAGC, CYDAGCSWY) (LCECYDAGC, YDAGCSWYD) (LCECYDAGC, DAGCSWYDL) 
	(LCECYDAGC, AGCSWYDLQ) (LCECYDAGC, GCSWYDLQP) (LCECYDAGC, CSWYDLQPA) (CECYDAGCA, GCAWYELTP) (CECYDAGCA, CAWYELTPA) 
	(CECYDAGCA, AWYELTPAE) (CECYDAGCA, ECYDAGCAW) (CECYDAGCA, CYDAGCAWY) (CECYDAGCA, YDAGCAWYE) (CECYDAGCA, DAGCAWYEL) 
	(CECYDAGCA, AGCAWYELT) (ECYDAGCAW, GCAWYELTP) (ECYDAGCAW, CAWYELTPA) (ECYDAGCAW, AWYELTPAE) (ECYDAGCAW, WYELTPAET) 
	(ECYDAGCAW, CYDAGCAWY) (ECYDAGCAW, YDAGCAWYE) (ECYDAGCAW, DAGCAWYEL) (ECYDAGCAW, AGCAWYELT) (CYDAGCAWY, GCAWYELTP) 
	(CYDAGCAWY, CAWYELTPA) (CYDAGCAWY, AWYELTPAE) (CYDAGCAWY, WYELTPAET) (CYDAGCAWY, YDAGCAWYE) (CYDAGCAWY, DAGCAWYEL) 
	(CYDAGCAWY, AGCAWYELT) (YDAGCAWYE, GCAWYELTP) (YDAGCAWYE, CAWYELTPA) (YDAGCAWYE, AWYELTPAE) (YDAGCAWYE, WYELTPAET) 
	(YDAGCAWYE, DAGCAWYEL) (YDAGCAWYE, AGCAWYELT) (DAGCAWYEL, GCAWYELTP) (DAGCAWYEL, CAWYELTPA) (DAGCAWYEL, AWYELTPAE) 
	(DAGCAWYEL, WYELTPAET) (DAGCAWYEL, AGCAWYELT) (AGCAWYELT, GCAWYELTP) (AGCAWYELT, CAWYELTPA) (AGCAWYELT, AWYELTPAE) 
	(AGCAWYELT, WYELTPAET) (VRLRAYLNT, NTPGLPVCQ) (VRLRAYLNT, TPGLPVCQD) (VRLRAYLNT, RLRAYLNTP) (VRLRAYLNT, LRAYLNTPG) 
	(VRLRAYLNT, RAYLNTPGL) (VRLRAYLNT, AYLNTPGLP) (VRLRAYLNT, YLNTPGLPV) (VRLRAYLNT, LNTPGLPVC) (RLRAYLNTP, NTPGLPVCQ) 
	(RLRAYLNTP, TPGLPVCQD) (RLRAYLNTP, PGLPVCQDH) (RLRAYLNTP, LRAYLNTPG) (RLRAYLNTP, RAYLNTPGL) (RLRAYLNTP, AYLNTPGLP) 
	(RLRAYLNTP, YLNTPGLPV) (RLRAYLNTP, LNTPGLPVC) (LRAYLNTPG, NTPGLPVCQ) (LRAYLNTPG, TPGLPVCQD) (LRAYLNTPG, PGLPVCQDH) 
	(LRAYLNTPG, GLPVCQDHL) (LRAYLNTPG, RAYLNTPGL) (LRAYLNTPG, AYLNTPGLP) (LRAYLNTPG, YLNTPGLPV) (LRAYLNTPG, LNTPGLPVC) 
	(RAYLNTPGL, NTPGLPVCQ) (RAYLNTPGL, TPGLPVCQD) (RAYLNTPGL, PGLPVCQDH) (RAYLNTPGL, GLPVCQDHL) (RAYLNTPGL, LPVCQDHLE) 
	(RAYLNTPGL, AYLNTPGLP) (RAYLNTPGL, YLNTPGLPV) (RAYLNTPGL, LNTPGLPVC) (AYLNTPGLP, NTPGLPVCQ) (AYLNTPGLP, TPGLPVCQD) 
	(AYLNTPGLP, PGLPVCQDH) (AYLNTPGLP, GLPVCQDHL) (AYLNTPGLP, LPVCQDHLE) (AYLNTPGLP, PVCQDHLEF) (AYLNTPGLP, YLNTPGLPV) 
	(AYLNTPGLP, LNTPGLPVC) (YLNTPGLPV, NTPGLPVCQ) (YLNTPGLPV, TPGLPVCQD) (YLNTPGLPV, PGLPVCQDH) (YLNTPGLPV, GLPVCQDHL) 
	(YLNTPGLPV, LPVCQDHLE) (YLNTPGLPV, PVCQDHLEF) (YLNTPGLPV, VCQDHLEFW) (YLNTPGLPV, LNTPGLPVC) (LNTPGLPVC, NTPGLPVCQ) 
	(LNTPGLPVC, TPGLPVCQD) (LNTPGLPVC, PGLPVCQDH) (LNTPGLPVC, GLPVCQDHL) (LNTPGLPVC, LPVCQDHLE) (LNTPGLPVC, PVCQDHLEF) 
	(LNTPGLPVC, VCQDHLEFW) (LNTPGLPVC, CQDHLEFWE) (HFLSQTKQA, FLSQTKQAG) (HFLSQTKQA, LSQTKQAGD) (HFLSQTKQA, SQTKQAGDN) 
	(HFLSQTKQA, QTKQAGDNF) (HFLSQTKQA, TKQAGDNFP) (HFLSQTKQA, KQAGDNFPY) (HFLSQTKQA, QAGDNFPYL) (HFLSQTKQA, AGDNFPYLV) 
	(FLSQTKQAG, LSQTKQAGD) (FLSQTKQAG, SQTKQAGDN) (FLSQTKQAG, QTKQAGDNF) (FLSQTKQAG, TKQAGDNFP) (FLSQTKQAG, KQAGDNFPY) 
	(FLSQTKQAG, QAGDNFPYL) (FLSQTKQAG, AGDNFPYLV) (FLSQTKQAG, GDNFPYLVA) (LSQTKQAGD, SQTKQAGDN) (LSQTKQAGD, QTKQAGDNF) 
	(LSQTKQAGD, TKQAGDNFP) (LSQTKQAGD, KQAGDNFPY) (LSQTKQAGD, QAGDNFPYL) (LSQTKQAGD, AGDNFPYLV) (LSQTKQAGD, GDNFPYLVA) 
	(LSQTKQAGD, DNFPYLVAY) (SQTKQAGDN, QTKQAGDNF) (SQTKQAGDN, TKQAGDNFP) (SQTKQAGDN, KQAGDNFPY) (SQTKQAGDN, QAGDNFPYL) 
	(SQTKQAGDN, AGDNFPYLV) (SQTKQAGDN, GDNFPYLVA) (SQTKQAGDN, DNFPYLVAY) (SQTKQAGDN, NFPYLVAYQ) (QTKQAGDNF, TKQAGDNFP) 
	(QTKQAGDNF, KQAGDNFPY) (QTKQAGDNF, QAGDNFPYL) (QTKQAGDNF, AGDNFPYLV) (QTKQAGDNF, GDNFPYLVA) (QTKQAGDNF, DNFPYLVAY) 
	(QTKQAGDNF, NFPYLVAYQ) (QTKQAGDNF, FPYLVAYQA) (TKQAGDNFP, PYLVAYQAT) (TKQAGDNFP, KQAGDNFPY) (TKQAGDNFP, QAGDNFPYL) 
	(TKQAGDNFP, AGDNFPYLV) (TKQAGDNFP, GDNFPYLVA) (TKQAGDNFP, DNFPYLVAY) (TKQAGDNFP, NFPYLVAYQ) (TKQAGDNFP, FPYLVAYQA) 
	(KQAGDNFPY, PYLVAYQAT) (KQAGDNFPY, YLVAYQATV) (KQAGDNFPY, QAGDNFPYL) (KQAGDNFPY, AGDNFPYLV) (KQAGDNFPY, GDNFPYLVA) 
	(KQAGDNFPY, DNFPYLVAY) (KQAGDNFPY, NFPYLVAYQ) (KQAGDNFPY, FPYLVAYQA) (QAGDNFPYL, PYLVAYQAT) (QAGDNFPYL, YLVAYQATV) 
	(QAGDNFPYL, LVAYQATVC) (QAGDNFPYL, AGDNFPYLV) (QAGDNFPYL, GDNFPYLVA) (QAGDNFPYL, DNFPYLVAY) (QAGDNFPYL, NFPYLVAYQ) 
	(QAGDNFPYL, FPYLVAYQA) (AGDNFPYLV, PYLVAYQAT) (AGDNFPYLV, YLVAYQATV) (AGDNFPYLV, LVAYQATVC) (AGDNFPYLV, VAYQATVCA) 
	(AGDNFPYLV, GDNFPYLVA) (AGDNFPYLV, DNFPYLVAY) (AGDNFPYLV, NFPYLVAYQ) (AGDNFPYLV, FPYLVAYQA) (GDNFPYLVA, PYLVAYQAT) 
	(GDNFPYLVA, YLVAYQATV) (GDNFPYLVA, LVAYQATVC) (GDNFPYLVA, VAYQATVCA) (GDNFPYLVA, AYQATVCAR) (GDNFPYLVA, DNFPYLVAY) 
	(GDNFPYLVA, NFPYLVAYQ) (GDNFPYLVA, FPYLVAYQA) (DNFPYLVAY, PYLVAYQAT) (DNFPYLVAY, YLVAYQATV) (DNFPYLVAY, LVAYQATVC) 
	(DNFPYLVAY, VAYQATVCA) (DNFPYLVAY, AYQATVCAR) (DNFPYLVAY, YQATVCARA) (DNFPYLVAY, NFPYLVAYQ) (DNFPYLVAY, FPYLVAYQA) 
	(NFPYLVAYQ, PYLVAYQAT) (NFPYLVAYQ, YLVAYQATV) (NFPYLVAYQ, LVAYQATVC) (NFPYLVAYQ, VAYQATVCA) (NFPYLVAYQ, AYQATVCAR) 
	(NFPYLVAYQ, YQATVCARA) (NFPYLVAYQ, QATVCARAQ) (NFPYLVAYQ, FPYLVAYQA) (FPYLVAYQA, PYLVAYQAT) (FPYLVAYQA, YLVAYQATV) 
	(FPYLVAYQA, LVAYQATVC) (FPYLVAYQA, VAYQATVCA) (FPYLVAYQA, AYQATVCAR) (FPYLVAYQA, YQATVCARA) (FPYLVAYQA, QATVCARAQ) 
	(FPYLVAYQA, ATVCARAQA) (LYRLGAVQN, YRLGAVQNE) (IVVSMTGRD, VVSMTGRDK) (IVVSMTGRD, VSMTGRDKT) (IVVSMTGRD, SMTGRDKTE) 
	(IVVSMTGRD, MTGRDKTEQ) (IVVSMTGRD, TGRDKTEQA) (IVVSMTGRD, GRDKTEQAG) (IVVSMTGRD, RDKTEQAGE) (IVVSMTGRD, DKTEQAGEI) 
	(VVSMTGRDK, VSMTGRDKT) (VVSMTGRDK, SMTGRDKTE) (VVSMTGRDK, MTGRDKTEQ) (VVSMTGRDK, TGRDKTEQA) (VVSMTGRDK, GRDKTEQAG) 
	(VVSMTGRDK, RDKTEQAGE) (VVSMTGRDK, DKTEQAGEI) (VVSMTGRDK, KTEQAGEIQ) (VSMTGRDKT, SMTGRDKTE) (VSMTGRDKT, MTGRDKTEQ) 
	(VSMTGRDKT, TGRDKTEQA) (VSMTGRDKT, GRDKTEQAG) (VSMTGRDKT, RDKTEQAGE) (VSMTGRDKT, DKTEQAGEI) (VSMTGRDKT, KTEQAGEIQ) 
	(VSMTGRDKT, TEQAGEIQV) (SMTGRDKTE, MTGRDKTEQ) (SMTGRDKTE, TGRDKTEQA) (SMTGRDKTE, GRDKTEQAG) (SMTGRDKTE, RDKTEQAGE) 
	(SMTGRDKTE, DKTEQAGEI) (SMTGRDKTE, KTEQAGEIQ) (SMTGRDKTE, TEQAGEIQV) (SMTGRDKTE, EQAGEIQVL) (MTGRDKTEQ, TGRDKTEQA) 
	(MTGRDKTEQ, GRDKTEQAG) (MTGRDKTEQ, RDKTEQAGE) (MTGRDKTEQ, DKTEQAGEI) (MTGRDKTEQ, KTEQAGEIQ) (MTGRDKTEQ, TEQAGEIQV) 
	(MTGRDKTEQ, EQAGEIQVL) (MTGRDKTEQ, QAGEIQVLS) (TGRDKTEQA, GRDKTEQAG) (TGRDKTEQA, RDKTEQAGE) (TGRDKTEQA, DKTEQAGEI) 
	(TGRDKTEQA, KTEQAGEIQ) (TGRDKTEQA, TEQAGEIQV) (TGRDKTEQA, EQAGEIQVL) (TGRDKTEQA, QAGEIQVLS) (TGRDKTEQA, AGEIQVLST) 
	(GRDKTEQAG, RDKTEQAGE) (GRDKTEQAG, DKTEQAGEI) (GRDKTEQAG, KTEQAGEIQ) (GRDKTEQAG, TEQAGEIQV) (GRDKTEQAG, EQAGEIQVL) 
	(GRDKTEQAG, QAGEIQVLS) (GRDKTEQAG, AGEIQVLST) (GRDKTEQAG, GEIQVLSTV) (RDKTEQAGE, DKTEQAGEI) (RDKTEQAGE, KTEQAGEIQ) 
	(RDKTEQAGE, TEQAGEIQV) (RDKTEQAGE, EQAGEIQVL) (RDKTEQAGE, QAGEIQVLS) (RDKTEQAGE, AGEIQVLST) (RDKTEQAGE, GEIQVLSTV) 
	(RDKTEQAGE, EIQVLSTVT) (DKTEQAGEI, KTEQAGEIQ) (DKTEQAGEI, TEQAGEIQV) (DKTEQAGEI, EQAGEIQVL) (DKTEQAGEI, QAGEIQVLS) 
	(DKTEQAGEI, AGEIQVLST) (DKTEQAGEI, GEIQVLSTV) (DKTEQAGEI, EIQVLSTVT) (DKTEQAGEI, IQVLSTVTQ) (KTEQAGEIQ, TEQAGEIQV) 
	(KTEQAGEIQ, EQAGEIQVL) (KTEQAGEIQ, QAGEIQVLS) (KTEQAGEIQ, AGEIQVLST) (KTEQAGEIQ, GEIQVLSTV) (KTEQAGEIQ, EIQVLSTVT) 
	(KTEQAGEIQ, IQVLSTVTQ) (KTEQAGEIQ, QVLSTVTQS) (TEQAGEIQV, EQAGEIQVL) (TEQAGEIQV, QAGEIQVLS) (TEQAGEIQV, AGEIQVLST) 
	(TEQAGEIQV, GEIQVLSTV) (TEQAGEIQV, EIQVLSTVT) (TEQAGEIQV, IQVLSTVTQ) (TEQAGEIQV, QVLSTVTQS) (TEQAGEIQV, VLSTVTQSF) 
	(EQAGEIQVL, QAGEIQVLS) (EQAGEIQVL, AGEIQVLST) (EQAGEIQVL, GEIQVLSTV) (EQAGEIQVL, EIQVLSTVT) (EQAGEIQVL, IQVLSTVTQ) 
	(EQAGEIQVL, QVLSTVTQS) (EQAGEIQVL, VLSTVTQSF) (EQAGEIQVL, LSTVTQSFL) (QAGEIQVLS, AGEIQVLST) (QAGEIQVLS, GEIQVLSTV) 
	(QAGEIQVLS, EIQVLSTVT) (QAGEIQVLS, IQVLSTVTQ) (QAGEIQVLS, QVLSTVTQS) (QAGEIQVLS, VLSTVTQSF) (QAGEIQVLS, LSTVTQSFL) 
	(QAGEIQVLS, STVTQSFLG) (AGEIQVLST, GEIQVLSTV) (AGEIQVLST, EIQVLSTVT) (AGEIQVLST, IQVLSTVTQ) (AGEIQVLST, QVLSTVTQS) 
	(AGEIQVLST, VLSTVTQSF) (AGEIQVLST, LSTVTQSFL) (AGEIQVLST, STVTQSFLG) (AGEIQVLST, TVTQSFLGT) (GEIQVLSTV, EIQVLSTVT) 
	(GEIQVLSTV, IQVLSTVTQ) (GEIQVLSTV, QVLSTVTQS) (GEIQVLSTV, VLSTVTQSF) (GEIQVLSTV, LSTVTQSFL) (GEIQVLSTV, STVTQSFLG) 
	(GEIQVLSTV, TVTQSFLGT) (EIQVLSTVT, IQVLSTVTQ) (EIQVLSTVT, QVLSTVTQS) (EIQVLSTVT, VLSTVTQSF) (EIQVLSTVT, LSTVTQSFL) 
	(EIQVLSTVT, STVTQSFLG) (EIQVLSTVT, TVTQSFLGT) (IQVLSTVTQ, QVLSTVTQS) (IQVLSTVTQ, VLSTVTQSF) (IQVLSTVTQ, LSTVTQSFL) 
	(IQVLSTVTQ, STVTQSFLG) (IQVLSTVTQ, TVTQSFLGT) (QVLSTVTQS, VLSTVTQSF) (QVLSTVTQS, LSTVTQSFL) (QVLSTVTQS, STVTQSFLG) 
	(QVLSTVTQS, TVTQSFLGT) (VLSTVTQSF, LSTVTQSFL) (VLSTVTQSF, STVTQSFLG) (VLSTVTQSF, TVTQSFLGT) (LSTVTQSFL, STVTQSFLG) 
	(LSTVTQSFL, TVTQSFLGT) (STVTQSFLG, TVTQSFLGT) (GVLWTVYHG, VLWTVYHGA) (GVLWTVYHG, LWTVYHGAG) (GVLWTVYHG, WTVYHGAGN) 
	(GVLWTVYHG, TVYHGAGNK) (GVLWTVYHG, VYHGAGNKT) (GVLWTVYHG, YHGAGNKTL) (GVLWTVYHG, HGAGNKTLA) (GVLWTVYHG, GAGNKTLAG) 
	(VLWTVYHGA, LWTVYHGAG) (VLWTVYHGA, WTVYHGAGN) (VLWTVYHGA, TVYHGAGNK) (VLWTVYHGA, VYHGAGNKT) (VLWTVYHGA, YHGAGNKTL) 
	(VLWTVYHGA, HGAGNKTLA) (VLWTVYHGA, GAGNKTLAG) (VLWTVYHGA, AGNKTLAGS) (LWTVYHGAG, WTVYHGAGN) (LWTVYHGAG, TVYHGAGNK) 
	(LWTVYHGAG, VYHGAGNKT) (LWTVYHGAG, YHGAGNKTL) (LWTVYHGAG, HGAGNKTLA) (LWTVYHGAG, GAGNKTLAG) (LWTVYHGAG, AGNKTLAGS) 
	(LWTVYHGAG, GNKTLAGSR) (WTVYHGAGN, TVYHGAGNK) (WTVYHGAGN, VYHGAGNKT) (WTVYHGAGN, YHGAGNKTL) (WTVYHGAGN, HGAGNKTLA) 
	(WTVYHGAGN, GAGNKTLAG) (WTVYHGAGN, AGNKTLAGS) (WTVYHGAGN, GNKTLAGSR) (WTVYHGAGN, NKTLAGSRG) (TVYHGAGNK, VYHGAGNKT) 
	(TVYHGAGNK, YHGAGNKTL) (TVYHGAGNK, HGAGNKTLA) (TVYHGAGNK, GAGNKTLAG) (TVYHGAGNK, AGNKTLAGS) (TVYHGAGNK, GNKTLAGSR) 
	(TVYHGAGNK, NKTLAGSRG) (TVYHGAGNK, KTLAGSRGP) (VYHGAGNKT, YHGAGNKTL) (VYHGAGNKT, HGAGNKTLA) (VYHGAGNKT, GAGNKTLAG) 
	(VYHGAGNKT, AGNKTLAGS) (VYHGAGNKT, GNKTLAGSR) (VYHGAGNKT, NKTLAGSRG) (VYHGAGNKT, KTLAGSRGP) (VYHGAGNKT, TLAGSRGPV) 
	(YHGAGNKTL, HGAGNKTLA) (YHGAGNKTL, GAGNKTLAG) (YHGAGNKTL, AGNKTLAGS) (YHGAGNKTL, GNKTLAGSR) (YHGAGNKTL, NKTLAGSRG) 
	(YHGAGNKTL, KTLAGSRGP) (YHGAGNKTL, TLAGSRGPV) (YHGAGNKTL, LAGSRGPVT) (HGAGNKTLA, GAGNKTLAG) (HGAGNKTLA, AGNKTLAGS) 
	(HGAGNKTLA, GNKTLAGSR) (HGAGNKTLA, NKTLAGSRG) (HGAGNKTLA, KTLAGSRGP) (HGAGNKTLA, TLAGSRGPV) (HGAGNKTLA, LAGSRGPVT) 
	(HGAGNKTLA, AGSRGPVTQ) (GAGNKTLAG, AGNKTLAGS) (GAGNKTLAG, GNKTLAGSR) (GAGNKTLAG, NKTLAGSRG) (GAGNKTLAG, KTLAGSRGP) 
	(GAGNKTLAG, TLAGSRGPV) (GAGNKTLAG, LAGSRGPVT) (GAGNKTLAG, AGSRGPVTQ) (GAGNKTLAG, GSRGPVTQM) (AGNKTLAGS, GNKTLAGSR) 
	(AGNKTLAGS, NKTLAGSRG) (AGNKTLAGS, KTLAGSRGP) (AGNKTLAGS, TLAGSRGPV) (AGNKTLAGS, LAGSRGPVT) (AGNKTLAGS, AGSRGPVTQ) 
	(AGNKTLAGS, GSRGPVTQM) (AGNKTLAGS, SRGPVTQMY) (GNKTLAGSR, NKTLAGSRG) (GNKTLAGSR, KTLAGSRGP) (GNKTLAGSR, TLAGSRGPV) 
	(GNKTLAGSR, LAGSRGPVT) (GNKTLAGSR, AGSRGPVTQ) (GNKTLAGSR, GSRGPVTQM) (GNKTLAGSR, SRGPVTQMY) (GNKTLAGSR, RGPVTQMYS) 
	(NKTLAGSRG, KTLAGSRGP) (NKTLAGSRG, TLAGSRGPV) (NKTLAGSRG, LAGSRGPVT) (NKTLAGSRG, AGSRGPVTQ) (NKTLAGSRG, GSRGPVTQM) 
	(NKTLAGSRG, SRGPVTQMY) (NKTLAGSRG, RGPVTQMYS) (NKTLAGSRG, GPVTQMYSS) (KTLAGSRGP, TLAGSRGPV) (KTLAGSRGP, LAGSRGPVT) 
	(KTLAGSRGP, AGSRGPVTQ) (KTLAGSRGP, GSRGPVTQM) (KTLAGSRGP, SRGPVTQMY) (KTLAGSRGP, RGPVTQMYS) (KTLAGSRGP, GPVTQMYSS) 
	(KTLAGSRGP, PVTQMYSSA) (TLAGSRGPV, LAGSRGPVT) (TLAGSRGPV, AGSRGPVTQ) (TLAGSRGPV, GSRGPVTQM) (TLAGSRGPV, SRGPVTQMY) 
	(TLAGSRGPV, RGPVTQMYS) (TLAGSRGPV, GPVTQMYSS) (TLAGSRGPV, PVTQMYSSA) (TLAGSRGPV, VTQMYSSAE) (LAGSRGPVT, AGSRGPVTQ) 
	(LAGSRGPVT, GSRGPVTQM) (LAGSRGPVT, SRGPVTQMY) (LAGSRGPVT, RGPVTQMYS) (LAGSRGPVT, GPVTQMYSS) (LAGSRGPVT, PVTQMYSSA) 
	(LAGSRGPVT, VTQMYSSAE) (LAGSRGPVT, TQMYSSAEG) (AGSRGPVTQ, GSRGPVTQM) (AGSRGPVTQ, SRGPVTQMY) (AGSRGPVTQ, RGPVTQMYS) 
	(AGSRGPVTQ, GPVTQMYSS) (AGSRGPVTQ, PVTQMYSSA) (AGSRGPVTQ, VTQMYSSAE) (AGSRGPVTQ, TQMYSSAEG) (AGSRGPVTQ, QMYSSAEGD) 
	(GSRGPVTQM, SRGPVTQMY) (GSRGPVTQM, RGPVTQMYS) (GSRGPVTQM, GPVTQMYSS) (GSRGPVTQM, PVTQMYSSA) (GSRGPVTQM, VTQMYSSAE) 
	(GSRGPVTQM, TQMYSSAEG) (GSRGPVTQM, QMYSSAEGD) (GSRGPVTQM, MYSSAEGDL) (SRGPVTQMY, RGPVTQMYS) (SRGPVTQMY, GPVTQMYSS) 
	(SRGPVTQMY, PVTQMYSSA) (SRGPVTQMY, VTQMYSSAE) (SRGPVTQMY, TQMYSSAEG) (SRGPVTQMY, QMYSSAEGD) (SRGPVTQMY, MYSSAEGDL) 
	(SRGPVTQMY, YSSAEGDLV) (RGPVTQMYS, GPVTQMYSS) (RGPVTQMYS, PVTQMYSSA) (RGPVTQMYS, VTQMYSSAE) (RGPVTQMYS, TQMYSSAEG) 
	(RGPVTQMYS, QMYSSAEGD) (RGPVTQMYS, MYSSAEGDL) (RGPVTQMYS, YSSAEGDLV) (RGPVTQMYS, SSAEGDLVG) (GPVTQMYSS, PVTQMYSSA) 
	(GPVTQMYSS, VTQMYSSAE) (GPVTQMYSS, TQMYSSAEG) (GPVTQMYSS, QMYSSAEGD) (GPVTQMYSS, MYSSAEGDL) (GPVTQMYSS, YSSAEGDLV) 
	(GPVTQMYSS, SSAEGDLVG) (GPVTQMYSS, SAEGDLVGW) (PVTQMYSSA, VTQMYSSAE) (PVTQMYSSA, TQMYSSAEG) (PVTQMYSSA, QMYSSAEGD) 
	(PVTQMYSSA, MYSSAEGDL) (PVTQMYSSA, YSSAEGDLV) (PVTQMYSSA, SSAEGDLVG) (PVTQMYSSA, SAEGDLVGW) (PVTQMYSSA, AEGDLVGWP) 
	(VTQMYSSAE, TQMYSSAEG) (VTQMYSSAE, QMYSSAEGD) (VTQMYSSAE, MYSSAEGDL) (VTQMYSSAE, YSSAEGDLV) (VTQMYSSAE, SSAEGDLVG) 
	(VTQMYSSAE, SAEGDLVGW) (VTQMYSSAE, AEGDLVGWP) (VTQMYSSAE, EGDLVGWPS) (TQMYSSAEG, QMYSSAEGD) (TQMYSSAEG, MYSSAEGDL) 
	(TQMYSSAEG, YSSAEGDLV) (TQMYSSAEG, SSAEGDLVG) (TQMYSSAEG, SAEGDLVGW) (TQMYSSAEG, AEGDLVGWP) (TQMYSSAEG, EGDLVGWPS) 
	(TQMYSSAEG, GDLVGWPSP) (QMYSSAEGD, MYSSAEGDL) (QMYSSAEGD, YSSAEGDLV) (QMYSSAEGD, SSAEGDLVG) (QMYSSAEGD, SAEGDLVGW) 
	(QMYSSAEGD, AEGDLVGWP) (QMYSSAEGD, EGDLVGWPS) (QMYSSAEGD, GDLVGWPSP) (QMYSSAEGD, DLVGWPSPP) (MYSSAEGDL, YSSAEGDLV) 
	(MYSSAEGDL, SSAEGDLVG) (MYSSAEGDL, SAEGDLVGW) (MYSSAEGDL, AEGDLVGWP) (MYSSAEGDL, EGDLVGWPS) (MYSSAEGDL, GDLVGWPSP) 
	(MYSSAEGDL, DLVGWPSPP) (MYSSAEGDL, LVGWPSPPG) (YSSAEGDLV, SSAEGDLVG) (YSSAEGDLV, SAEGDLVGW) (YSSAEGDLV, AEGDLVGWP) 
	(YSSAEGDLV, EGDLVGWPS) (YSSAEGDLV, GDLVGWPSP) (YSSAEGDLV, DLVGWPSPP) (YSSAEGDLV, LVGWPSPPG) (YSSAEGDLV, VGWPSPPGT) 
	(SSAEGDLVG, SAEGDLVGW) (SSAEGDLVG, AEGDLVGWP) (SSAEGDLVG, EGDLVGWPS) (SSAEGDLVG, GDLVGWPSP) (SSAEGDLVG, DLVGWPSPP) 
	(SSAEGDLVG, LVGWPSPPG) (SSAEGDLVG, VGWPSPPGT) (SSAEGDLVG, GWPSPPGTK) (SAEGDLVGW, AEGDLVGWP) (SAEGDLVGW, EGDLVGWPS) 
	(SAEGDLVGW, GDLVGWPSP) (SAEGDLVGW, DLVGWPSPP) (SAEGDLVGW, LVGWPSPPG) (SAEGDLVGW, VGWPSPPGT) (SAEGDLVGW, GWPSPPGTK) 
	(SAEGDLVGW, WPSPPGTKS) (AEGDLVGWP, EGDLVGWPS) (AEGDLVGWP, GDLVGWPSP) (AEGDLVGWP, DLVGWPSPP) (AEGDLVGWP, LVGWPSPPG) 
	(AEGDLVGWP, VGWPSPPGT) (AEGDLVGWP, GWPSPPGTK) (AEGDLVGWP, WPSPPGTKS) (AEGDLVGWP, PSPPGTKSL) (EGDLVGWPS, GDLVGWPSP) 
	(EGDLVGWPS, DLVGWPSPP) (EGDLVGWPS, LVGWPSPPG) (EGDLVGWPS, VGWPSPPGT) (EGDLVGWPS, GWPSPPGTK) (EGDLVGWPS, WPSPPGTKS) 
	(EGDLVGWPS, PSPPGTKSL) (EGDLVGWPS, SPPGTKSLE) (GDLVGWPSP, DLVGWPSPP) (GDLVGWPSP, LVGWPSPPG) (GDLVGWPSP, VGWPSPPGT) 
	(GDLVGWPSP, GWPSPPGTK) (GDLVGWPSP, WPSPPGTKS) (GDLVGWPSP, PSPPGTKSL) (GDLVGWPSP, SPPGTKSLE) (GDLVGWPSP, PPGTKSLEP) 
	(DLVGWPSPP, LVGWPSPPG) (DLVGWPSPP, VGWPSPPGT) (DLVGWPSPP, GWPSPPGTK) (DLVGWPSPP, WPSPPGTKS) (DLVGWPSPP, PSPPGTKSL) 
	(DLVGWPSPP, SPPGTKSLE) (DLVGWPSPP, PPGTKSLEP) (DLVGWPSPP, PGTKSLEPC) (LVGWPSPPG, VGWPSPPGT) (LVGWPSPPG, GWPSPPGTK) 
	(LVGWPSPPG, WPSPPGTKS) (LVGWPSPPG, PSPPGTKSL) (LVGWPSPPG, SPPGTKSLE) (LVGWPSPPG, PPGTKSLEP) (LVGWPSPPG, PGTKSLEPC) 
	(LVGWPSPPG, GTKSLEPCT) (VGWPSPPGT, GWPSPPGTK) (VGWPSPPGT, WPSPPGTKS) (VGWPSPPGT, PSPPGTKSL) (VGWPSPPGT, SPPGTKSLE) 
	(VGWPSPPGT, PPGTKSLEP) (VGWPSPPGT, PGTKSLEPC) (VGWPSPPGT, GTKSLEPCT) (VGWPSPPGT, TKSLEPCTC) (GWPSPPGTK, WPSPPGTKS) 
	(GWPSPPGTK, PSPPGTKSL) (GWPSPPGTK, SPPGTKSLE) (GWPSPPGTK, PPGTKSLEP) (GWPSPPGTK, PGTKSLEPC) (GWPSPPGTK, GTKSLEPCT) 
	(GWPSPPGTK, TKSLEPCTC) (GWPSPPGTK, KSLEPCTCG) (WPSPPGTKS, PSPPGTKSL) (WPSPPGTKS, SPPGTKSLE) (WPSPPGTKS, PPGTKSLEP) 
	(WPSPPGTKS, PGTKSLEPC) (WPSPPGTKS, GTKSLEPCT) (WPSPPGTKS, TKSLEPCTC) (WPSPPGTKS, KSLEPCTCG) (WPSPPGTKS, SLEPCTCGA) 
	(PSPPGTKSL, SPPGTKSLE) (PSPPGTKSL, PPGTKSLEP) (PSPPGTKSL, PGTKSLEPC) (PSPPGTKSL, GTKSLEPCT) (PSPPGTKSL, TKSLEPCTC) 
	(PSPPGTKSL, KSLEPCTCG) (PSPPGTKSL, SLEPCTCGA) (PSPPGTKSL, LEPCTCGAV) (SPPGTKSLE, PPGTKSLEP) (SPPGTKSLE, PGTKSLEPC) 
	(SPPGTKSLE, GTKSLEPCT) (SPPGTKSLE, TKSLEPCTC) (SPPGTKSLE, KSLEPCTCG) (SPPGTKSLE, SLEPCTCGA) (SPPGTKSLE, LEPCTCGAV) 
	(SPPGTKSLE, EPCTCGAVD) (PPGTKSLEP, PGTKSLEPC) (PPGTKSLEP, GTKSLEPCT) (PPGTKSLEP, TKSLEPCTC) (PPGTKSLEP, KSLEPCTCG) 
	(PPGTKSLEP, SLEPCTCGA) (PPGTKSLEP, LEPCTCGAV) (PPGTKSLEP, EPCTCGAVD) (PPGTKSLEP, PCTCGAVDL) (PGTKSLEPC, GTKSLEPCT) 
	(PGTKSLEPC, TKSLEPCTC) (PGTKSLEPC, KSLEPCTCG) (PGTKSLEPC, SLEPCTCGA) (PGTKSLEPC, LEPCTCGAV) (PGTKSLEPC, EPCTCGAVD) 
	(PGTKSLEPC, PCTCGAVDL) (PGTKSLEPC, CTCGAVDLY) (GTKSLEPCT, TKSLEPCTC) (GTKSLEPCT, KSLEPCTCG) (GTKSLEPCT, SLEPCTCGA) 
	(GTKSLEPCT, LEPCTCGAV) (GTKSLEPCT, EPCTCGAVD) (GTKSLEPCT, PCTCGAVDL) (GTKSLEPCT, CTCGAVDLY) (GTKSLEPCT, TCGAVDLYL) 
	(TKSLEPCTC, KSLEPCTCG) (TKSLEPCTC, SLEPCTCGA) (TKSLEPCTC, LEPCTCGAV) (TKSLEPCTC, EPCTCGAVD) (TKSLEPCTC, PCTCGAVDL) 
	(TKSLEPCTC, CTCGAVDLY) (TKSLEPCTC, TCGAVDLYL) (TKSLEPCTC, CGAVDLYLV) (KSLEPCTCG, SLEPCTCGA) (KSLEPCTCG, LEPCTCGAV) 
	(KSLEPCTCG, EPCTCGAVD) (KSLEPCTCG, PCTCGAVDL) (KSLEPCTCG, CTCGAVDLY) (KSLEPCTCG, TCGAVDLYL) (KSLEPCTCG, CGAVDLYLV) 
	(KSLEPCTCG, GAVDLYLVT) (SLEPCTCGA, LEPCTCGAV) (SLEPCTCGA, EPCTCGAVD) (SLEPCTCGA, PCTCGAVDL) (SLEPCTCGA, CTCGAVDLY) 
	(SLEPCTCGA, TCGAVDLYL) (SLEPCTCGA, CGAVDLYLV) (SLEPCTCGA, GAVDLYLVT) (SLEPCTCGA, AVDLYLVTR) (LEPCTCGAV, EPCTCGAVD) 
	(LEPCTCGAV, PCTCGAVDL) (LEPCTCGAV, CTCGAVDLY) (LEPCTCGAV, TCGAVDLYL) (LEPCTCGAV, CGAVDLYLV) (LEPCTCGAV, GAVDLYLVT) 
	(LEPCTCGAV, AVDLYLVTR) (LEPCTCGAV, VDLYLVTRN) (EPCTCGAVD, PCTCGAVDL) (EPCTCGAVD, CTCGAVDLY) (EPCTCGAVD, TCGAVDLYL) 
	(EPCTCGAVD, CGAVDLYLV) (EPCTCGAVD, GAVDLYLVT) (EPCTCGAVD, AVDLYLVTR) (EPCTCGAVD, VDLYLVTRN) (EPCTCGAVD, DLYLVTRNA) 
	(PCTCGAVDL, CTCGAVDLY) (PCTCGAVDL, TCGAVDLYL) (PCTCGAVDL, CGAVDLYLV) (PCTCGAVDL, GAVDLYLVT) (PCTCGAVDL, AVDLYLVTR) 
	(PCTCGAVDL, VDLYLVTRN) (PCTCGAVDL, DLYLVTRNA) (PCTCGAVDL, LYLVTRNAD) (CTCGAVDLY, TCGAVDLYL) (CTCGAVDLY, CGAVDLYLV) 
	(CTCGAVDLY, GAVDLYLVT) (CTCGAVDLY, AVDLYLVTR) (CTCGAVDLY, VDLYLVTRN) (CTCGAVDLY, DLYLVTRNA) (CTCGAVDLY, LYLVTRNAD) 
	(CTCGAVDLY, YLVTRNADV) (TCGAVDLYL, CGAVDLYLV) (TCGAVDLYL, GAVDLYLVT) (TCGAVDLYL, AVDLYLVTR) (TCGAVDLYL, VDLYLVTRN) 
	(TCGAVDLYL, DLYLVTRNA) (TCGAVDLYL, LYLVTRNAD) (TCGAVDLYL, YLVTRNADV) (TCGAVDLYL, LVTRNADVI) (CGAVDLYLV, GAVDLYLVT) 
	(CGAVDLYLV, AVDLYLVTR) (CGAVDLYLV, VDLYLVTRN) (CGAVDLYLV, DLYLVTRNA) (CGAVDLYLV, LYLVTRNAD) (CGAVDLYLV, YLVTRNADV) 
	(CGAVDLYLV, LVTRNADVI) (CGAVDLYLV, VTRNADVIP) (GAVDLYLVT, AVDLYLVTR) (GAVDLYLVT, VDLYLVTRN) (GAVDLYLVT, DLYLVTRNA) 
	(GAVDLYLVT, LYLVTRNAD) (GAVDLYLVT, YLVTRNADV) (GAVDLYLVT, LVTRNADVI) (GAVDLYLVT, VTRNADVIP) (GAVDLYLVT, TRNADVIPA) 
	(AVDLYLVTR, VDLYLVTRN) (AVDLYLVTR, DLYLVTRNA) (AVDLYLVTR, LYLVTRNAD) (AVDLYLVTR, YLVTRNADV) (AVDLYLVTR, LVTRNADVI) 
	(AVDLYLVTR, VTRNADVIP) (AVDLYLVTR, TRNADVIPA) (AVDLYLVTR, RNADVIPAR) (VDLYLVTRN, DLYLVTRNA) (VDLYLVTRN, LYLVTRNAD) 
	(VDLYLVTRN, YLVTRNADV) (VDLYLVTRN, LVTRNADVI) (VDLYLVTRN, VTRNADVIP) (VDLYLVTRN, TRNADVIPA) (VDLYLVTRN, RNADVIPAR) 
	(VDLYLVTRN, NADVIPARR) (DLYLVTRNA, LYLVTRNAD) (DLYLVTRNA, YLVTRNADV) (DLYLVTRNA, LVTRNADVI) (DLYLVTRNA, VTRNADVIP) 
	(DLYLVTRNA, TRNADVIPA) (DLYLVTRNA, RNADVIPAR) (DLYLVTRNA, NADVIPARR) (DLYLVTRNA, ADVIPARRR) (LYLVTRNAD, YLVTRNADV) 
	(LYLVTRNAD, LVTRNADVI) (LYLVTRNAD, VTRNADVIP) (LYLVTRNAD, TRNADVIPA) (LYLVTRNAD, RNADVIPAR) (LYLVTRNAD, NADVIPARR) 
	(LYLVTRNAD, ADVIPARRR) (LYLVTRNAD, DVIPARRRG) (YLVTRNADV, LVTRNADVI) (YLVTRNADV, VTRNADVIP) (YLVTRNADV, TRNADVIPA) 
	(YLVTRNADV, RNADVIPAR) (YLVTRNADV, NADVIPARR) (YLVTRNADV, ADVIPARRR) (YLVTRNADV, DVIPARRRG) (YLVTRNADV, VIPARRRGD) 
	(LVTRNADVI, VTRNADVIP) (LVTRNADVI, TRNADVIPA) (LVTRNADVI, RNADVIPAR) (LVTRNADVI, NADVIPARR) (LVTRNADVI, ADVIPARRR) 
	(LVTRNADVI, DVIPARRRG) (LVTRNADVI, VIPARRRGD) (LVTRNADVI, IPARRRGDK) (VTRNADVIP, TRNADVIPA) (VTRNADVIP, RNADVIPAR) 
	(VTRNADVIP, NADVIPARR) (VTRNADVIP, ADVIPARRR) (VTRNADVIP, DVIPARRRG) (VTRNADVIP, VIPARRRGD) (VTRNADVIP, IPARRRGDK) 
	(VTRNADVIP, PARRRGDKR) (TRNADVIPA, RNADVIPAR) (TRNADVIPA, NADVIPARR) (TRNADVIPA, ADVIPARRR) (TRNADVIPA, DVIPARRRG) 
	(TRNADVIPA, VIPARRRGD) (TRNADVIPA, IPARRRGDK) (TRNADVIPA, PARRRGDKR) (TRNADVIPA, ARRRGDKRG) (RNADVIPAR, NADVIPARR) 
	(RNADVIPAR, ADVIPARRR) (RNADVIPAR, DVIPARRRG) (RNADVIPAR, VIPARRRGD) (RNADVIPAR, IPARRRGDK) (RNADVIPAR, PARRRGDKR) 
	(RNADVIPAR, ARRRGDKRG) (RNADVIPAR, RRRGDKRGA) (NADVIPARR, ADVIPARRR) (NADVIPARR, DVIPARRRG) (NADVIPARR, VIPARRRGD) 
	(NADVIPARR, IPARRRGDK) (NADVIPARR, PARRRGDKR) (NADVIPARR, ARRRGDKRG) (NADVIPARR, RRRGDKRGA) (NADVIPARR, RRGDKRGAL) 
	(ADVIPARRR, DVIPARRRG) (ADVIPARRR, VIPARRRGD) (ADVIPARRR, IPARRRGDK) (ADVIPARRR, PARRRGDKR) (ADVIPARRR, ARRRGDKRG) 
	(ADVIPARRR, RRRGDKRGA) (ADVIPARRR, RRGDKRGAL) (ADVIPARRR, RGDKRGALL) (ADVIPARRR, IPARRRGDS) (ADVIPARRR, PARRRGDST) 
	(ADVIPARRR, ARRRGDSTA) (ADVIPARRR, RRRGDSTAS) (ADVIPARRR, RRGDSTASL) (ADVIPARRR, RGDSTASLL) (DVIPARRRG, VIPARRRGD) 
	(DVIPARRRG, IPARRRGDK) (DVIPARRRG, PARRRGDKR) (DVIPARRRG, ARRRGDKRG) (DVIPARRRG, RRRGDKRGA) (DVIPARRRG, RRGDKRGAL) 
	(DVIPARRRG, RGDKRGALL) (DVIPARRRG, GDKRGALLS) (DVIPARRRG, IPARRRGDS) (DVIPARRRG, PARRRGDST) (DVIPARRRG, ARRRGDSTA) 
	(DVIPARRRG, RRRGDSTAS) (DVIPARRRG, RRGDSTASL) (DVIPARRRG, RGDSTASLL) (DVIPARRRG, GDSTASLLS) (VIPARRRGD, IPARRRGDK) 
	(VIPARRRGD, PARRRGDKR) (VIPARRRGD, ARRRGDKRG) (VIPARRRGD, RRRGDKRGA) (VIPARRRGD, RRGDKRGAL) (VIPARRRGD, RGDKRGALL) 
	(VIPARRRGD, GDKRGALLS) (VIPARRRGD, DKRGALLSP) (VIPARRRGD, IPARRRGDS) (VIPARRRGD, PARRRGDST) (VIPARRRGD, ARRRGDSTA) 
	(VIPARRRGD, RRRGDSTAS) (VIPARRRGD, RRGDSTASL) (VIPARRRGD, RGDSTASLL) (VIPARRRGD, GDSTASLLS) (VIPARRRGD, DSTASLLSP) 
	(IPARRRGDK, PARRRGDKR) (IPARRRGDK, ARRRGDKRG) (IPARRRGDK, RRRGDKRGA) (IPARRRGDK, RRGDKRGAL) (IPARRRGDK, RGDKRGALL) 
	(IPARRRGDK, GDKRGALLS) (IPARRRGDK, DKRGALLSP) (IPARRRGDK, KRGALLSPR) (PARRRGDKR, ARRRGDKRG) (PARRRGDKR, RRRGDKRGA) 
	(PARRRGDKR, RRGDKRGAL) (PARRRGDKR, RGDKRGALL) (PARRRGDKR, GDKRGALLS) (PARRRGDKR, DKRGALLSP) (PARRRGDKR, KRGALLSPR) 
	(PARRRGDKR, RGALLSPRP) (ARRRGDKRG, RRRGDKRGA) (ARRRGDKRG, RRGDKRGAL) (ARRRGDKRG, RGDKRGALL) (ARRRGDKRG, GDKRGALLS) 
	(ARRRGDKRG, DKRGALLSP) (ARRRGDKRG, KRGALLSPR) (ARRRGDKRG, RGALLSPRP) (ARRRGDKRG, GALLSPRPL) (RRRGDKRGA, RRGDKRGAL) 
	(RRRGDKRGA, RGDKRGALL) (RRRGDKRGA, GDKRGALLS) (RRRGDKRGA, DKRGALLSP) (RRRGDKRGA, KRGALLSPR) (RRRGDKRGA, RGALLSPRP) 
	(RRRGDKRGA, GALLSPRPL) (RRRGDKRGA, ALLSPRPLS) (RRGDKRGAL, RGDKRGALL) (RRGDKRGAL, GDKRGALLS) (RRGDKRGAL, DKRGALLSP) 
	(RRGDKRGAL, KRGALLSPR) (RRGDKRGAL, RGALLSPRP) (RRGDKRGAL, GALLSPRPL) (RRGDKRGAL, ALLSPRPLS) (RRGDKRGAL, LLSPRPLST) 
	(RGDKRGALL, GDKRGALLS) (RGDKRGALL, DKRGALLSP) (RGDKRGALL, KRGALLSPR) (RGDKRGALL, RGALLSPRP) (RGDKRGALL, GALLSPRPL) 
	(RGDKRGALL, ALLSPRPLS) (RGDKRGALL, LLSPRPLST) (RGDKRGALL, LSPRPLSTL) (GDKRGALLS, DKRGALLSP) (GDKRGALLS, KRGALLSPR) 
	(GDKRGALLS, RGALLSPRP) (GDKRGALLS, GALLSPRPL) (GDKRGALLS, ALLSPRPLS) (GDKRGALLS, LLSPRPLST) (GDKRGALLS, LSPRPLSTL) 
	(GDKRGALLS, SPRPLSTLK) (DKRGALLSP, KRGALLSPR) (DKRGALLSP, RGALLSPRP) (DKRGALLSP, GALLSPRPL) (DKRGALLSP, ALLSPRPLS) 
	(DKRGALLSP, LLSPRPLST) (DKRGALLSP, LSPRPLSTL) (DKRGALLSP, SPRPLSTLK) (DKRGALLSP, PRPLSTLKG) (KRGALLSPR, RGALLSPRP) 
	(KRGALLSPR, GALLSPRPL) (KRGALLSPR, ALLSPRPLS) (KRGALLSPR, LLSPRPLST) (KRGALLSPR, LSPRPLSTL) (KRGALLSPR, SPRPLSTLK) 
	(KRGALLSPR, PRPLSTLKG) (KRGALLSPR, RPLSTLKGS) (RGALLSPRP, GALLSPRPL) (RGALLSPRP, ALLSPRPLS) (RGALLSPRP, LLSPRPLST) 
	(RGALLSPRP, LSPRPLSTL) (RGALLSPRP, SPRPLSTLK) (RGALLSPRP, PRPLSTLKG) (RGALLSPRP, RPLSTLKGS) (RGALLSPRP, PLSTLKGSS) 
	(GALLSPRPL, ALLSPRPLS) (GALLSPRPL, LLSPRPLST) (GALLSPRPL, LSPRPLSTL) (GALLSPRPL, SPRPLSTLK) (GALLSPRPL, PRPLSTLKG) 
	(GALLSPRPL, RPLSTLKGS) (GALLSPRPL, PLSTLKGSS) (GALLSPRPL, LSTLKGSSG) (ALLSPRPLS, LLSPRPLST) (ALLSPRPLS, LSPRPLSTL) 
	(ALLSPRPLS, SPRPLSTLK) (ALLSPRPLS, PRPLSTLKG) (ALLSPRPLS, RPLSTLKGS) (ALLSPRPLS, PLSTLKGSS) (ALLSPRPLS, LSTLKGSSG) 
	(ALLSPRPLS, STLKGSSGG) (LLSPRPLST, LSPRPLSTL) (LLSPRPLST, SPRPLSTLK) (LLSPRPLST, PRPLSTLKG) (LLSPRPLST, RPLSTLKGS) 
	(LLSPRPLST, PLSTLKGSS) (LLSPRPLST, LSTLKGSSG) (LLSPRPLST, STLKGSSGG) (LLSPRPLST, TLKGSSGGP) (LSPRPLSTL, SPRPLSTLK) 
	(LSPRPLSTL, PRPLSTLKG) (LSPRPLSTL, RPLSTLKGS) (LSPRPLSTL, PLSTLKGSS) (LSPRPLSTL, LSTLKGSSG) (LSPRPLSTL, STLKGSSGG) 
	(LSPRPLSTL, TLKGSSGGP) (LSPRPLSTL, LKGSSGGPV) (SPRPLSTLK, PRPLSTLKG) (SPRPLSTLK, RPLSTLKGS) (SPRPLSTLK, PLSTLKGSS) 
	(SPRPLSTLK, LSTLKGSSG) (SPRPLSTLK, STLKGSSGG) (SPRPLSTLK, TLKGSSGGP) (SPRPLSTLK, LKGSSGGPV) (SPRPLSTLK, KGSSGGPVL) 
	(PRPLSTLKG, RPLSTLKGS) (PRPLSTLKG, PLSTLKGSS) (PRPLSTLKG, LSTLKGSSG) (PRPLSTLKG, STLKGSSGG) (PRPLSTLKG, TLKGSSGGP) 
	(PRPLSTLKG, LKGSSGGPV) (PRPLSTLKG, KGSSGGPVL) (PRPLSTLKG, GSSGGPVLC) (RPLSTLKGS, PLSTLKGSS) (RPLSTLKGS, LSTLKGSSG) 
	(RPLSTLKGS, STLKGSSGG) (RPLSTLKGS, TLKGSSGGP) (RPLSTLKGS, LKGSSGGPV) (RPLSTLKGS, KGSSGGPVL) (RPLSTLKGS, GSSGGPVLC) 
	(RPLSTLKGS, SSGGPVLCP) (PLSTLKGSS, LSTLKGSSG) (PLSTLKGSS, STLKGSSGG) (PLSTLKGSS, TLKGSSGGP) (PLSTLKGSS, LKGSSGGPV) 
	(PLSTLKGSS, KGSSGGPVL) (PLSTLKGSS, GSSGGPVLC) (PLSTLKGSS, SSGGPVLCP) (PLSTLKGSS, SGGPVLCPR) (LSTLKGSSG, STLKGSSGG) 
	(LSTLKGSSG, TLKGSSGGP) (LSTLKGSSG, LKGSSGGPV) (LSTLKGSSG, KGSSGGPVL) (LSTLKGSSG, GSSGGPVLC) (LSTLKGSSG, SSGGPVLCP) 
	(LSTLKGSSG, SGGPVLCPR) (LSTLKGSSG, GGPVLCPRG) (STLKGSSGG, TLKGSSGGP) (STLKGSSGG, LKGSSGGPV) (STLKGSSGG, KGSSGGPVL) 
	(STLKGSSGG, GSSGGPVLC) (STLKGSSGG, SSGGPVLCP) (STLKGSSGG, SGGPVLCPR) (STLKGSSGG, GGPVLCPRG) (STLKGSSGG, GPVLCPRGH) 
	(TLKGSSGGP, LKGSSGGPV) (TLKGSSGGP, KGSSGGPVL) (TLKGSSGGP, GSSGGPVLC) (TLKGSSGGP, SSGGPVLCP) (TLKGSSGGP, SGGPVLCPR) 
	(TLKGSSGGP, GGPVLCPRG) (TLKGSSGGP, GPVLCPRGH) (TLKGSSGGP, PVLCPRGHA) (LKGSSGGPV, KGSSGGPVL) (LKGSSGGPV, GSSGGPVLC) 
	(LKGSSGGPV, SSGGPVLCP) (LKGSSGGPV, SGGPVLCPR) (LKGSSGGPV, GGPVLCPRG) (LKGSSGGPV, GPVLCPRGH) (LKGSSGGPV, PVLCPRGHA) 
	(LKGSSGGPV, VLCPRGHAV) (LKGSSGGPV, KGSSGGPVM) (LKGSSGGPV, GSSGGPVMC) (LKGSSGGPV, SSGGPVMCP) (LKGSSGGPV, SGGPVMCPS) 
	(LKGSSGGPV, GGPVMCPSG) (LKGSSGGPV, GPVMCPSGH) (LKGSSGGPV, PVMCPSGHV) (LKGSSGGPV, VMCPSGHVA) (KGSSGGPVL, GSSGGPVLC) 
	(KGSSGGPVL, SSGGPVLCP) (KGSSGGPVL, SGGPVLCPR) (KGSSGGPVL, GGPVLCPRG) (KGSSGGPVL, GPVLCPRGH) (KGSSGGPVL, PVLCPRGHA) 
	(KGSSGGPVL, VLCPRGHAV) (KGSSGGPVL, LCPRGHAVG) (GSSGGPVLC, SSGGPVLCP) (GSSGGPVLC, SGGPVLCPR) (GSSGGPVLC, GGPVLCPRG) 
	(GSSGGPVLC, GPVLCPRGH) (GSSGGPVLC, PVLCPRGHA) (GSSGGPVLC, VLCPRGHAV) (GSSGGPVLC, LCPRGHAVG) (SSGGPVLCP, SGGPVLCPR) 
	(SSGGPVLCP, GGPVLCPRG) (SSGGPVLCP, GPVLCPRGH) (SSGGPVLCP, PVLCPRGHA) (SSGGPVLCP, VLCPRGHAV) (SSGGPVLCP, LCPRGHAVG) 
	(SGGPVLCPR, GGPVLCPRG) (SGGPVLCPR, GPVLCPRGH) (SGGPVLCPR, PVLCPRGHA) (SGGPVLCPR, VLCPRGHAV) (SGGPVLCPR, LCPRGHAVG) 
	(GGPVLCPRG, GPVLCPRGH) (GGPVLCPRG, PVLCPRGHA) (GGPVLCPRG, VLCPRGHAV) (GGPVLCPRG, LCPRGHAVG) (GPVLCPRGH, PVLCPRGHA) 
	(GPVLCPRGH, VLCPRGHAV) (GPVLCPRGH, LCPRGHAVG) (PVLCPRGHA, VLCPRGHAV) (PVLCPRGHA, LCPRGHAVG) (VLCPRGHAV, LCPRGHAVG) 
	(FRAAVCSRG, RAAVCSRGV) (FRAAVCSRG, AAVCSRGVA) (FRAAVCSRG, AVCSRGVAK) (FRAAVCSRG, VCSRGVAKS) (FRAAVCSRG, CSRGVAKSI) 
	(FRAAVCSRG, SRGVAKSID) (FRAAVCSRG, RGVAKSIDF) (FRAAVCSRG, GVAKSIDFI) (RAAVCSRGV, AAVCSRGVA) (RAAVCSRGV, AVCSRGVAK) 
	(RAAVCSRGV, VCSRGVAKS) (RAAVCSRGV, CSRGVAKSI) (RAAVCSRGV, SRGVAKSID) (RAAVCSRGV, RGVAKSIDF) (RAAVCSRGV, GVAKSIDFI) 
	(RAAVCSRGV, VAKSIDFIP) (AAVCSRGVA, AVCSRGVAK) (AAVCSRGVA, VCSRGVAKS) (AAVCSRGVA, CSRGVAKSI) (AAVCSRGVA, SRGVAKSID) 
	(AAVCSRGVA, RGVAKSIDF) (AAVCSRGVA, GVAKSIDFI) (AAVCSRGVA, VAKSIDFIP) (AAVCSRGVA, AKSIDFIPV) (AVCSRGVAK, VCSRGVAKS) 
	(AVCSRGVAK, CSRGVAKSI) (AVCSRGVAK, SRGVAKSID) (AVCSRGVAK, RGVAKSIDF) (AVCSRGVAK, GVAKSIDFI) (AVCSRGVAK, VAKSIDFIP) 
	(AVCSRGVAK, AKSIDFIPV) (AVCSRGVAK, KSIDFIPVE) (VCSRGVAKS, CSRGVAKSI) (VCSRGVAKS, SRGVAKSID) (VCSRGVAKS, RGVAKSIDF) 
	(VCSRGVAKS, GVAKSIDFI) (VCSRGVAKS, VAKSIDFIP) (VCSRGVAKS, AKSIDFIPV) (VCSRGVAKS, KSIDFIPVE) (CSRGVAKSI, SRGVAKSID) 
	(CSRGVAKSI, RGVAKSIDF) (CSRGVAKSI, GVAKSIDFI) (CSRGVAKSI, VAKSIDFIP) (CSRGVAKSI, AKSIDFIPV) (CSRGVAKSI, KSIDFIPVE) 
	(SRGVAKSID, RGVAKSIDF) (SRGVAKSID, GVAKSIDFI) (SRGVAKSID, VAKSIDFIP) (SRGVAKSID, AKSIDFIPV) (SRGVAKSID, KSIDFIPVE) 
	(RGVAKSIDF, GVAKSIDFI) (RGVAKSIDF, VAKSIDFIP) (RGVAKSIDF, AKSIDFIPV) (RGVAKSIDF, KSIDFIPVE) (GVAKSIDFI, VAKSIDFIP) 
	(GVAKSIDFI, AKSIDFIPV) (GVAKSIDFI, KSIDFIPVE) (VAKSIDFIP, AKSIDFIPV) (VAKSIDFIP, KSIDFIPVE) (AKSIDFIPV, KSIDFIPVE) 
	(LDIVTRSPT, DIVTRSPTF) (LDIVTRSPT, IVTRSPTFS) (LDIVTRSPT, VTRSPTFSD) (LDIVTRSPT, TRSPTFSDN) (LDIVTRSPT, RSPTFSDNS) 
	(LDIVTRSPT, SPTFSDNST) (LDIVTRSPT, PTFSDNSTP) (LDIVTRSPT, TFSDNSTPP) (DIVTRSPTF, IVTRSPTFS) (DIVTRSPTF, VTRSPTFSD) 
	(DIVTRSPTF, TRSPTFSDN) (DIVTRSPTF, RSPTFSDNS) (DIVTRSPTF, SPTFSDNST) (DIVTRSPTF, PTFSDNSTP) (DIVTRSPTF, TFSDNSTPP) 
	(DIVTRSPTF, FSDNSTPPA) (IVTRSPTFS, VTRSPTFSD) (IVTRSPTFS, TRSPTFSDN) (IVTRSPTFS, RSPTFSDNS) (IVTRSPTFS, SPTFSDNST) 
	(IVTRSPTFS, PTFSDNSTP) (IVTRSPTFS, TFSDNSTPP) (IVTRSPTFS, FSDNSTPPA) (IVTRSPTFS, SDNSTPPAV) (VTRSPTFSD, TRSPTFSDN) 
	(VTRSPTFSD, RSPTFSDNS) (VTRSPTFSD, SPTFSDNST) (VTRSPTFSD, PTFSDNSTP) (VTRSPTFSD, TFSDNSTPP) (VTRSPTFSD, FSDNSTPPA) 
	(VTRSPTFSD, SDNSTPPAV) (VTRSPTFSD, DNSTPPAVP) (TRSPTFSDN, RSPTFSDNS) (TRSPTFSDN, SPTFSDNST) (TRSPTFSDN, PTFSDNSTP) 
	(TRSPTFSDN, TFSDNSTPP) (TRSPTFSDN, FSDNSTPPA) (TRSPTFSDN, SDNSTPPAV) (TRSPTFSDN, DNSTPPAVP) (TRSPTFSDN, NSTPPAVPQ) 
	(RSPTFSDNS, SPTFSDNST) (RSPTFSDNS, PTFSDNSTP) (RSPTFSDNS, TFSDNSTPP) (RSPTFSDNS, FSDNSTPPA) (RSPTFSDNS, SDNSTPPAV) 
	(RSPTFSDNS, DNSTPPAVP) (RSPTFSDNS, NSTPPAVPQ) (RSPTFSDNS, STPPAVPQT) (SPTFSDNST, PTFSDNSTP) (SPTFSDNST, TFSDNSTPP) 
	(SPTFSDNST, FSDNSTPPA) (SPTFSDNST, SDNSTPPAV) (SPTFSDNST, DNSTPPAVP) (SPTFSDNST, NSTPPAVPQ) (SPTFSDNST, STPPAVPQT) 
	(SPTFSDNST, TPPAVPQTY) (PTFSDNSTP, TFSDNSTPP) (PTFSDNSTP, FSDNSTPPA) (PTFSDNSTP, SDNSTPPAV) (PTFSDNSTP, DNSTPPAVP) 
	(PTFSDNSTP, NSTPPAVPQ) (PTFSDNSTP, STPPAVPQT) (PTFSDNSTP, TPPAVPQTY) (PTFSDNSTP, PPAVPQTYQ) (TFSDNSTPP, FSDNSTPPA) 
	(TFSDNSTPP, SDNSTPPAV) (TFSDNSTPP, DNSTPPAVP) (TFSDNSTPP, NSTPPAVPQ) (TFSDNSTPP, STPPAVPQT) (TFSDNSTPP, TPPAVPQTY) 
	(TFSDNSTPP, PPAVPQTYQ) (TFSDNSTPP, PAVPQTYQV) (FSDNSTPPA, SDNSTPPAV) (FSDNSTPPA, DNSTPPAVP) (FSDNSTPPA, NSTPPAVPQ) 
	(FSDNSTPPA, STPPAVPQT) (FSDNSTPPA, TPPAVPQTY) (FSDNSTPPA, PPAVPQTYQ) (FSDNSTPPA, PAVPQTYQV) (FSDNSTPPA, AVPQTYQVG) 
	(SDNSTPPAV, DNSTPPAVP) (SDNSTPPAV, NSTPPAVPQ) (SDNSTPPAV, STPPAVPQT) (SDNSTPPAV, TPPAVPQTY) (SDNSTPPAV, PPAVPQTYQ) 
	(SDNSTPPAV, PAVPQTYQV) (SDNSTPPAV, AVPQTYQVG) (SDNSTPPAV, VPQTYQVGY) (DNSTPPAVP, NSTPPAVPQ) (DNSTPPAVP, STPPAVPQT) 
	(DNSTPPAVP, TPPAVPQTY) (DNSTPPAVP, PPAVPQTYQ) (DNSTPPAVP, PAVPQTYQV) (DNSTPPAVP, AVPQTYQVG) (DNSTPPAVP, VPQTYQVGY) 
	(DNSTPPAVP, PQTYQVGYL) (NSTPPAVPQ, STPPAVPQT) (NSTPPAVPQ, TPPAVPQTY) (NSTPPAVPQ, PPAVPQTYQ) (NSTPPAVPQ, PAVPQTYQV) 
	(NSTPPAVPQ, AVPQTYQVG) (NSTPPAVPQ, VPQTYQVGY) (NSTPPAVPQ, PQTYQVGYL) (NSTPPAVPQ, QTYQVGYLH) (STPPAVPQT, TPPAVPQTY) 
	(STPPAVPQT, PPAVPQTYQ) (STPPAVPQT, PAVPQTYQV) (STPPAVPQT, AVPQTYQVG) (STPPAVPQT, VPQTYQVGY) (STPPAVPQT, PQTYQVGYL) 
	(STPPAVPQT, QTYQVGYLH) (STPPAVPQT, TYQVGYLHA) (TPPAVPQTY, PPAVPQTYQ) (TPPAVPQTY, PAVPQTYQV) (TPPAVPQTY, AVPQTYQVG) 
	(TPPAVPQTY, VPQTYQVGY) (TPPAVPQTY, PQTYQVGYL) (TPPAVPQTY, QTYQVGYLH) (TPPAVPQTY, TYQVGYLHA) (TPPAVPQTY, YQVGYLHAP) 
	(PPAVPQTYQ, PAVPQTYQV) (PPAVPQTYQ, AVPQTYQVG) (PPAVPQTYQ, VPQTYQVGY) (PPAVPQTYQ, PQTYQVGYL) (PPAVPQTYQ, QTYQVGYLH) 
	(PPAVPQTYQ, TYQVGYLHA) (PPAVPQTYQ, YQVGYLHAP) (PPAVPQTYQ, QVGYLHAPT) (PAVPQTYQV, AVPQTYQVG) (PAVPQTYQV, VPQTYQVGY) 
	(PAVPQTYQV, PQTYQVGYL) (PAVPQTYQV, QTYQVGYLH) (PAVPQTYQV, TYQVGYLHA) (PAVPQTYQV, YQVGYLHAP) (PAVPQTYQV, QVGYLHAPT) 
	(PAVPQTYQV, VGYLHAPTG) (AVPQTYQVG, VPQTYQVGY) (AVPQTYQVG, PQTYQVGYL) (AVPQTYQVG, QTYQVGYLH) (AVPQTYQVG, TYQVGYLHA) 
	(AVPQTYQVG, YQVGYLHAP) (AVPQTYQVG, QVGYLHAPT) (AVPQTYQVG, VGYLHAPTG) (AVPQTYQVG, GYLHAPTGS) (VPQTYQVGY, PQTYQVGYL) 
	(VPQTYQVGY, QTYQVGYLH) (VPQTYQVGY, TYQVGYLHA) (VPQTYQVGY, YQVGYLHAP) (VPQTYQVGY, QVGYLHAPT) (VPQTYQVGY, VGYLHAPTG) 
	(VPQTYQVGY, GYLHAPTGS) (VPQTYQVGY, YLHAPTGSG) (PQTYQVGYL, LHAPTGSGK) (PQTYQVGYL, QTYQVGYLH) (PQTYQVGYL, TYQVGYLHA) 
	(PQTYQVGYL, YQVGYLHAP) (PQTYQVGYL, QVGYLHAPT) (PQTYQVGYL, VGYLHAPTG) (PQTYQVGYL, GYLHAPTGS) (PQTYQVGYL, YLHAPTGSG) 
	(QTYQVGYLH, LHAPTGSGK) (QTYQVGYLH, HAPTGSGKS) (QTYQVGYLH, TYQVGYLHA) (QTYQVGYLH, YQVGYLHAP) (QTYQVGYLH, QVGYLHAPT) 
	(QTYQVGYLH, VGYLHAPTG) (QTYQVGYLH, GYLHAPTGS) (QTYQVGYLH, YLHAPTGSG) (TYQVGYLHA, LHAPTGSGK) (TYQVGYLHA, HAPTGSGKS) 
	(TYQVGYLHA, APTGSGKST) (TYQVGYLHA, YQVGYLHAP) (TYQVGYLHA, QVGYLHAPT) (TYQVGYLHA, VGYLHAPTG) (TYQVGYLHA, GYLHAPTGS) 
	(TYQVGYLHA, YLHAPTGSG) (YQVGYLHAP, LHAPTGSGK) (YQVGYLHAP, HAPTGSGKS) (YQVGYLHAP, APTGSGKST) (YQVGYLHAP, PTGSGKSTK) 
	(YQVGYLHAP, QVGYLHAPT) (YQVGYLHAP, VGYLHAPTG) (YQVGYLHAP, GYLHAPTGS) (YQVGYLHAP, YLHAPTGSG) (QVGYLHAPT, LHAPTGSGK) 
	(QVGYLHAPT, HAPTGSGKS) (QVGYLHAPT, APTGSGKST) (QVGYLHAPT, PTGSGKSTK) (QVGYLHAPT, TGSGKSTKV) (QVGYLHAPT, VGYLHAPTG) 
	(QVGYLHAPT, GYLHAPTGS) (QVGYLHAPT, YLHAPTGSG) (VGYLHAPTG, LHAPTGSGK) (VGYLHAPTG, HAPTGSGKS) (VGYLHAPTG, APTGSGKST) 
	(VGYLHAPTG, PTGSGKSTK) (VGYLHAPTG, TGSGKSTKV) (VGYLHAPTG, GSGKSTKVP) (VGYLHAPTG, GYLHAPTGS) (VGYLHAPTG, YLHAPTGSG) 
	(GYLHAPTGS, LHAPTGSGK) (GYLHAPTGS, HAPTGSGKS) (GYLHAPTGS, APTGSGKST) (GYLHAPTGS, PTGSGKSTK) (GYLHAPTGS, TGSGKSTKV) 
	(GYLHAPTGS, GSGKSTKVP) (GYLHAPTGS, SGKSTKVPA) (GYLHAPTGS, YLHAPTGSG) (GYLHAPTGS, SGKSTKVPV) (YLHAPTGSG, LHAPTGSGK) 
	(YLHAPTGSG, HAPTGSGKS) (YLHAPTGSG, APTGSGKST) (YLHAPTGSG, PTGSGKSTK) (YLHAPTGSG, TGSGKSTKV) (YLHAPTGSG, GSGKSTKVP) 
	(YLHAPTGSG, SGKSTKVPA) (YLHAPTGSG, GKSTKVPAA) (YLHAPTGSG, SGKSTKVPV) (YLHAPTGSG, GKSTKVPVA) (SGKSTKVPV, GKSTKVPVA) 
	(SGKSTKVPV, KSTKVPVAY) (SGKSTKVPV, STKVPVAYA) (GKSTKVPVA, KSTKVPVAY) (GKSTKVPVA, STKVPVAYA) (KSTKVPVAY, STKVPVAYA) 
	(ATLGFGAYL, TLGFGAYLS) (ATLGFGAYL, LGFGAYLSK) (ATLGFGAYL, GFGAYLSKA) (ATLGFGAYL, FGAYLSKAH) (ATLGFGAYL, GAYLSKAHG) 
	(ATLGFGAYL, AYLSKAHGI) (ATLGFGAYL, YLSKAHGIN) (ATLGFGAYL, LSKAHGINP) (TLGFGAYLS, LGFGAYLSK) (TLGFGAYLS, GFGAYLSKA) 
	(TLGFGAYLS, FGAYLSKAH) (TLGFGAYLS, GAYLSKAHG) (TLGFGAYLS, AYLSKAHGI) (TLGFGAYLS, YLSKAHGIN) (TLGFGAYLS, LSKAHGINP) 
	(TLGFGAYLS, SKAHGINPN) (LGFGAYLSK, GFGAYLSKA) (LGFGAYLSK, FGAYLSKAH) (LGFGAYLSK, GAYLSKAHG) (LGFGAYLSK, AYLSKAHGI) 
	(LGFGAYLSK, YLSKAHGIN) (LGFGAYLSK, LSKAHGINP) (LGFGAYLSK, SKAHGINPN) (LGFGAYLSK, KAHGINPNI) (GFGAYLSKA, FGAYLSKAH) 
	(GFGAYLSKA, GAYLSKAHG) (GFGAYLSKA, AYLSKAHGI) (GFGAYLSKA, YLSKAHGIN) (GFGAYLSKA, LSKAHGINP) (GFGAYLSKA, SKAHGINPN) 
	(GFGAYLSKA, KAHGINPNI) (GFGAYLSKA, AHGINPNIR) (FGAYLSKAH, GAYLSKAHG) (FGAYLSKAH, AYLSKAHGI) (FGAYLSKAH, YLSKAHGIN) 
	(FGAYLSKAH, LSKAHGINP) (FGAYLSKAH, SKAHGINPN) (FGAYLSKAH, KAHGINPNI) (FGAYLSKAH, AHGINPNIR) (FGAYLSKAH, HGINPNIRT) 
	(GAYLSKAHG, AYLSKAHGI) (GAYLSKAHG, YLSKAHGIN) (GAYLSKAHG, LSKAHGINP) (GAYLSKAHG, SKAHGINPN) (GAYLSKAHG, KAHGINPNI) 
	(GAYLSKAHG, AHGINPNIR) (GAYLSKAHG, HGINPNIRT) (GAYLSKAHG, GINPNIRTG) (AYLSKAHGI, YLSKAHGIN) (AYLSKAHGI, LSKAHGINP) 
	(AYLSKAHGI, SKAHGINPN) (AYLSKAHGI, KAHGINPNI) (AYLSKAHGI, AHGINPNIR) (AYLSKAHGI, HGINPNIRT) (AYLSKAHGI, GINPNIRTG) 
	(AYLSKAHGI, INPNIRTGV) (YLSKAHGIN, LSKAHGINP) (YLSKAHGIN, SKAHGINPN) (YLSKAHGIN, KAHGINPNI) (YLSKAHGIN, AHGINPNIR) 
	(YLSKAHGIN, HGINPNIRT) (YLSKAHGIN, GINPNIRTG) (YLSKAHGIN, INPNIRTGV) (YLSKAHGIN, NPNIRTGVR) (LSKAHGINP, PNIRTGVRT) 
	(LSKAHGINP, SKAHGINPN) (LSKAHGINP, KAHGINPNI) (LSKAHGINP, AHGINPNIR) (LSKAHGINP, HGINPNIRT) (LSKAHGINP, GINPNIRTG) 
	(LSKAHGINP, INPNIRTGV) (LSKAHGINP, NPNIRTGVR) (SKAHGINPN, PNIRTGVRT) (SKAHGINPN, KAHGINPNI) (SKAHGINPN, AHGINPNIR) 
	(SKAHGINPN, HGINPNIRT) (SKAHGINPN, GINPNIRTG) (SKAHGINPN, INPNIRTGV) (SKAHGINPN, NPNIRTGVR) (SKAHGINPN, NIRTGVRTV) 
	(KAHGINPNI, PNIRTGVRT) (KAHGINPNI, AHGINPNIR) (KAHGINPNI, HGINPNIRT) (KAHGINPNI, GINPNIRTG) (KAHGINPNI, INPNIRTGV) 
	(KAHGINPNI, NPNIRTGVR) (KAHGINPNI, NIRTGVRTV) (KAHGINPNI, IRTGVRTVT) (AHGINPNIR, PNIRTGVRT) (AHGINPNIR, HGINPNIRT) 
	(AHGINPNIR, GINPNIRTG) (AHGINPNIR, INPNIRTGV) (AHGINPNIR, NPNIRTGVR) (AHGINPNIR, NIRTGVRTV) (AHGINPNIR, IRTGVRTVT) 
	(AHGINPNIR, RTGVRTVTT) (HGINPNIRT, PNIRTGVRT) (HGINPNIRT, GINPNIRTG) (HGINPNIRT, INPNIRTGV) (HGINPNIRT, NPNIRTGVR) 
	(HGINPNIRT, NIRTGVRTV) (HGINPNIRT, IRTGVRTVT) (HGINPNIRT, RTGVRTVTT) (HGINPNIRT, TGVRTVTTG) (GINPNIRTG, PNIRTGVRT) 
	(GINPNIRTG, INPNIRTGV) (GINPNIRTG, NPNIRTGVR) (GINPNIRTG, NIRTGVRTV) (GINPNIRTG, IRTGVRTVT) (GINPNIRTG, RTGVRTVTT) 
	(GINPNIRTG, TGVRTVTTG) (INPNIRTGV, PNIRTGVRT) (INPNIRTGV, NPNIRTGVR) (INPNIRTGV, NIRTGVRTV) (INPNIRTGV, IRTGVRTVT) 
	(INPNIRTGV, RTGVRTVTT) (INPNIRTGV, TGVRTVTTG) (NPNIRTGVR, PNIRTGVRT) (NPNIRTGVR, NIRTGVRTV) (NPNIRTGVR, IRTGVRTVT) 
	(NPNIRTGVR, RTGVRTVTT) (NPNIRTGVR, TGVRTVTTG) (NIRTGVRTV, IRTGVRTVT) (NIRTGVRTV, RTGVRTVTT) (NIRTGVRTV, TGVRTVTTG) 
	(IRTGVRTVT, RTGVRTVTT) (IRTGVRTVT, TGVRTVTTG) (RTGVRTVTT, TGVRTVTTG) (TTILGIGTV, LGIGTVLDQ) (TTILGIGTV, GIGTVLDQA) 
	(TTILGIGTV, IGTVLDQAE) (TTILGIGTV, GTVLDQAET) (TTILGIGTV, TVLDQAETA) (TTILGIGTV, VLDQAETAG) (TTILGIGTV, ILGIGTVLD) 
	(TTILGIGTV, TILGIGTVL) (TILGIGTVL, LGIGTVLDQ) (TILGIGTVL, GIGTVLDQA) (TILGIGTVL, IGTVLDQAE) (TILGIGTVL, GTVLDQAET) 
	(TILGIGTVL, TVLDQAETA) (TILGIGTVL, VLDQAETAG) (TILGIGTVL, ILGIGTVLD) (TILGIGTVL, LDQAETAGV) (LDQAETAGV, DQAETAGVR) 
	(LDQAETAGV, QAETAGVRL) (LDQAETAGV, AETAGVRLT) (LDQAETAGV, ETAGVRLTV) (LDQAETAGV, TAGVRLTVL) (LDQAETAGV, AGVRLTVLA) 
	(LDQAETAGV, GVRLTVLAT) (LDQAETAGV, VRLTVLATA) (DQAETAGVR, QAETAGVRL) (DQAETAGVR, AETAGVRLT) (DQAETAGVR, ETAGVRLTV) 
	(DQAETAGVR, TAGVRLTVL) (DQAETAGVR, AGVRLTVLA) (DQAETAGVR, GVRLTVLAT) (DQAETAGVR, VRLTVLATA) (DQAETAGVR, RLTVLATAT) 
	(QAETAGVRL, AETAGVRLT) (QAETAGVRL, ETAGVRLTV) (QAETAGVRL, TAGVRLTVL) (QAETAGVRL, AGVRLTVLA) (QAETAGVRL, GVRLTVLAT) 
	(QAETAGVRL, VRLTVLATA) (QAETAGVRL, RLTVLATAT) (QAETAGVRL, LTVLATATP) (AETAGVRLT, ETAGVRLTV) (AETAGVRLT, TAGVRLTVL) 
	(AETAGVRLT, AGVRLTVLA) (AETAGVRLT, GVRLTVLAT) (AETAGVRLT, VRLTVLATA) (AETAGVRLT, RLTVLATAT) (AETAGVRLT, LTVLATATP) 
	(AETAGVRLT, TVLATATPP) (ETAGVRLTV, VLATATPPG) (ETAGVRLTV, TAGVRLTVL) (ETAGVRLTV, AGVRLTVLA) (ETAGVRLTV, GVRLTVLAT) 
	(ETAGVRLTV, VRLTVLATA) (ETAGVRLTV, RLTVLATAT) (ETAGVRLTV, LTVLATATP) (ETAGVRLTV, TVLATATPP) (TAGVRLTVL, VLATATPPG) 
	(TAGVRLTVL, LATATPPGS) (TAGVRLTVL, AGVRLTVLA) (TAGVRLTVL, GVRLTVLAT) (TAGVRLTVL, VRLTVLATA) (TAGVRLTVL, RLTVLATAT) 
	(TAGVRLTVL, LTVLATATP) (TAGVRLTVL, TVLATATPP) (AGVRLTVLA, VLATATPPG) (AGVRLTVLA, LATATPPGS) (AGVRLTVLA, ATATPPGSV) 
	(AGVRLTVLA, GVRLTVLAT) (AGVRLTVLA, VRLTVLATA) (AGVRLTVLA, RLTVLATAT) (AGVRLTVLA, LTVLATATP) (AGVRLTVLA, TVLATATPP) 
	(GVRLTVLAT, VLATATPPG) (GVRLTVLAT, LATATPPGS) (GVRLTVLAT, ATATPPGSV) (GVRLTVLAT, TATPPGSVT) (GVRLTVLAT, VRLTVLATA) 
	(GVRLTVLAT, RLTVLATAT) (GVRLTVLAT, LTVLATATP) (GVRLTVLAT, TVLATATPP) (VRLTVLATA, VLATATPPG) (VRLTVLATA, LATATPPGS) 
	(VRLTVLATA, ATATPPGSV) (VRLTVLATA, TATPPGSVT) (VRLTVLATA, RLTVLATAT) (VRLTVLATA, LTVLATATP) (VRLTVLATA, TVLATATPP) 
	(VRLTVLATA, ATPPGSVTT) (RLTVLATAT, VLATATPPG) (RLTVLATAT, LATATPPGS) (RLTVLATAT, ATATPPGSV) (RLTVLATAT, TATPPGSVT) 
	(RLTVLATAT, LTVLATATP) (RLTVLATAT, TVLATATPP) (RLTVLATAT, ATPPGSVTT) (RLTVLATAT, TPPGSVTTP) (LTVLATATP, VLATATPPG) 
	(LTVLATATP, LATATPPGS) (LTVLATATP, ATATPPGSV) (LTVLATATP, TATPPGSVT) (LTVLATATP, TVLATATPP) (LTVLATATP, ATPPGSVTT) 
	(LTVLATATP, TPPGSVTTP) (LTVLATATP, PPGSVTTPH) (TVLATATPP, VLATATPPG) (TVLATATPP, LATATPPGS) (TVLATATPP, ATATPPGSV) 
	(TVLATATPP, TATPPGSVT) (TVLATATPP, ATPPGSVTT) (TVLATATPP, TPPGSVTTP) (TVLATATPP, PPGSVTTPH) (TVLATATPP, PGSVTTPHP) 
	(ATPPGSVTT, TPPGSVTTP) (ATPPGSVTT, PPGSVTTPH) (ATPPGSVTT, PGSVTTPHP) (ATPPGSVTT, GSVTTPHPN) (ATPPGSVTT, SVTTPHPNI) 
	(ATPPGSVTT, VTTPHPNIE) (ATPPGSVTT, TTPHPNIEE) (ATPPGSVTT, TPHPNIEEV) (TPPGSVTTP, PPGSVTTPH) (TPPGSVTTP, PGSVTTPHP) 
	(TPPGSVTTP, GSVTTPHPN) (TPPGSVTTP, SVTTPHPNI) (TPPGSVTTP, VTTPHPNIE) (TPPGSVTTP, TTPHPNIEE) (TPPGSVTTP, TPHPNIEEV) 
	(TPPGSVTTP, PHPNIEEVA) (PPGSVTTPH, PGSVTTPHP) (PPGSVTTPH, GSVTTPHPN) (PPGSVTTPH, SVTTPHPNI) (PPGSVTTPH, VTTPHPNIE) 
	(PPGSVTTPH, TTPHPNIEE) (PPGSVTTPH, TPHPNIEEV) (PPGSVTTPH, PHPNIEEVA) (PPGSVTTPH, HPNIEEVAL) (PGSVTTPHP, GSVTTPHPN) 
	(PGSVTTPHP, SVTTPHPNI) (PGSVTTPHP, VTTPHPNIE) (PGSVTTPHP, TTPHPNIEE) (PGSVTTPHP, TPHPNIEEV) (PGSVTTPHP, PHPNIEEVA) 
	(PGSVTTPHP, HPNIEEVAL) (PGSVTTPHP, PNIEEVALG) (GSVTTPHPN, SVTTPHPNI) (GSVTTPHPN, VTTPHPNIE) (GSVTTPHPN, TTPHPNIEE) 
	(GSVTTPHPN, TPHPNIEEV) (GSVTTPHPN, PHPNIEEVA) (GSVTTPHPN, HPNIEEVAL) (GSVTTPHPN, PNIEEVALG) (SVTTPHPNI, VTTPHPNIE) 
	(SVTTPHPNI, TTPHPNIEE) (SVTTPHPNI, TPHPNIEEV) (SVTTPHPNI, PHPNIEEVA) (SVTTPHPNI, HPNIEEVAL) (SVTTPHPNI, PNIEEVALG) 
	(VTTPHPNIE, TTPHPNIEE) (VTTPHPNIE, TPHPNIEEV) (VTTPHPNIE, PHPNIEEVA) (VTTPHPNIE, HPNIEEVAL) (VTTPHPNIE, PNIEEVALG) 
	(TTPHPNIEE, TPHPNIEEV) (TTPHPNIEE, PHPNIEEVA) (TTPHPNIEE, HPNIEEVAL) (TTPHPNIEE, PNIEEVALG) (TPHPNIEEV, PHPNIEEVA) 
	(TPHPNIEEV, HPNIEEVAL) (TPHPNIEEV, PNIEEVALG) (PHPNIEEVA, HPNIEEVAL) (PHPNIEEVA, PNIEEVALG) (HPNIEEVAL, PNIEEVALG) 
	(QGDVVVVAT, VVATDALMT) (QGDVVVVAT, VATDALMTG) (QGDVVVVAT, GDVVVVATD) (QGDVVVVAT, DVVVVATDA) (QGDVVVVAT, VVVVATDAL) 
	(QGDVVVVAT, VVVATDALM) (GDVVVVATD, VVATDALMT) (GDVVVVATD, VATDALMTG) (GDVVVVATD, DVVVVATDA) (GDVVVVATD, VVVVATDAL) 
	(GDVVVVATD, VVVATDALM) (DVVVVATDA, VVATDALMT) (DVVVVATDA, VATDALMTG) (DVVVVATDA, VVVVATDAL) (DVVVVATDA, VVVATDALM) 
	(VVVVATDAL, VVATDALMT) (VVVVATDAL, VATDALMTG) (VVVVATDAL, VVVATDALM) (VVVATDALM, VVATDALMT) (VVVATDALM, VATDALMTG) 
	(VIDCNVAVT, IDCNVAVTQ) (SLDPTFTIT, LDPTFTITT) (SLDPTFTIT, DPTFTITTQ) (LDPTFTITT, DPTFTITTQ) (RGRTGRGRL, GRTGRGRLG) 
	(RGRTGRGRL, RTGRGRLGT) (RGRTGRGRL, TGRGRLGTY) (RGRTGRGRL, GRGRLGTYR) (RGRTGRGRL, RGRLGTYRY) (RGRTGRGRL, GRLGTYRYV) 
	(GRTGRGRLG, RTGRGRLGT) (GRTGRGRLG, TGRGRLGTY) (GRTGRGRLG, GRGRLGTYR) (GRTGRGRLG, RGRLGTYRY) (GRTGRGRLG, GRLGTYRYV) 
	(YRYVSTGER, RYVSTGERA) (YRYVSTGER, YVSTGERAS) (YRYVSTGER, VSTGERASG) (YRYVSTGER, STGERASGM) (YRYVSTGER, TGERASGMF) 
	(YRYVSTGER, GERASGMFD) (YRYVSTGER, ERASGMFDS) (YRYVSTGER, RASGMFDSV) (RYVSTGERA, YVSTGERAS) (RYVSTGERA, VSTGERASG) 
	(RYVSTGERA, STGERASGM) (RYVSTGERA, TGERASGMF) (RYVSTGERA, GERASGMFD) (RYVSTGERA, ERASGMFDS) (RYVSTGERA, RASGMFDSV) 
	(RYVSTGERA, ASGMFDSVV) (YVSTGERAS, VSTGERASG) (YVSTGERAS, STGERASGM) (YVSTGERAS, TGERASGMF) (YVSTGERAS, GERASGMFD) 
	(YVSTGERAS, ERASGMFDS) (YVSTGERAS, RASGMFDSV) (YVSTGERAS, ASGMFDSVV) (YVSTGERAS, SGMFDSVVL) (VSTGERASG, STGERASGM) 
	(VSTGERASG, TGERASGMF) (VSTGERASG, GERASGMFD) (VSTGERASG, ERASGMFDS) (VSTGERASG, RASGMFDSV) (VSTGERASG, ASGMFDSVV) 
	(VSTGERASG, SGMFDSVVL) (VSTGERASG, GMFDSVVLC) (STGERASGM, TGERASGMF) (STGERASGM, GERASGMFD) (STGERASGM, ERASGMFDS) 
	(STGERASGM, RASGMFDSV) (STGERASGM, ASGMFDSVV) (STGERASGM, SGMFDSVVL) (STGERASGM, GMFDSVVLC) (STGERASGM, MFDSVVLCE) 
	(TGERASGMF, GERASGMFD) (TGERASGMF, ERASGMFDS) (TGERASGMF, RASGMFDSV) (TGERASGMF, ASGMFDSVV) (TGERASGMF, SGMFDSVVL) 
	(TGERASGMF, GMFDSVVLC) (TGERASGMF, MFDSVVLCE) (TGERASGMF, FDSVVLCEC) (GERASGMFD, ERASGMFDS) (GERASGMFD, RASGMFDSV) 
	(GERASGMFD, ASGMFDSVV) (GERASGMFD, SGMFDSVVL) (GERASGMFD, GMFDSVVLC) (GERASGMFD, MFDSVVLCE) (GERASGMFD, FDSVVLCEC) 
	(GERASGMFD, DSVVLCECY) (ERASGMFDS, RASGMFDSV) (ERASGMFDS, ASGMFDSVV) (ERASGMFDS, SGMFDSVVL) (ERASGMFDS, GMFDSVVLC) 
	(ERASGMFDS, MFDSVVLCE) (ERASGMFDS, FDSVVLCEC) (ERASGMFDS, DSVVLCECY) (ERASGMFDS, SVVLCECYD) (RASGMFDSV, ASGMFDSVV) 
	(RASGMFDSV, SGMFDSVVL) (RASGMFDSV, GMFDSVVLC) (RASGMFDSV, MFDSVVLCE) (RASGMFDSV, FDSVVLCEC) (RASGMFDSV, DSVVLCECY) 
	(RASGMFDSV, SVVLCECYD) (RASGMFDSV, VVLCECYDA) (ASGMFDSVV, VLCECYDAG) (ASGMFDSVV, SGMFDSVVL) (ASGMFDSVV, GMFDSVVLC) 
	(ASGMFDSVV, MFDSVVLCE) (ASGMFDSVV, FDSVVLCEC) (ASGMFDSVV, DSVVLCECY) (ASGMFDSVV, SVVLCECYD) (ASGMFDSVV, VVLCECYDA) 
	(SGMFDSVVL, VLCECYDAG) (SGMFDSVVL, LCECYDAGC) (SGMFDSVVL, GMFDSVVLC) (SGMFDSVVL, MFDSVVLCE) (SGMFDSVVL, FDSVVLCEC) 
	(SGMFDSVVL, DSVVLCECY) (SGMFDSVVL, SVVLCECYD) (SGMFDSVVL, VVLCECYDA) (SGMFDSVVL, LCECYDAGA) (GMFDSVVLC, VLCECYDAG) 
	(GMFDSVVLC, LCECYDAGC) (GMFDSVVLC, MFDSVVLCE) (GMFDSVVLC, FDSVVLCEC) (GMFDSVVLC, DSVVLCECY) (GMFDSVVLC, SVVLCECYD) 
	(GMFDSVVLC, VVLCECYDA) (GMFDSVVLC, LCECYDAGA) (GMFDSVVLC, CECYDAGAA) (GMFDSVVLC, CECYDAGCS) (MFDSVVLCE, VLCECYDAG) 
	(MFDSVVLCE, LCECYDAGC) (MFDSVVLCE, FDSVVLCEC) (MFDSVVLCE, DSVVLCECY) (MFDSVVLCE, SVVLCECYD) (MFDSVVLCE, VVLCECYDA) 
	(MFDSVVLCE, LCECYDAGA) (MFDSVVLCE, CECYDAGAA) (MFDSVVLCE, ECYDAGAAW) (MFDSVVLCE, CECYDAGCS) (MFDSVVLCE, ECYDAGCSW) 
	(FDSVVLCEC, VLCECYDAG) (FDSVVLCEC, LCECYDAGC) (FDSVVLCEC, DSVVLCECY) (FDSVVLCEC, SVVLCECYD) (FDSVVLCEC, VVLCECYDA) 
	(FDSVVLCEC, LCECYDAGA) (FDSVVLCEC, CECYDAGAA) (FDSVVLCEC, ECYDAGAAW) (FDSVVLCEC, CYDAGAAWY) (FDSVVLCEC, CECYDAGCS) 
	(FDSVVLCEC, ECYDAGCSW) (FDSVVLCEC, CYDAGCSWY) (DSVVLCECY, VLCECYDAG) (DSVVLCECY, LCECYDAGC) (DSVVLCECY, SVVLCECYD) 
	(DSVVLCECY, VVLCECYDA) (DSVVLCECY, LCECYDAGA) (DSVVLCECY, CECYDAGAA) (DSVVLCECY, ECYDAGAAW) (DSVVLCECY, CYDAGAAWY) 
	(DSVVLCECY, YDAGAAWYE) (DSVVLCECY, CECYDAGCS) (DSVVLCECY, ECYDAGCSW) (DSVVLCECY, CYDAGCSWY) (DSVVLCECY, YDAGCSWYD) 
	(SVVLCECYD, VLCECYDAG) (SVVLCECYD, LCECYDAGC) (SVVLCECYD, VVLCECYDA) (SVVLCECYD, LCECYDAGA) (SVVLCECYD, CECYDAGAA) 
	(SVVLCECYD, ECYDAGAAW) (SVVLCECYD, CYDAGAAWY) (SVVLCECYD, YDAGAAWYE) (SVVLCECYD, DAGAAWYEL) (SVVLCECYD, CECYDAGCS) 
	(SVVLCECYD, ECYDAGCSW) (SVVLCECYD, CYDAGCSWY) (SVVLCECYD, YDAGCSWYD) (SVVLCECYD, DAGCSWYDL) (VVLCECYDA, VLCECYDAG) 
	(VVLCECYDA, LCECYDAGC) (VVLCECYDA, LCECYDAGA) (VVLCECYDA, CECYDAGAA) (VVLCECYDA, ECYDAGAAW) (VVLCECYDA, CYDAGAAWY) 
	(VVLCECYDA, YDAGAAWYE) (VVLCECYDA, DAGAAWYEL) (VVLCECYDA, AGAAWYELT) (VVLCECYDA, CECYDAGCS) (VVLCECYDA, ECYDAGCSW) 
	(VVLCECYDA, CYDAGCSWY) (VVLCECYDA, YDAGCSWYD) (VVLCECYDA, DAGCSWYDL) (VVLCECYDA, AGCSWYDLQ) (LCECYDAGA, CECYDAGAA) 
	(LCECYDAGA, ECYDAGAAW) (LCECYDAGA, CYDAGAAWY) (LCECYDAGA, YDAGAAWYE) (LCECYDAGA, DAGAAWYEL) (LCECYDAGA, AGAAWYELT) 
	(LCECYDAGA, GAAWYELTP) (CECYDAGAA, ECYDAGAAW) (CECYDAGAA, CYDAGAAWY) (CECYDAGAA, YDAGAAWYE) (CECYDAGAA, DAGAAWYEL) 
	(CECYDAGAA, AGAAWYELT) (CECYDAGAA, GAAWYELTP) (ECYDAGAAW, CYDAGAAWY) (ECYDAGAAW, YDAGAAWYE) (ECYDAGAAW, DAGAAWYEL) 
	(ECYDAGAAW, AGAAWYELT) (ECYDAGAAW, GAAWYELTP) (CYDAGAAWY, YDAGAAWYE) (CYDAGAAWY, DAGAAWYEL) (CYDAGAAWY, AGAAWYELT) 
	(CYDAGAAWY, GAAWYELTP) (YDAGAAWYE, DAGAAWYEL) (YDAGAAWYE, AGAAWYELT) (YDAGAAWYE, GAAWYELTP) (DAGAAWYEL, AGAAWYELT) 
	(DAGAAWYEL, GAAWYELTP) (AGAAWYELT, GAAWYELTP) (TTVRLRAYF, TVRLRAYFN) (TTVRLRAYF, VRLRAYFNT) (TTVRLRAYF, RLRAYFNTP) 
	(TTVRLRAYF, LRAYFNTPG) (TTVRLRAYF, RAYFNTPGL) (TTVRLRAYF, AYFNTPGLP) (TTVRLRAYF, YFNTPGLPV) (TTVRLRAYF, FNTPGLPVC) 
	(TVRLRAYFN, NTPGLPVCQ) (TVRLRAYFN, VRLRAYFNT) (TVRLRAYFN, RLRAYFNTP) (TVRLRAYFN, LRAYFNTPG) (TVRLRAYFN, RAYFNTPGL) 
	(TVRLRAYFN, AYFNTPGLP) (TVRLRAYFN, YFNTPGLPV) (TVRLRAYFN, FNTPGLPVC) (VRLRAYFNT, NTPGLPVCQ) (VRLRAYFNT, TPGLPVCQD) 
	(VRLRAYFNT, RLRAYFNTP) (VRLRAYFNT, LRAYFNTPG) (VRLRAYFNT, RAYFNTPGL) (VRLRAYFNT, AYFNTPGLP) (VRLRAYFNT, YFNTPGLPV) 
	(VRLRAYFNT, FNTPGLPVC) (RLRAYFNTP, NTPGLPVCQ) (RLRAYFNTP, TPGLPVCQD) (RLRAYFNTP, PGLPVCQDH) (RLRAYFNTP, LRAYFNTPG) 
	(RLRAYFNTP, RAYFNTPGL) (RLRAYFNTP, AYFNTPGLP) (RLRAYFNTP, YFNTPGLPV) (RLRAYFNTP, FNTPGLPVC) (LRAYFNTPG, NTPGLPVCQ) 
	(LRAYFNTPG, TPGLPVCQD) (LRAYFNTPG, PGLPVCQDH) (LRAYFNTPG, GLPVCQDHL) (LRAYFNTPG, RAYFNTPGL) (LRAYFNTPG, AYFNTPGLP) 
	(LRAYFNTPG, YFNTPGLPV) (LRAYFNTPG, FNTPGLPVC) (RAYFNTPGL, NTPGLPVCQ) (RAYFNTPGL, TPGLPVCQD) (RAYFNTPGL, PGLPVCQDH) 
	(RAYFNTPGL, GLPVCQDHL) (RAYFNTPGL, LPVCQDHLE) (RAYFNTPGL, AYFNTPGLP) (RAYFNTPGL, YFNTPGLPV) (RAYFNTPGL, FNTPGLPVC) 
	(AYFNTPGLP, NTPGLPVCQ) (AYFNTPGLP, TPGLPVCQD) (AYFNTPGLP, PGLPVCQDH) (AYFNTPGLP, GLPVCQDHL) (AYFNTPGLP, LPVCQDHLE) 
	(AYFNTPGLP, PVCQDHLEF) (AYFNTPGLP, YFNTPGLPV) (AYFNTPGLP, FNTPGLPVC) (YFNTPGLPV, NTPGLPVCQ) (YFNTPGLPV, TPGLPVCQD) 
	(YFNTPGLPV, PGLPVCQDH) (YFNTPGLPV, GLPVCQDHL) (YFNTPGLPV, LPVCQDHLE) (YFNTPGLPV, PVCQDHLEF) (YFNTPGLPV, VCQDHLEFW) 
	(YFNTPGLPV, FNTPGLPVC) (FNTPGLPVC, NTPGLPVCQ) (FNTPGLPVC, TPGLPVCQD) (FNTPGLPVC, PGLPVCQDH) (FNTPGLPVC, GLPVCQDHL) 
	(FNTPGLPVC, LPVCQDHLE) (FNTPGLPVC, PVCQDHLEF) (FNTPGLPVC, VCQDHLEFW) (FNTPGLPVC, CQDHLEFWE) (QDHLEFWEA, DHLEFWEAV) 
	(QDHLEFWEA, HLEFWEAVF) (QDHLEFWEA, LEFWEAVFT) (QDHLEFWEA, EFWEAVFTG) (QDHLEFWEA, FWEAVFTGL) (QDHLEFWEA, WEAVFTGLT) 
	(QDHLEFWEA, EAVFTGLTH) (QDHLEFWEA, AVFTGLTHI) (DHLEFWEAV, VFTGLTHID) (DHLEFWEAV, HLEFWEAVF) (DHLEFWEAV, LEFWEAVFT) 
	(DHLEFWEAV, EFWEAVFTG) (DHLEFWEAV, FWEAVFTGL) (DHLEFWEAV, WEAVFTGLT) (DHLEFWEAV, EAVFTGLTH) (DHLEFWEAV, AVFTGLTHI) 
	(HLEFWEAVF, VFTGLTHID) (HLEFWEAVF, FTGLTHIDA) (HLEFWEAVF, LEFWEAVFT) (HLEFWEAVF, EFWEAVFTG) (HLEFWEAVF, FWEAVFTGL) 
	(HLEFWEAVF, WEAVFTGLT) (HLEFWEAVF, EAVFTGLTH) (HLEFWEAVF, AVFTGLTHI) (LEFWEAVFT, VFTGLTHID) (LEFWEAVFT, FTGLTHIDA) 
	(LEFWEAVFT, TGLTHIDAH) (LEFWEAVFT, EFWEAVFTG) (LEFWEAVFT, FWEAVFTGL) (LEFWEAVFT, WEAVFTGLT) (LEFWEAVFT, EAVFTGLTH) 
	(LEFWEAVFT, AVFTGLTHI) (EFWEAVFTG, VFTGLTHID) (EFWEAVFTG, FTGLTHIDA) (EFWEAVFTG, TGLTHIDAH) (EFWEAVFTG, GLTHIDAHF) 
	(EFWEAVFTG, FWEAVFTGL) (EFWEAVFTG, WEAVFTGLT) (EFWEAVFTG, EAVFTGLTH) (EFWEAVFTG, AVFTGLTHI) (FWEAVFTGL, VFTGLTHID) 
	(FWEAVFTGL, FTGLTHIDA) (FWEAVFTGL, TGLTHIDAH) (FWEAVFTGL, GLTHIDAHF) (FWEAVFTGL, LTHIDAHFL) (FWEAVFTGL, WEAVFTGLT) 
	(FWEAVFTGL, EAVFTGLTH) (FWEAVFTGL, AVFTGLTHI) (WEAVFTGLT, VFTGLTHID) (WEAVFTGLT, FTGLTHIDA) (WEAVFTGLT, TGLTHIDAH) 
	(WEAVFTGLT, GLTHIDAHF) (WEAVFTGLT, LTHIDAHFL) (WEAVFTGLT, THIDAHFLS) (WEAVFTGLT, EAVFTGLTH) (WEAVFTGLT, AVFTGLTHI) 
	(EAVFTGLTH, VFTGLTHID) (EAVFTGLTH, FTGLTHIDA) (EAVFTGLTH, TGLTHIDAH) (EAVFTGLTH, GLTHIDAHF) (EAVFTGLTH, LTHIDAHFL) 
	(EAVFTGLTH, THIDAHFLS) (EAVFTGLTH, HIDAHFLSQ) (EAVFTGLTH, AVFTGLTHI) (AVFTGLTHI, VFTGLTHID) (AVFTGLTHI, FTGLTHIDA) 
	(AVFTGLTHI, TGLTHIDAH) (AVFTGLTHI, GLTHIDAHF) (AVFTGLTHI, LTHIDAHFL) (AVFTGLTHI, THIDAHFLS) (AVFTGLTHI, HIDAHFLSQ) 
	(AVFTGLTHI, IDAHFLSQT) (QATVCARAK, ATVCARAKA) (QATVCARAK, TVCARAKAP) (QATVCARAK, VCARAKAPP) (QATVCARAK, CARAKAPPP) 
	(QATVCARAK, ARAKAPPPS) (QATVCARAK, RAKAPPPSW) (QATVCARAK, AKAPPPSWD) (ATVCARAKA, TVCARAKAP) (ATVCARAKA, VCARAKAPP) 
	(ATVCARAKA, CARAKAPPP) (ATVCARAKA, ARAKAPPPS) (ATVCARAKA, RAKAPPPSW) (ATVCARAKA, AKAPPPSWD) (TVCARAKAP, VCARAKAPP) 
	(TVCARAKAP, CARAKAPPP) (TVCARAKAP, ARAKAPPPS) (TVCARAKAP, RAKAPPPSW) (TVCARAKAP, AKAPPPSWD) (VCARAKAPP, CARAKAPPP) 
	(VCARAKAPP, ARAKAPPPS) (VCARAKAPP, RAKAPPPSW) (VCARAKAPP, AKAPPPSWD) (CARAKAPPP, ARAKAPPPS) (CARAKAPPP, RAKAPPPSW) 
	(CARAKAPPP, AKAPPPSWD) (ARAKAPPPS, RAKAPPPSW) (ARAKAPPPS, AKAPPPSWD) (RAKAPPPSW, AKAPPPSWD) (MWKCLTRLK, WKCLTRLKP) 
	(MWKCLTRLK, KCLTRLKPT) (MWKCLTRLK, CLTRLKPTL) (MWKCLTRLK, LTRLKPTLV) (MWKCLTRLK, TRLKPTLVG) (MWKCLTRLK, RLKPTLVGP) 
	(MWKCLTRLK, LKPTLVGPT) (MWKCLTRLK, KPTLVGPTP) (WKCLTRLKP, KCLTRLKPT) (WKCLTRLKP, CLTRLKPTL) (WKCLTRLKP, LTRLKPTLV) 
	(WKCLTRLKP, TRLKPTLVG) (WKCLTRLKP, RLKPTLVGP) (WKCLTRLKP, LKPTLVGPT) (WKCLTRLKP, KPTLVGPTP) (WKCLTRLKP, PTLVGPTPL) 
	(KCLTRLKPT, CLTRLKPTL) (KCLTRLKPT, LTRLKPTLV) (KCLTRLKPT, TRLKPTLVG) (KCLTRLKPT, RLKPTLVGP) (KCLTRLKPT, LKPTLVGPT) 
	(KCLTRLKPT, KPTLVGPTP) (KCLTRLKPT, PTLVGPTPL) (KCLTRLKPT, TLVGPTPLL) (CLTRLKPTL, LTRLKPTLV) (CLTRLKPTL, TRLKPTLVG) 
	(CLTRLKPTL, RLKPTLVGP) (CLTRLKPTL, LKPTLVGPT) (CLTRLKPTL, KPTLVGPTP) (CLTRLKPTL, PTLVGPTPL) (CLTRLKPTL, TLVGPTPLL) 
	(CLTRLKPTL, LVGPTPLLY) (LTRLKPTLV, TRLKPTLVG) (LTRLKPTLV, RLKPTLVGP) (LTRLKPTLV, LKPTLVGPT) (LTRLKPTLV, KPTLVGPTP) 
	(LTRLKPTLV, PTLVGPTPL) (LTRLKPTLV, TLVGPTPLL) (LTRLKPTLV, LVGPTPLLY) (LTRLKPTLV, VGPTPLLYR) (TRLKPTLVG, GPTPLLYRL) 
	(TRLKPTLVG, RLKPTLVGP) (TRLKPTLVG, LKPTLVGPT) (TRLKPTLVG, KPTLVGPTP) (TRLKPTLVG, PTLVGPTPL) (TRLKPTLVG, TLVGPTPLL) 
	(TRLKPTLVG, LVGPTPLLY) (TRLKPTLVG, VGPTPLLYR) (RLKPTLVGP, GPTPLLYRL) (RLKPTLVGP, PTPLLYRLG) (RLKPTLVGP, LKPTLVGPT) 
	(RLKPTLVGP, KPTLVGPTP) (RLKPTLVGP, PTLVGPTPL) (RLKPTLVGP, TLVGPTPLL) (RLKPTLVGP, LVGPTPLLY) (RLKPTLVGP, VGPTPLLYR) 
	(LKPTLVGPT, GPTPLLYRL) (LKPTLVGPT, PTPLLYRLG) (LKPTLVGPT, KPTLVGPTP) (LKPTLVGPT, PTLVGPTPL) (LKPTLVGPT, TLVGPTPLL) 
	(LKPTLVGPT, LVGPTPLLY) (LKPTLVGPT, VGPTPLLYR) (KPTLVGPTP, GPTPLLYRL) (KPTLVGPTP, PTPLLYRLG) (KPTLVGPTP, PTLVGPTPL) 
	(KPTLVGPTP, TLVGPTPLL) (KPTLVGPTP, LVGPTPLLY) (KPTLVGPTP, VGPTPLLYR) (PTLVGPTPL, GPTPLLYRL) (PTLVGPTPL, PTPLLYRLG) 
	(PTLVGPTPL, TLVGPTPLL) (PTLVGPTPL, LVGPTPLLY) (PTLVGPTPL, VGPTPLLYR) (TLVGPTPLL, GPTPLLYRL) (TLVGPTPLL, PTPLLYRLG) 
	(TLVGPTPLL, LVGPTPLLY) (TLVGPTPLL, VGPTPLLYR) (LVGPTPLLY, GPTPLLYRL) (LVGPTPLLY, PTPLLYRLG) (LVGPTPLLY, VGPTPLLYR) 
	(VGPTPLLYR, GPTPLLYRL) (VGPTPLLYR, PTPLLYRLG) (TLTHPVTKY, LTHPVTKYI) (TLTHPVTKY, THPVTKYIA) (TLTHPVTKY, HPVTKYIAT) 
	(TLTHPVTKY, PVTKYIATC) (TLTHPVTKY, VTKYIATCM) (TLTHPVTKY, TKYIATCMQ) (TLTHPVTKY, KYIATCMQA) (TLTHPVTKY, YIATCMQAD) 
	(LTHPVTKYI, THPVTKYIA) (LTHPVTKYI, HPVTKYIAT) (LTHPVTKYI, PVTKYIATC) (LTHPVTKYI, VTKYIATCM) (LTHPVTKYI, TKYIATCMQ) 
	(LTHPVTKYI, KYIATCMQA) (LTHPVTKYI, YIATCMQAD) (LTHPVTKYI, IATCMQADL) (THPVTKYIA, HPVTKYIAT) (THPVTKYIA, PVTKYIATC) 
	(THPVTKYIA, VTKYIATCM) (THPVTKYIA, TKYIATCMQ) (THPVTKYIA, KYIATCMQA) (THPVTKYIA, YIATCMQAD) (THPVTKYIA, IATCMQADL) 
	(THPVTKYIA, ATCMQADLE) (HPVTKYIAT, PVTKYIATC) (HPVTKYIAT, VTKYIATCM) (HPVTKYIAT, TKYIATCMQ) (HPVTKYIAT, KYIATCMQA) 
	(HPVTKYIAT, YIATCMQAD) (HPVTKYIAT, IATCMQADL) (HPVTKYIAT, ATCMQADLE) (HPVTKYIAT, TCMQADLEV) (PVTKYIATC, VTKYIATCM) 
	(PVTKYIATC, TKYIATCMQ) (PVTKYIATC, KYIATCMQA) (PVTKYIATC, YIATCMQAD) (PVTKYIATC, IATCMQADL) (PVTKYIATC, ATCMQADLE) 
	(PVTKYIATC, TCMQADLEV) (PVTKYIATC, CMQADLEVM) (VTKYIATCM, TKYIATCMQ) (VTKYIATCM, KYIATCMQA) (VTKYIATCM, YIATCMQAD) 
	(VTKYIATCM, IATCMQADL) (VTKYIATCM, ATCMQADLE) (VTKYIATCM, TCMQADLEV) (VTKYIATCM, CMQADLEVM) (VTKYIATCM, MQADLEVMT) 
	(TKYIATCMQ, KYIATCMQA) (TKYIATCMQ, YIATCMQAD) (TKYIATCMQ, IATCMQADL) (TKYIATCMQ, ATCMQADLE) (TKYIATCMQ, TCMQADLEV) 
	(TKYIATCMQ, CMQADLEVM) (TKYIATCMQ, MQADLEVMT) (KYIATCMQA, YIATCMQAD) (KYIATCMQA, IATCMQADL) (KYIATCMQA, ATCMQADLE) 
	(KYIATCMQA, TCMQADLEV) (KYIATCMQA, CMQADLEVM) (KYIATCMQA, MQADLEVMT) (YIATCMQAD, IATCMQADL) (YIATCMQAD, ATCMQADLE) 
	(YIATCMQAD, TCMQADLEV) (YIATCMQAD, CMQADLEVM) (YIATCMQAD, MQADLEVMT) (IATCMQADL, ATCMQADLE) (IATCMQADL, TCMQADLEV) 
	(IATCMQADL, CMQADLEVM) (IATCMQADL, MQADLEVMT) (ATCMQADLE, TCMQADLEV) (ATCMQADLE, CMQADLEVM) (ATCMQADLE, MQADLEVMT) 
	(TCMQADLEV, CMQADLEVM) (TCMQADLEV, MQADLEVMT) (CMQADLEVM, MQADLEVMT) (QQTRGLLGT, QTRGLLGTI) (QQTRGLLGT, TRGLLGTIV) 
	(QQTRGLLGT, RGLLGTIVT) (QTRGLLGTI, TRGLLGTIV) (QTRGLLGTI, RGLLGTIVT) (TRGLLGTIV, RGLLGTIVT) (GEVQVLSTA, EVQVLSTAT) 
	(GEVQVLSTA, VQVLSTATQ) (GEVQVLSTA, QVLSTATQT) (GEVQVLSTA, VLSTATQTF) (GEVQVLSTA, LSTATQTFL) (GEVQVLSTA, STATQTFLG) 
	(GEVQVLSTA, TATQTFLGT) (GEVQVLSTA, ATQTFLGTT) (EVQVLSTAT, VQVLSTATQ) (EVQVLSTAT, QVLSTATQT) (EVQVLSTAT, VLSTATQTF) 
	(EVQVLSTAT, LSTATQTFL) (EVQVLSTAT, STATQTFLG) (EVQVLSTAT, TATQTFLGT) (EVQVLSTAT, ATQTFLGTT) (EVQVLSTAT, TQTFLGTTV) 
	(VQVLSTATQ, QVLSTATQT) (VQVLSTATQ, VLSTATQTF) (VQVLSTATQ, LSTATQTFL) (VQVLSTATQ, STATQTFLG) (VQVLSTATQ, TATQTFLGT) 
	(VQVLSTATQ, ATQTFLGTT) (VQVLSTATQ, TQTFLGTTV) (VQVLSTATQ, QTFLGTTVG) (QVLSTATQT, VLSTATQTF) (QVLSTATQT, LSTATQTFL) 
	(QVLSTATQT, STATQTFLG) (QVLSTATQT, TATQTFLGT) (QVLSTATQT, ATQTFLGTT) (QVLSTATQT, TQTFLGTTV) (QVLSTATQT, QTFLGTTVG) 
	(QVLSTATQT, TFLGTTVGG) (VLSTATQTF, LSTATQTFL) (VLSTATQTF, STATQTFLG) (VLSTATQTF, TATQTFLGT) (VLSTATQTF, ATQTFLGTT) 
	(VLSTATQTF, TQTFLGTTV) (VLSTATQTF, QTFLGTTVG) (VLSTATQTF, TFLGTTVGG) (VLSTATQTF, FLGTTVGGV) (LSTATQTFL, STATQTFLG) 
	(LSTATQTFL, TATQTFLGT) (LSTATQTFL, ATQTFLGTT) (LSTATQTFL, TQTFLGTTV) (LSTATQTFL, QTFLGTTVG) (LSTATQTFL, TFLGTTVGG) 
	(LSTATQTFL, FLGTTVGGV) (STATQTFLG, TATQTFLGT) (STATQTFLG, ATQTFLGTT) (STATQTFLG, TQTFLGTTV) (STATQTFLG, QTFLGTTVG) 
	(STATQTFLG, TFLGTTVGG) (STATQTFLG, FLGTTVGGV) (TATQTFLGT, ATQTFLGTT) (TATQTFLGT, TQTFLGTTV) (TATQTFLGT, QTFLGTTVG) 
	(TATQTFLGT, TFLGTTVGG) (TATQTFLGT, FLGTTVGGV) (ATQTFLGTT, TQTFLGTTV) (ATQTFLGTT, QTFLGTTVG) (ATQTFLGTT, TFLGTTVGG) 
	(ATQTFLGTT, FLGTTVGGV) (TQTFLGTTV, QTFLGTTVG) (TQTFLGTTV, TFLGTTVGG) (TQTFLGTTV, FLGTTVGGV) (QTFLGTTVG, TFLGTTVGG) 
	(QTFLGTTVG, FLGTTVGGV) (TFLGTTVGG, FLGTTVGGV) (WTVYHGAGS, TVYHGAGSR) (WTVYHGAGS, VYHGAGSRT) (WTVYHGAGS, YHGAGSRTL) 
	(WTVYHGAGS, HGAGSRTLA) (WTVYHGAGS, GAGSRTLAG) (TVYHGAGSR, VYHGAGSRT) (TVYHGAGSR, YHGAGSRTL) (TVYHGAGSR, HGAGSRTLA) 
	(TVYHGAGSR, GAGSRTLAG) (VYHGAGSRT, YHGAGSRTL) (VYHGAGSRT, HGAGSRTLA) (VYHGAGSRT, GAGSRTLAG) (YHGAGSRTL, HGAGSRTLA) 
	(YHGAGSRTL, GAGSRTLAG) (HGAGSRTLA, GAGSRTLAG) (KHPALQMYT, QMYTNVDQD) (KHPALQMYT, MYTNVDQDL) (KHPALQMYT, YTNVDQDLV) 
	(KHPALQMYT, TNVDQDLVG) (KHPALQMYT, HPALQMYTN) (KHPALQMYT, PALQMYTNV) (KHPALQMYT, ALQMYTNVD) (KHPALQMYT, LQMYTNVDQ) 
	(HPALQMYTN, QMYTNVDQD) (HPALQMYTN, MYTNVDQDL) (HPALQMYTN, YTNVDQDLV) (HPALQMYTN, TNVDQDLVG) (HPALQMYTN, NVDQDLVGW) 
	(HPALQMYTN, PALQMYTNV) (HPALQMYTN, ALQMYTNVD) (HPALQMYTN, LQMYTNVDQ) (PALQMYTNV, QMYTNVDQD) (PALQMYTNV, MYTNVDQDL) 
	(PALQMYTNV, YTNVDQDLV) (PALQMYTNV, TNVDQDLVG) (PALQMYTNV, NVDQDLVGW) (PALQMYTNV, VDQDLVGWP) (PALQMYTNV, ALQMYTNVD) 
	(PALQMYTNV, LQMYTNVDQ) (ALQMYTNVD, QMYTNVDQD) (ALQMYTNVD, MYTNVDQDL) (ALQMYTNVD, YTNVDQDLV) (ALQMYTNVD, TNVDQDLVG) 
	(ALQMYTNVD, NVDQDLVGW) (ALQMYTNVD, VDQDLVGWP) (ALQMYTNVD, DQDLVGWPA) (ALQMYTNVD, LQMYTNVDQ) (LQMYTNVDQ, QMYTNVDQD) 
	(LQMYTNVDQ, MYTNVDQDL) (LQMYTNVDQ, YTNVDQDLV) (LQMYTNVDQ, TNVDQDLVG) (LQMYTNVDQ, NVDQDLVGW) (LQMYTNVDQ, VDQDLVGWP) 
	(LQMYTNVDQ, DQDLVGWPA) (LQMYTNVDQ, QDLVGWPAP) (DLVGWPAPP, LVGWPAPPG) (DLVGWPAPP, VGWPAPPGA) (DLVGWPAPP, GWPAPPGAK) 
	(DLVGWPAPP, WPAPPGAKS) (DLVGWPAPP, PAPPGAKSL) (DLVGWPAPP, APPGAKSLE) (DLVGWPAPP, PPGAKSLEP) (DLVGWPAPP, PGAKSLEPC) 
	(LVGWPAPPG, VGWPAPPGA) (LVGWPAPPG, GWPAPPGAK) (LVGWPAPPG, WPAPPGAKS) (LVGWPAPPG, PAPPGAKSL) (LVGWPAPPG, APPGAKSLE) 
	(LVGWPAPPG, PPGAKSLEP) (LVGWPAPPG, PGAKSLEPC) (VGWPAPPGA, GWPAPPGAK) (VGWPAPPGA, WPAPPGAKS) (VGWPAPPGA, PAPPGAKSL) 
	(VGWPAPPGA, APPGAKSLE) (VGWPAPPGA, PPGAKSLEP) (VGWPAPPGA, PGAKSLEPC) (GWPAPPGAK, WPAPPGAKS) (GWPAPPGAK, PAPPGAKSL) 
	(GWPAPPGAK, APPGAKSLE) (GWPAPPGAK, PPGAKSLEP) (GWPAPPGAK, PGAKSLEPC) (WPAPPGAKS, PAPPGAKSL) (WPAPPGAKS, APPGAKSLE) 
	(WPAPPGAKS, PPGAKSLEP) (WPAPPGAKS, PGAKSLEPC) (PAPPGAKSL, APPGAKSLE) (PAPPGAKSL, PPGAKSLEP) (PAPPGAKSL, PGAKSLEPC) 
	(APPGAKSLE, PPGAKSLEP) (APPGAKSLE, PGAKSLEPC) (PPGAKSLEP, PGAKSLEPC) (DLYLVTRDA, ADVIPARRR) (DLYLVTRDA, LYLVTRDAD) 
	(DLYLVTRDA, YLVTRDADV) (DLYLVTRDA, LVTRDADVI) (DLYLVTRDA, VTRDADVIP) (DLYLVTRDA, TRDADVIPA) (DLYLVTRDA, RDADVIPAR) 
	(DLYLVTRDA, DADVIPARR) (LYLVTRDAD, ADVIPARRR) (LYLVTRDAD, DVIPARRRG) (LYLVTRDAD, YLVTRDADV) (LYLVTRDAD, LVTRDADVI) 
	(LYLVTRDAD, VTRDADVIP) (LYLVTRDAD, TRDADVIPA) (LYLVTRDAD, RDADVIPAR) (LYLVTRDAD, DADVIPARR) (YLVTRDADV, ADVIPARRR) 
	(YLVTRDADV, DVIPARRRG) (YLVTRDADV, VIPARRRGD) (YLVTRDADV, LVTRDADVI) (YLVTRDADV, VTRDADVIP) (YLVTRDADV, TRDADVIPA) 
	(YLVTRDADV, RDADVIPAR) (YLVTRDADV, DADVIPARR) (LVTRDADVI, ADVIPARRR) (LVTRDADVI, DVIPARRRG) (LVTRDADVI, VIPARRRGD) 
	(LVTRDADVI, VTRDADVIP) (LVTRDADVI, TRDADVIPA) (LVTRDADVI, RDADVIPAR) (LVTRDADVI, DADVIPARR) (LVTRDADVI, IPARRRGDS) 
	(VTRDADVIP, ADVIPARRR) (VTRDADVIP, DVIPARRRG) (VTRDADVIP, VIPARRRGD) (VTRDADVIP, TRDADVIPA) (VTRDADVIP, RDADVIPAR) 
	(VTRDADVIP, DADVIPARR) (VTRDADVIP, IPARRRGDS) (VTRDADVIP, PARRRGDST) (TRDADVIPA, ADVIPARRR) (TRDADVIPA, DVIPARRRG) 
	(TRDADVIPA, VIPARRRGD) (TRDADVIPA, RDADVIPAR) (TRDADVIPA, DADVIPARR) (TRDADVIPA, IPARRRGDS) (TRDADVIPA, PARRRGDST) 
	(TRDADVIPA, ARRRGDSTA) (RDADVIPAR, ADVIPARRR) (RDADVIPAR, DVIPARRRG) (RDADVIPAR, VIPARRRGD) (RDADVIPAR, DADVIPARR) 
	(RDADVIPAR, IPARRRGDS) (RDADVIPAR, PARRRGDST) (RDADVIPAR, ARRRGDSTA) (RDADVIPAR, RRRGDSTAS) (DADVIPARR, ADVIPARRR) 
	(DADVIPARR, DVIPARRRG) (DADVIPARR, VIPARRRGD) (DADVIPARR, IPARRRGDS) (DADVIPARR, PARRRGDST) (DADVIPARR, ARRRGDSTA) 
	(DADVIPARR, RRRGDSTAS) (DADVIPARR, RRGDSTASL) (IPARRRGDS, PARRRGDST) (IPARRRGDS, ARRRGDSTA) (IPARRRGDS, RRRGDSTAS) 
	(IPARRRGDS, RRGDSTASL) (IPARRRGDS, RGDSTASLL) (IPARRRGDS, GDSTASLLS) (IPARRRGDS, DSTASLLSP) (IPARRRGDS, STASLLSPR) 
	(PARRRGDST, ARRRGDSTA) (PARRRGDST, RRRGDSTAS) (PARRRGDST, RRGDSTASL) (PARRRGDST, RGDSTASLL) (PARRRGDST, GDSTASLLS) 
	(PARRRGDST, DSTASLLSP) (PARRRGDST, STASLLSPR) (PARRRGDST, TASLLSPRP) (ARRRGDSTA, RRRGDSTAS) (ARRRGDSTA, RRGDSTASL) 
	(ARRRGDSTA, RGDSTASLL) (ARRRGDSTA, GDSTASLLS) (ARRRGDSTA, DSTASLLSP) (ARRRGDSTA, STASLLSPR) (ARRRGDSTA, TASLLSPRP) 
	(ARRRGDSTA, ASLLSPRPL) (RRRGDSTAS, RRGDSTASL) (RRRGDSTAS, RGDSTASLL) (RRRGDSTAS, GDSTASLLS) (RRRGDSTAS, DSTASLLSP) 
	(RRRGDSTAS, STASLLSPR) (RRRGDSTAS, TASLLSPRP) (RRRGDSTAS, ASLLSPRPL) (RRRGDSTAS, SLLSPRPLA) (RRGDSTASL, RGDSTASLL) 
	(RRGDSTASL, GDSTASLLS) (RRGDSTASL, DSTASLLSP) (RRGDSTASL, STASLLSPR) (RRGDSTASL, TASLLSPRP) (RRGDSTASL, ASLLSPRPL) 
	(RRGDSTASL, SLLSPRPLA) (RGDSTASLL, GDSTASLLS) (RGDSTASLL, DSTASLLSP) (RGDSTASLL, STASLLSPR) (RGDSTASLL, TASLLSPRP) 
	(RGDSTASLL, ASLLSPRPL) (RGDSTASLL, SLLSPRPLA) (GDSTASLLS, DSTASLLSP) (GDSTASLLS, STASLLSPR) (GDSTASLLS, TASLLSPRP) 
	(GDSTASLLS, ASLLSPRPL) (GDSTASLLS, SLLSPRPLA) (DSTASLLSP, STASLLSPR) (DSTASLLSP, TASLLSPRP) (DSTASLLSP, ASLLSPRPL) 
	(DSTASLLSP, SLLSPRPLA) (STASLLSPR, TASLLSPRP) (STASLLSPR, ASLLSPRPL) (STASLLSPR, SLLSPRPLA) (TASLLSPRP, ASLLSPRPL) 
	(TASLLSPRP, SLLSPRPLA) (ASLLSPRPL, SLLSPRPLA) (KGSSGGPVM, GSSGGPVMC) (KGSSGGPVM, SSGGPVMCP) (KGSSGGPVM, SGGPVMCPS) 
	(KGSSGGPVM, GGPVMCPSG) (KGSSGGPVM, GPVMCPSGH) (KGSSGGPVM, PVMCPSGHV) (KGSSGGPVM, VMCPSGHVA) (KGSSGGPVM, MCPSGHVAG) 
	(GSSGGPVMC, SSGGPVMCP) (GSSGGPVMC, SGGPVMCPS) (GSSGGPVMC, GGPVMCPSG) (GSSGGPVMC, GPVMCPSGH) (GSSGGPVMC, PVMCPSGHV) 
	(GSSGGPVMC, VMCPSGHVA) (GSSGGPVMC, MCPSGHVAG) (GSSGGPVMC, CPSGHVAGI) (SSGGPVMCP, SGGPVMCPS) (SSGGPVMCP, GGPVMCPSG) 
	(SSGGPVMCP, GPVMCPSGH) (SSGGPVMCP, PVMCPSGHV) (SSGGPVMCP, VMCPSGHVA) (SSGGPVMCP, MCPSGHVAG) (SSGGPVMCP, CPSGHVAGI) 
	(SSGGPVMCP, PSGHVAGIF) (SGGPVMCPS, GGPVMCPSG) (SGGPVMCPS, GPVMCPSGH) (SGGPVMCPS, PVMCPSGHV) (SGGPVMCPS, VMCPSGHVA) 
	(SGGPVMCPS, MCPSGHVAG) (SGGPVMCPS, CPSGHVAGI) (SGGPVMCPS, PSGHVAGIF) (SGGPVMCPS, SGHVAGIFR) (GGPVMCPSG, GPVMCPSGH) 
	(GGPVMCPSG, PVMCPSGHV) (GGPVMCPSG, VMCPSGHVA) (GGPVMCPSG, MCPSGHVAG) (GGPVMCPSG, CPSGHVAGI) (GGPVMCPSG, PSGHVAGIF) 
	(GGPVMCPSG, SGHVAGIFR) (GGPVMCPSG, GHVAGIFRA) (GPVMCPSGH, PVMCPSGHV) (GPVMCPSGH, VMCPSGHVA) (GPVMCPSGH, MCPSGHVAG) 
	(GPVMCPSGH, CPSGHVAGI) (GPVMCPSGH, PSGHVAGIF) (GPVMCPSGH, SGHVAGIFR) (GPVMCPSGH, GHVAGIFRA) (GPVMCPSGH, HVAGIFRAA) 
	(PVMCPSGHV, VMCPSGHVA) (PVMCPSGHV, MCPSGHVAG) (PVMCPSGHV, CPSGHVAGI) (PVMCPSGHV, PSGHVAGIF) (PVMCPSGHV, SGHVAGIFR) 
	(PVMCPSGHV, GHVAGIFRA) (PVMCPSGHV, HVAGIFRAA) (PVMCPSGHV, VAGIFRAAV) (VMCPSGHVA, MCPSGHVAG) (VMCPSGHVA, CPSGHVAGI) 
	(VMCPSGHVA, PSGHVAGIF) (VMCPSGHVA, SGHVAGIFR) (VMCPSGHVA, GHVAGIFRA) (VMCPSGHVA, HVAGIFRAA) (VMCPSGHVA, VAGIFRAAV) 
	(VMCPSGHVA, AGIFRAAVC) (MCPSGHVAG, CPSGHVAGI) (MCPSGHVAG, PSGHVAGIF) (MCPSGHVAG, SGHVAGIFR) (MCPSGHVAG, GHVAGIFRA) 
	(MCPSGHVAG, HVAGIFRAA) (MCPSGHVAG, VAGIFRAAV) (MCPSGHVAG, AGIFRAAVC) (MCPSGHVAG, GIFRAAVCT) (CPSGHVAGI, PSGHVAGIF) 
	(CPSGHVAGI, SGHVAGIFR) (CPSGHVAGI, GHVAGIFRA) (CPSGHVAGI, HVAGIFRAA) (CPSGHVAGI, VAGIFRAAV) (CPSGHVAGI, AGIFRAAVC) 
	(CPSGHVAGI, GIFRAAVCT) (CPSGHVAGI, IFRAAVCTR) (PSGHVAGIF, FRAAVCTRG) (PSGHVAGIF, SGHVAGIFR) (PSGHVAGIF, GHVAGIFRA) 
	(PSGHVAGIF, HVAGIFRAA) (PSGHVAGIF, VAGIFRAAV) (PSGHVAGIF, AGIFRAAVC) (PSGHVAGIF, GIFRAAVCT) (PSGHVAGIF, IFRAAVCTR) 
	(SGHVAGIFR, FRAAVCTRG) (SGHVAGIFR, RAAVCTRGV) (SGHVAGIFR, GHVAGIFRA) (SGHVAGIFR, HVAGIFRAA) (SGHVAGIFR, VAGIFRAAV) 
	(SGHVAGIFR, AGIFRAAVC) (SGHVAGIFR, GIFRAAVCT) (SGHVAGIFR, IFRAAVCTR) (GHVAGIFRA, FRAAVCTRG) (GHVAGIFRA, RAAVCTRGV) 
	(GHVAGIFRA, AAVCTRGVA) (GHVAGIFRA, HVAGIFRAA) (GHVAGIFRA, VAGIFRAAV) (GHVAGIFRA, AGIFRAAVC) (GHVAGIFRA, GIFRAAVCT) 
	(GHVAGIFRA, IFRAAVCTR) (HVAGIFRAA, FRAAVCTRG) (HVAGIFRAA, RAAVCTRGV) (HVAGIFRAA, AAVCTRGVA) (HVAGIFRAA, AVCTRGVAK) 
	(HVAGIFRAA, VAGIFRAAV) (HVAGIFRAA, AGIFRAAVC) (HVAGIFRAA, GIFRAAVCT) (HVAGIFRAA, IFRAAVCTR) (VAGIFRAAV, FRAAVCTRG) 
	(VAGIFRAAV, RAAVCTRGV) (VAGIFRAAV, AAVCTRGVA) (VAGIFRAAV, AVCTRGVAK) (VAGIFRAAV, AGIFRAAVC) (VAGIFRAAV, GIFRAAVCT) 
	(VAGIFRAAV, IFRAAVCTR) (AGIFRAAVC, FRAAVCTRG) (AGIFRAAVC, RAAVCTRGV) (AGIFRAAVC, AAVCTRGVA) (AGIFRAAVC, AVCTRGVAK) 
	(AGIFRAAVC, GIFRAAVCT) (AGIFRAAVC, IFRAAVCTR) (GIFRAAVCT, FRAAVCTRG) (GIFRAAVCT, RAAVCTRGV) (GIFRAAVCT, AAVCTRGVA) 
	(GIFRAAVCT, AVCTRGVAK) (GIFRAAVCT, IFRAAVCTR) (IFRAAVCTR, FRAAVCTRG) (IFRAAVCTR, RAAVCTRGV) (IFRAAVCTR, AAVCTRGVA) 
	(IFRAAVCTR, AVCTRGVAK) (LQFIPVETL, QFIPVETLS) (LQFIPVETL, FIPVETLST) (LQFIPVETL, IPVETLSTQ) (QFIPVETLS, FIPVETLST) 
	(QFIPVETLS, IPVETLSTQ) (FIPVETLST, IPVETLSTQ) (RSPSFSDNS, FSDNSTPPA) (RSPSFSDNS, SDNSTPPAV) (RSPSFSDNS, DNSTPPAVP) 
	(RSPSFSDNS, NSTPPAVPQ) (RSPSFSDNS, SPSFSDNST) (RSPSFSDNS, PSFSDNSTP) (RSPSFSDNS, SFSDNSTPP) (SPSFSDNST, FSDNSTPPA) 
	(SPSFSDNST, SDNSTPPAV) (SPSFSDNST, DNSTPPAVP) (SPSFSDNST, NSTPPAVPQ) (SPSFSDNST, PSFSDNSTP) (SPSFSDNST, SFSDNSTPP) 
	(PSFSDNSTP, FSDNSTPPA) (PSFSDNSTP, SDNSTPPAV) (PSFSDNSTP, DNSTPPAVP) (PSFSDNSTP, NSTPPAVPQ) (PSFSDNSTP, SFSDNSTPP) 
	(SFSDNSTPP, FSDNSTPPA) (SFSDNSTPP, SDNSTPPAV) (SFSDNSTPP, DNSTPPAVP) (SFSDNSTPP, NSTPPAVPQ) (STKVPAAYV, TKVPAAYVA) 
	(STKVPAAYV, KVPAAYVAQ) (STKVPAAYV, VPAAYVAQG) (STKVPAAYV, PAAYVAQGY) (TKVPAAYVA, KVPAAYVAQ) (TKVPAAYVA, VPAAYVAQG) 
	(TKVPAAYVA, PAAYVAQGY) (KVPAAYVAQ, VPAAYVAQG) (KVPAAYVAQ, PAAYVAQGY) (VPAAYVAQG, PAAYVAQGY) (VAATLGFGS, AATLGFGSF) 
	(VAATLGFGS, ATLGFGSFM) (VAATLGFGS, TLGFGSFMS) (VAATLGFGS, LGFGSFMSR) (VAATLGFGS, GFGSFMSRA) (VAATLGFGS, FGSFMSRAY) 
	(VAATLGFGS, GSFMSRAYG) (AATLGFGSF, ATLGFGSFM) (AATLGFGSF, TLGFGSFMS) (AATLGFGSF, LGFGSFMSR) (AATLGFGSF, GFGSFMSRA) 
	(AATLGFGSF, FGSFMSRAY) (AATLGFGSF, GSFMSRAYG) (ATLGFGSFM, TLGFGSFMS) (ATLGFGSFM, LGFGSFMSR) (ATLGFGSFM, GFGSFMSRA) 
	(ATLGFGSFM, FGSFMSRAY) (ATLGFGSFM, GSFMSRAYG) (TLGFGSFMS, LGFGSFMSR) (TLGFGSFMS, GFGSFMSRA) (TLGFGSFMS, FGSFMSRAY) 
	(TLGFGSFMS, GSFMSRAYG) (LGFGSFMSR, GFGSFMSRA) (LGFGSFMSR, FGSFMSRAY) (LGFGSFMSR, GSFMSRAYG) (GFGSFMSRA, FGSFMSRAY) 
	(GFGSFMSRA, GSFMSRAYG) (FGSFMSRAY, GSFMSRAYG) (DPNIRTGNR, PNIRTGNRT) (DPNIRTGNR, NIRTGNRTV) (DPNIRTGNR, IRTGNRTVT) 
	(DPNIRTGNR, RTGNRTVTT) (DPNIRTGNR, TGNRTVTTG) (DPNIRTGNR, GNRTVTTGA) (DPNIRTGNR, NRTVTTGAK) (DPNIRTGNR, RTVTTGAKL) 
	(PNIRTGNRT, NIRTGNRTV) (PNIRTGNRT, IRTGNRTVT) (PNIRTGNRT, RTGNRTVTT) (PNIRTGNRT, TGNRTVTTG) (PNIRTGNRT, GNRTVTTGA) 
	(PNIRTGNRT, NRTVTTGAK) (PNIRTGNRT, RTVTTGAKL) (PNIRTGNRT, TVTTGAKLT) (NIRTGNRTV, IRTGNRTVT) (NIRTGNRTV, RTGNRTVTT) 
	(NIRTGNRTV, TGNRTVTTG) (NIRTGNRTV, GNRTVTTGA) (NIRTGNRTV, NRTVTTGAK) (NIRTGNRTV, RTVTTGAKL) (NIRTGNRTV, TVTTGAKLT) 
	(NIRTGNRTV, VTTGAKLTY) (IRTGNRTVT, RTGNRTVTT) (IRTGNRTVT, TGNRTVTTG) (IRTGNRTVT, GNRTVTTGA) (IRTGNRTVT, NRTVTTGAK) 
	(IRTGNRTVT, RTVTTGAKL) (IRTGNRTVT, TVTTGAKLT) (IRTGNRTVT, VTTGAKLTY) (IRTGNRTVT, TTGAKLTYS) (RTGNRTVTT, TGNRTVTTG) 
	(RTGNRTVTT, GNRTVTTGA) (RTGNRTVTT, NRTVTTGAK) (RTGNRTVTT, RTVTTGAKL) (RTGNRTVTT, TVTTGAKLT) (RTGNRTVTT, VTTGAKLTY) 
	(RTGNRTVTT, TTGAKLTYS) (RTGNRTVTT, TGAKLTYST) (TGNRTVTTG, GNRTVTTGA) (TGNRTVTTG, NRTVTTGAK) (TGNRTVTTG, RTVTTGAKL) 
	(TGNRTVTTG, TVTTGAKLT) (TGNRTVTTG, VTTGAKLTY) (TGNRTVTTG, TTGAKLTYS) (TGNRTVTTG, TGAKLTYST) (TGNRTVTTG, GAKLTYSTY) 
	(GNRTVTTGA, NRTVTTGAK) (GNRTVTTGA, RTVTTGAKL) (GNRTVTTGA, TVTTGAKLT) (GNRTVTTGA, VTTGAKLTY) (GNRTVTTGA, TTGAKLTYS) 
	(GNRTVTTGA, TGAKLTYST) (GNRTVTTGA, GAKLTYSTY) (GNRTVTTGA, AKLTYSTYG) (NRTVTTGAK, RTVTTGAKL) (NRTVTTGAK, TVTTGAKLT) 
	(NRTVTTGAK, VTTGAKLTY) (NRTVTTGAK, TTGAKLTYS) (NRTVTTGAK, TGAKLTYST) (NRTVTTGAK, GAKLTYSTY) (NRTVTTGAK, AKLTYSTYG) 
	(NRTVTTGAK, KLTYSTYGK) (RTVTTGAKL, TVTTGAKLT) (RTVTTGAKL, VTTGAKLTY) (RTVTTGAKL, TTGAKLTYS) (RTVTTGAKL, TGAKLTYST) 
	(RTVTTGAKL, GAKLTYSTY) (RTVTTGAKL, AKLTYSTYG) (RTVTTGAKL, KLTYSTYGK) (RTVTTGAKL, LTYSTYGKF) (TVTTGAKLT, TYSTYGKFL) 
	(TVTTGAKLT, VTTGAKLTY) (TVTTGAKLT, TTGAKLTYS) (TVTTGAKLT, TGAKLTYST) (TVTTGAKLT, GAKLTYSTY) (TVTTGAKLT, AKLTYSTYG) 
	(TVTTGAKLT, KLTYSTYGK) (TVTTGAKLT, LTYSTYGKF) (VTTGAKLTY, TYSTYGKFL) (VTTGAKLTY, YSTYGKFLA) (VTTGAKLTY, TTGAKLTYS) 
	(VTTGAKLTY, TGAKLTYST) (VTTGAKLTY, GAKLTYSTY) (VTTGAKLTY, AKLTYSTYG) (VTTGAKLTY, KLTYSTYGK) (VTTGAKLTY, LTYSTYGKF) 
	(TTGAKLTYS, TYSTYGKFL) (TTGAKLTYS, YSTYGKFLA) (TTGAKLTYS, TGAKLTYST) (TTGAKLTYS, GAKLTYSTY) (TTGAKLTYS, AKLTYSTYG) 
	(TTGAKLTYS, KLTYSTYGK) (TTGAKLTYS, LTYSTYGKF) (TGAKLTYST, TYSTYGKFL) (TGAKLTYST, YSTYGKFLA) (TGAKLTYST, GAKLTYSTY) 
	(TGAKLTYST, AKLTYSTYG) (TGAKLTYST, KLTYSTYGK) (TGAKLTYST, LTYSTYGKF) (GAKLTYSTY, TYSTYGKFL) (GAKLTYSTY, YSTYGKFLA) 
	(GAKLTYSTY, AKLTYSTYG) (GAKLTYSTY, KLTYSTYGK) (GAKLTYSTY, LTYSTYGKF) (AKLTYSTYG, TYSTYGKFL) (AKLTYSTYG, YSTYGKFLA) 
	(AKLTYSTYG, KLTYSTYGK) (AKLTYSTYG, LTYSTYGKF) (KLTYSTYGK, TYSTYGKFL) (KLTYSTYGK, YSTYGKFLA) (KLTYSTYGK, LTYSTYGKF) 
	(LTYSTYGKF, TYSTYGKFL) (LTYSTYGKF, YSTYGKFLA) (GCSGGAYDV, CSGGAYDVI) (GCSGGAYDV, SGGAYDVII) (GCSGGAYDV, GGAYDVIIC) 
	(GCSGGAYDV, GAYDVIICD) (CSGGAYDVI, SGGAYDVII) (CSGGAYDVI, GGAYDVIIC) (CSGGAYDVI, GAYDVIICD) (SGGAYDVII, GGAYDVIIC) 
	(SGGAYDVII, GAYDVIICD) (GGAYDVIIC, GAYDVIICD) (CHAQDATSI, ILGIGTVLD) (CHAQDATSI, HAQDATSIL) (CHAQDATSI, AQDATSILG) 
	(CHAQDATSI, QDATSILGI) (CHAQDATSI, DATSILGIG) (CHAQDATSI, ATSILGIGT) (CHAQDATSI, TSILGIGTV) (CHAQDATSI, SILGIGTVL) 
	(HAQDATSIL, LGIGTVLDQ) (HAQDATSIL, ILGIGTVLD) (HAQDATSIL, AQDATSILG) (HAQDATSIL, QDATSILGI) (HAQDATSIL, DATSILGIG) 
	(HAQDATSIL, ATSILGIGT) (HAQDATSIL, TSILGIGTV) (HAQDATSIL, SILGIGTVL) (AQDATSILG, LGIGTVLDQ) (AQDATSILG, GIGTVLDQA) 
	(AQDATSILG, ILGIGTVLD) (AQDATSILG, QDATSILGI) (AQDATSILG, DATSILGIG) (AQDATSILG, ATSILGIGT) (AQDATSILG, TSILGIGTV) 
	(AQDATSILG, SILGIGTVL) (QDATSILGI, LGIGTVLDQ) (QDATSILGI, GIGTVLDQA) (QDATSILGI, IGTVLDQAE) (QDATSILGI, ILGIGTVLD) 
	(QDATSILGI, DATSILGIG) (QDATSILGI, ATSILGIGT) (QDATSILGI, TSILGIGTV) (QDATSILGI, SILGIGTVL) (DATSILGIG, LGIGTVLDQ) 
	(DATSILGIG, GIGTVLDQA) (DATSILGIG, IGTVLDQAE) (DATSILGIG, GTVLDQAET) (DATSILGIG, ILGIGTVLD) (DATSILGIG, ATSILGIGT) 
	(DATSILGIG, TSILGIGTV) (DATSILGIG, SILGIGTVL) (ATSILGIGT, LGIGTVLDQ) (ATSILGIGT, GIGTVLDQA) (ATSILGIGT, IGTVLDQAE) 
	(ATSILGIGT, GTVLDQAET) (ATSILGIGT, TVLDQAETA) (ATSILGIGT, ILGIGTVLD) (ATSILGIGT, TSILGIGTV) (ATSILGIGT, SILGIGTVL) 
	(TSILGIGTV, LGIGTVLDQ) (TSILGIGTV, GIGTVLDQA) (TSILGIGTV, IGTVLDQAE) (TSILGIGTV, GTVLDQAET) (TSILGIGTV, TVLDQAETA) 
	(TSILGIGTV, VLDQAETAG) (TSILGIGTV, ILGIGTVLD) (TSILGIGTV, SILGIGTVL) (SILGIGTVL, LGIGTVLDQ) (SILGIGTVL, GIGTVLDQA) 
	(SILGIGTVL, IGTVLDQAE) (SILGIGTVL, GTVLDQAET) (SILGIGTVL, TVLDQAETA) (SILGIGTVL, VLDQAETAG) (SILGIGTVL, ILGIGTVLD) 
	(SILGIGTVL, LDQAETAGV) (TPPGSITVP, PPGSITVPH) (TPPGSITVP, PGSITVPHS) (TPPGSITVP, GSITVPHSN) (TPPGSITVP, SITVPHSNI) 
	(TPPGSITVP, ITVPHSNIE) (TPPGSITVP, TVPHSNIEE) (TPPGSITVP, VPHSNIEEV) (TPPGSITVP, PHSNIEEVA) (PPGSITVPH, PGSITVPHS) 
	(PPGSITVPH, GSITVPHSN) (PPGSITVPH, SITVPHSNI) (PPGSITVPH, ITVPHSNIE) (PPGSITVPH, TVPHSNIEE) (PPGSITVPH, VPHSNIEEV) 
	(PPGSITVPH, PHSNIEEVA) (PPGSITVPH, HSNIEEVAL) (PGSITVPHS, GSITVPHSN) (PGSITVPHS, SITVPHSNI) (PGSITVPHS, ITVPHSNIE) 
	(PGSITVPHS, TVPHSNIEE) (PGSITVPHS, VPHSNIEEV) (PGSITVPHS, PHSNIEEVA) (PGSITVPHS, HSNIEEVAL) (PGSITVPHS, SNIEEVALG) 
	(GSITVPHSN, SITVPHSNI) (GSITVPHSN, ITVPHSNIE) (GSITVPHSN, TVPHSNIEE) (GSITVPHSN, VPHSNIEEV) (GSITVPHSN, PHSNIEEVA) 
	(GSITVPHSN, HSNIEEVAL) (GSITVPHSN, SNIEEVALG) (GSITVPHSN, NIEEVALGS) (SITVPHSNI, ITVPHSNIE) (SITVPHSNI, TVPHSNIEE) 
	(SITVPHSNI, VPHSNIEEV) (SITVPHSNI, PHSNIEEVA) (SITVPHSNI, HSNIEEVAL) (SITVPHSNI, SNIEEVALG) (SITVPHSNI, NIEEVALGS) 
	(SITVPHSNI, IEEVALGSE) (ITVPHSNIE, TVPHSNIEE) (ITVPHSNIE, VPHSNIEEV) (ITVPHSNIE, PHSNIEEVA) (ITVPHSNIE, HSNIEEVAL) 
	(ITVPHSNIE, SNIEEVALG) (ITVPHSNIE, NIEEVALGS) (ITVPHSNIE, IEEVALGSE) (ITVPHSNIE, EEVALGSEG) (TVPHSNIEE, VPHSNIEEV) 
	(TVPHSNIEE, PHSNIEEVA) (TVPHSNIEE, HSNIEEVAL) (TVPHSNIEE, SNIEEVALG) (TVPHSNIEE, NIEEVALGS) (TVPHSNIEE, IEEVALGSE) 
	(TVPHSNIEE, EEVALGSEG) (TVPHSNIEE, EVALGSEGE) (VPHSNIEEV, PHSNIEEVA) (VPHSNIEEV, HSNIEEVAL) (VPHSNIEEV, SNIEEVALG) 
	(VPHSNIEEV, NIEEVALGS) (VPHSNIEEV, IEEVALGSE) (VPHSNIEEV, EEVALGSEG) (VPHSNIEEV, EVALGSEGE) (VPHSNIEEV, VALGSEGEI) 
	(PHSNIEEVA, HSNIEEVAL) (PHSNIEEVA, SNIEEVALG) (PHSNIEEVA, NIEEVALGS) (PHSNIEEVA, IEEVALGSE) (PHSNIEEVA, EEVALGSEG) 
	(PHSNIEEVA, EVALGSEGE) (PHSNIEEVA, VALGSEGEI) (PHSNIEEVA, ALGSEGEIP) (HSNIEEVAL, SNIEEVALG) (HSNIEEVAL, NIEEVALGS) 
	(HSNIEEVAL, IEEVALGSE) (HSNIEEVAL, EEVALGSEG) (HSNIEEVAL, EVALGSEGE) (HSNIEEVAL, VALGSEGEI) (HSNIEEVAL, ALGSEGEIP) 
	(HSNIEEVAL, LGSEGEIPF) (SNIEEVALG, NIEEVALGS) (SNIEEVALG, IEEVALGSE) (SNIEEVALG, EEVALGSEG) (SNIEEVALG, EVALGSEGE) 
	(SNIEEVALG, VALGSEGEI) (SNIEEVALG, ALGSEGEIP) (SNIEEVALG, LGSEGEIPF) (SNIEEVALG, GSEGEIPFY) (NIEEVALGS, IEEVALGSE) 
	(NIEEVALGS, EEVALGSEG) (NIEEVALGS, EVALGSEGE) (NIEEVALGS, VALGSEGEI) (NIEEVALGS, ALGSEGEIP) (NIEEVALGS, LGSEGEIPF) 
	(NIEEVALGS, GSEGEIPFY) (NIEEVALGS, SEGEIPFYG) (IEEVALGSE, EEVALGSEG) (IEEVALGSE, EVALGSEGE) (IEEVALGSE, VALGSEGEI) 
	(IEEVALGSE, ALGSEGEIP) (IEEVALGSE, LGSEGEIPF) (IEEVALGSE, GSEGEIPFY) (IEEVALGSE, SEGEIPFYG) (IEEVALGSE, EGEIPFYGK) 
	(EEVALGSEG, GEIPFYGKA) (EEVALGSEG, EVALGSEGE) (EEVALGSEG, VALGSEGEI) (EEVALGSEG, ALGSEGEIP) (EEVALGSEG, LGSEGEIPF) 
	(EEVALGSEG, GSEGEIPFY) (EEVALGSEG, SEGEIPFYG) (EEVALGSEG, EGEIPFYGK) (EVALGSEGE, GEIPFYGKA) (EVALGSEGE, EIPFYGKAI) 
	(EVALGSEGE, VALGSEGEI) (EVALGSEGE, ALGSEGEIP) (EVALGSEGE, LGSEGEIPF) (EVALGSEGE, GSEGEIPFY) (EVALGSEGE, SEGEIPFYG) 
	(EVALGSEGE, EGEIPFYGK) (VALGSEGEI, GEIPFYGKA) (VALGSEGEI, EIPFYGKAI) (VALGSEGEI, IPFYGKAIP) (VALGSEGEI, ALGSEGEIP) 
	(VALGSEGEI, LGSEGEIPF) (VALGSEGEI, GSEGEIPFY) (VALGSEGEI, SEGEIPFYG) (VALGSEGEI, EGEIPFYGK) (ALGSEGEIP, GEIPFYGKA) 
	(ALGSEGEIP, EIPFYGKAI) (ALGSEGEIP, IPFYGKAIP) (ALGSEGEIP, LGSEGEIPF) (ALGSEGEIP, GSEGEIPFY) (ALGSEGEIP, SEGEIPFYG) 
	(ALGSEGEIP, EGEIPFYGK) (ALGSEGEIP, PFYGKAIPI) (LGSEGEIPF, GEIPFYGKA) (LGSEGEIPF, EIPFYGKAI) (LGSEGEIPF, IPFYGKAIP) 
	(LGSEGEIPF, GSEGEIPFY) (LGSEGEIPF, SEGEIPFYG) (LGSEGEIPF, EGEIPFYGK) (LGSEGEIPF, PFYGKAIPI) (LGSEGEIPF, FYGKAIPIA) 
	(GSEGEIPFY, GEIPFYGKA) (GSEGEIPFY, EIPFYGKAI) (GSEGEIPFY, IPFYGKAIP) (GSEGEIPFY, SEGEIPFYG) (GSEGEIPFY, EGEIPFYGK) 
	(GSEGEIPFY, PFYGKAIPI) (GSEGEIPFY, FYGKAIPIA) (SEGEIPFYG, GEIPFYGKA) (SEGEIPFYG, EIPFYGKAI) (SEGEIPFYG, IPFYGKAIP) 
	(SEGEIPFYG, EGEIPFYGK) (SEGEIPFYG, PFYGKAIPI) (SEGEIPFYG, FYGKAIPIA) (EGEIPFYGK, GEIPFYGKA) (EGEIPFYGK, EIPFYGKAI) 
	(EGEIPFYGK, IPFYGKAIP) (EGEIPFYGK, PFYGKAIPI) (EGEIPFYGK, FYGKAIPIA) (PFYGKAIPI, FYGKAIPIA) (ASKLRGMGL, SKLRGMGLN) 
	(ASKLRGMGL, KLRGMGLNA) (ASKLRGMGL, LRGMGLNAV) (ASKLRGMGL, RGMGLNAVA) (ASKLRGMGL, GMGLNAVAY) (ASKLRGMGL, MGLNAVAYY) 
	(ASKLRGMGL, GLNAVAYYR) (ASKLRGMGL, LNAVAYYRG) (SKLRGMGLN, NAVAYYRGL) (SKLRGMGLN, KLRGMGLNA) (SKLRGMGLN, LRGMGLNAV) 
	(SKLRGMGLN, RGMGLNAVA) (SKLRGMGLN, GMGLNAVAY) (SKLRGMGLN, MGLNAVAYY) (SKLRGMGLN, GLNAVAYYR) (SKLRGMGLN, LNAVAYYRG) 
	(KLRGMGLNA, NAVAYYRGL) (KLRGMGLNA, AVAYYRGLD) (KLRGMGLNA, LRGMGLNAV) (KLRGMGLNA, RGMGLNAVA) (KLRGMGLNA, GMGLNAVAY) 
	(KLRGMGLNA, MGLNAVAYY) (KLRGMGLNA, GLNAVAYYR) (KLRGMGLNA, LNAVAYYRG) (LRGMGLNAV, NAVAYYRGL) (LRGMGLNAV, AVAYYRGLD) 
	(LRGMGLNAV, VAYYRGLDV) (LRGMGLNAV, RGMGLNAVA) (LRGMGLNAV, GMGLNAVAY) (LRGMGLNAV, MGLNAVAYY) (LRGMGLNAV, GLNAVAYYR) 
	(LRGMGLNAV, LNAVAYYRG) (RGMGLNAVA, NAVAYYRGL) (RGMGLNAVA, AVAYYRGLD) (RGMGLNAVA, VAYYRGLDV) (RGMGLNAVA, AYYRGLDVS) 
	(RGMGLNAVA, GMGLNAVAY) (RGMGLNAVA, MGLNAVAYY) (RGMGLNAVA, GLNAVAYYR) (RGMGLNAVA, LNAVAYYRG) (GMGLNAVAY, NAVAYYRGL) 
	(GMGLNAVAY, AVAYYRGLD) (GMGLNAVAY, VAYYRGLDV) (GMGLNAVAY, AYYRGLDVS) (GMGLNAVAY, YYRGLDVSV) (GMGLNAVAY, MGLNAVAYY) 
	(GMGLNAVAY, GLNAVAYYR) (GMGLNAVAY, LNAVAYYRG) (MGLNAVAYY, NAVAYYRGL) (MGLNAVAYY, AVAYYRGLD) (MGLNAVAYY, VAYYRGLDV) 
	(MGLNAVAYY, AYYRGLDVS) (MGLNAVAYY, YYRGLDVSV) (MGLNAVAYY, YRGLDVSVI) (MGLNAVAYY, GLNAVAYYR) (MGLNAVAYY, LNAVAYYRG) 
	(GLNAVAYYR, NAVAYYRGL) (GLNAVAYYR, AVAYYRGLD) (GLNAVAYYR, VAYYRGLDV) (GLNAVAYYR, AYYRGLDVS) (GLNAVAYYR, YYRGLDVSV) 
	(GLNAVAYYR, YRGLDVSVI) (GLNAVAYYR, RGLDVSVIP) (GLNAVAYYR, LNAVAYYRG) (LNAVAYYRG, NAVAYYRGL) (LNAVAYYRG, AVAYYRGLD) 
	(LNAVAYYRG, VAYYRGLDV) (LNAVAYYRG, AYYRGLDVS) (LNAVAYYRG, YYRGLDVSV) (LNAVAYYRG, YRGLDVSVI) (LNAVAYYRG, RGLDVSVIP) 
	(LNAVAYYRG, GLDVSVIPT) (LDVSVIPTT, DVSVIPTTG) (LDVSVIPTT, VSVIPTTGD) (LDVSVIPTT, SVIPTTGDV) (LDVSVIPTT, VIPTTGDVV) 
	(LDVSVIPTT, IPTTGDVVV) (LDVSVIPTT, PTTGDVVVC) (LDVSVIPTT, TTGDVVVCA) (LDVSVIPTT, TGDVVVCAT) (DVSVIPTTG, VSVIPTTGD) 
	(DVSVIPTTG, SVIPTTGDV) (DVSVIPTTG, VIPTTGDVV) (DVSVIPTTG, IPTTGDVVV) (DVSVIPTTG, PTTGDVVVC) (DVSVIPTTG, TTGDVVVCA) 
	(DVSVIPTTG, TGDVVVCAT) (DVSVIPTTG, GDVVVCATD) (VSVIPTTGD, SVIPTTGDV) (VSVIPTTGD, VIPTTGDVV) (VSVIPTTGD, IPTTGDVVV) 
	(VSVIPTTGD, PTTGDVVVC) (VSVIPTTGD, TTGDVVVCA) (VSVIPTTGD, TGDVVVCAT) (VSVIPTTGD, GDVVVCATD) (VSVIPTTGD, DVVVCATDA) 
	(SVIPTTGDV, VIPTTGDVV) (SVIPTTGDV, IPTTGDVVV) (SVIPTTGDV, PTTGDVVVC) (SVIPTTGDV, TTGDVVVCA) (SVIPTTGDV, TGDVVVCAT) 
	(SVIPTTGDV, GDVVVCATD) (SVIPTTGDV, DVVVCATDA) (SVIPTTGDV, VVVCATDAL) (VIPTTGDVV, IPTTGDVVV) (VIPTTGDVV, PTTGDVVVC) 
	(VIPTTGDVV, TTGDVVVCA) (VIPTTGDVV, TGDVVVCAT) (VIPTTGDVV, GDVVVCATD) (VIPTTGDVV, DVVVCATDA) (VIPTTGDVV, VVVCATDAL) 
	(VIPTTGDVV, VVCATDALM) (IPTTGDVVV, PTTGDVVVC) (IPTTGDVVV, TTGDVVVCA) (IPTTGDVVV, TGDVVVCAT) (IPTTGDVVV, GDVVVCATD) 
	(IPTTGDVVV, DVVVCATDA) (IPTTGDVVV, VVVCATDAL) (IPTTGDVVV, VVCATDALM) (IPTTGDVVV, VCATDALMT) (PTTGDVVVC, TTGDVVVCA) 
	(PTTGDVVVC, TGDVVVCAT) (PTTGDVVVC, GDVVVCATD) (PTTGDVVVC, DVVVCATDA) (PTTGDVVVC, VVVCATDAL) (PTTGDVVVC, VVCATDALM) 
	(PTTGDVVVC, VCATDALMT) (PTTGDVVVC, CATDALMTG) (TTGDVVVCA, TGDVVVCAT) (TTGDVVVCA, GDVVVCATD) (TTGDVVVCA, DVVVCATDA) 
	(TTGDVVVCA, VVVCATDAL) (TTGDVVVCA, VVCATDALM) (TTGDVVVCA, VCATDALMT) (TTGDVVVCA, CATDALMTG) (TGDVVVCAT, GDVVVCATD) 
	(TGDVVVCAT, DVVVCATDA) (TGDVVVCAT, VVVCATDAL) (TGDVVVCAT, VVCATDALM) (TGDVVVCAT, VCATDALMT) (TGDVVVCAT, CATDALMTG) 
	(GDVVVCATD, DVVVCATDA) (GDVVVCATD, VVVCATDAL) (GDVVVCATD, VVCATDALM) (GDVVVCATD, VCATDALMT) (GDVVVCATD, CATDALMTG) 
	(DVVVCATDA, VVVCATDAL) (DVVVCATDA, VVCATDALM) (DVVVCATDA, VCATDALMT) (DVVVCATDA, CATDALMTG) (VVVCATDAL, VVCATDALM) 
	(VVVCATDAL, VCATDALMT) (VVVCATDAL, CATDALMTG) (VVCATDALM, VCATDALMT) (VVCATDALM, CATDALMTG) (VCATDALMT, CATDALMTG) 
	(FDSVIDCNV, DSVIDCNVA) (FDSVIDCNV, SVIDCNVAV) (FDSVIDCNV, VIDCNVAVE) (FDSVIDCNV, IDCNVAVEQ) (FDSVIDCNV, DCNVAVEQY) 
	(FDSVIDCNV, CNVAVEQYV) (FDSVIDCNV, NVAVEQYVD) (FDSVIDCNV, VAVEQYVDF) (DSVIDCNVA, SVIDCNVAV) (DSVIDCNVA, VIDCNVAVE) 
	(DSVIDCNVA, IDCNVAVEQ) (DSVIDCNVA, DCNVAVEQY) (DSVIDCNVA, CNVAVEQYV) (DSVIDCNVA, NVAVEQYVD) (DSVIDCNVA, VAVEQYVDF) 
	(DSVIDCNVA, AVEQYVDFS) (SVIDCNVAV, VIDCNVAVE) (SVIDCNVAV, IDCNVAVEQ) (SVIDCNVAV, DCNVAVEQY) (SVIDCNVAV, CNVAVEQYV) 
	(SVIDCNVAV, NVAVEQYVD) (SVIDCNVAV, VAVEQYVDF) (SVIDCNVAV, AVEQYVDFS) (SVIDCNVAV, VEQYVDFSL) (VIDCNVAVE, IDCNVAVEQ) 
	(VIDCNVAVE, DCNVAVEQY) (VIDCNVAVE, CNVAVEQYV) (VIDCNVAVE, NVAVEQYVD) (VIDCNVAVE, VAVEQYVDF) (VIDCNVAVE, AVEQYVDFS) 
	(VIDCNVAVE, VEQYVDFSL) (VIDCNVAVE, EQYVDFSLD) (IDCNVAVEQ, DCNVAVEQY) (IDCNVAVEQ, CNVAVEQYV) (IDCNVAVEQ, NVAVEQYVD) 
	(IDCNVAVEQ, VAVEQYVDF) (IDCNVAVEQ, AVEQYVDFS) (IDCNVAVEQ, VEQYVDFSL) (IDCNVAVEQ, EQYVDFSLD) (IDCNVAVEQ, QYVDFSLDP) 
	(DCNVAVEQY, CNVAVEQYV) (DCNVAVEQY, NVAVEQYVD) (DCNVAVEQY, VAVEQYVDF) (DCNVAVEQY, AVEQYVDFS) (DCNVAVEQY, VEQYVDFSL) 
	(DCNVAVEQY, EQYVDFSLD) (DCNVAVEQY, QYVDFSLDP) (DCNVAVEQY, YVDFSLDPT) (CNVAVEQYV, VDFSLDPTF) (CNVAVEQYV, NVAVEQYVD) 
	(CNVAVEQYV, VAVEQYVDF) (CNVAVEQYV, AVEQYVDFS) (CNVAVEQYV, VEQYVDFSL) (CNVAVEQYV, EQYVDFSLD) (CNVAVEQYV, QYVDFSLDP) 
	(CNVAVEQYV, YVDFSLDPT) (NVAVEQYVD, VDFSLDPTF) (NVAVEQYVD, VAVEQYVDF) (NVAVEQYVD, AVEQYVDFS) (NVAVEQYVD, VEQYVDFSL) 
	(NVAVEQYVD, EQYVDFSLD) (NVAVEQYVD, QYVDFSLDP) (NVAVEQYVD, YVDFSLDPT) (NVAVEQYVD, DFSLDPTFS) (VAVEQYVDF, VDFSLDPTF) 
	(VAVEQYVDF, AVEQYVDFS) (VAVEQYVDF, VEQYVDFSL) (VAVEQYVDF, EQYVDFSLD) (VAVEQYVDF, QYVDFSLDP) (VAVEQYVDF, YVDFSLDPT) 
	(VAVEQYVDF, DFSLDPTFS) (VAVEQYVDF, FSLDPTFSI) (AVEQYVDFS, VDFSLDPTF) (AVEQYVDFS, VEQYVDFSL) (AVEQYVDFS, EQYVDFSLD) 
	(AVEQYVDFS, QYVDFSLDP) (AVEQYVDFS, YVDFSLDPT) (AVEQYVDFS, DFSLDPTFS) (AVEQYVDFS, FSLDPTFSI) (AVEQYVDFS, SLDPTFSIE) 
	(VEQYVDFSL, VDFSLDPTF) (VEQYVDFSL, EQYVDFSLD) (VEQYVDFSL, QYVDFSLDP) (VEQYVDFSL, YVDFSLDPT) (VEQYVDFSL, DFSLDPTFS) 
	(VEQYVDFSL, FSLDPTFSI) (VEQYVDFSL, SLDPTFSIE) (VEQYVDFSL, LDPTFSIET) (EQYVDFSLD, VDFSLDPTF) (EQYVDFSLD, QYVDFSLDP) 
	(EQYVDFSLD, YVDFSLDPT) (EQYVDFSLD, DFSLDPTFS) (EQYVDFSLD, FSLDPTFSI) (EQYVDFSLD, SLDPTFSIE) (EQYVDFSLD, LDPTFSIET) 
	(QYVDFSLDP, VDFSLDPTF) (QYVDFSLDP, YVDFSLDPT) (QYVDFSLDP, DFSLDPTFS) (QYVDFSLDP, FSLDPTFSI) (QYVDFSLDP, SLDPTFSIE) 
	(QYVDFSLDP, LDPTFSIET) (YVDFSLDPT, VDFSLDPTF) (YVDFSLDPT, DFSLDPTFS) (YVDFSLDPT, FSLDPTFSI) (YVDFSLDPT, SLDPTFSIE) 
	(YVDFSLDPT, LDPTFSIET) (DFSLDPTFS, FSLDPTFSI) (DFSLDPTFS, SLDPTFSIE) (DFSLDPTFS, LDPTFSIET) (FSLDPTFSI, SLDPTFSIE) 
	(FSLDPTFSI, LDPTFSIET) (SLDPTFSIE, LDPTFSIET) (TAPQDAVSR, PQDAVSRSQ) (TAPQDAVSR, QDAVSRSQR) (TAPQDAVSR, DAVSRSQRR) 
	(TAPQDAVSR, AVSRSQRRG) (TAPQDAVSR, VSRSQRRGR) (TAPQDAVSR, SRSQRRGRT) (TAPQDAVSR, RSQRRGRTG) (TAPQDAVSR, APQDAVSRS) 
	(APQDAVSRS, PQDAVSRSQ) (APQDAVSRS, QDAVSRSQR) (APQDAVSRS, DAVSRSQRR) (APQDAVSRS, AVSRSQRRG) (APQDAVSRS, VSRSQRRGR) 
	(APQDAVSRS, SRSQRRGRT) (APQDAVSRS, RSQRRGRTG) (APQDAVSRS, SQRRGRTGR) (RTGRGRLGT, TGRGRLGTY) (RTGRGRLGT, GRGRLGTYR) 
	(RTGRGRLGT, RGRLGTYRY) (RTGRGRLGT, GRLGTYRYV) (TGRGRLGTY, GRGRLGTYR) (TGRGRLGTY, RGRLGTYRY) (TGRGRLGTY, GRLGTYRYV) 
	(GRGRLGTYR, RGRLGTYRY) (GRGRLGTYR, GRLGTYRYV) (RGRLGTYRY, GRLGTYRYV) (RPSGMFDSV, SGMFDSVVL) (RPSGMFDSV, GMFDSVVLC) 
	(RPSGMFDSV, MFDSVVLCE) (RPSGMFDSV, FDSVVLCEC) (RPSGMFDSV, DSVVLCECY) (RPSGMFDSV, SVVLCECYD) (RPSGMFDSV, VVLCECYDA) 
	(RPSGMFDSV, PSGMFDSVV) (PSGMFDSVV, VLCECYDAG) (PSGMFDSVV, SGMFDSVVL) (PSGMFDSVV, GMFDSVVLC) (PSGMFDSVV, MFDSVVLCE) 
	(PSGMFDSVV, FDSVVLCEC) (PSGMFDSVV, DSVVLCECY) (PSGMFDSVV, SVVLCECYD) (PSGMFDSVV, VVLCECYDA) (CECYDAGCS, ECYDAGCSW) 
	(CECYDAGCS, CYDAGCSWY) (CECYDAGCS, YDAGCSWYD) (CECYDAGCS, DAGCSWYDL) (CECYDAGCS, AGCSWYDLQ) (CECYDAGCS, GCSWYDLQP) 
	(CECYDAGCS, CSWYDLQPA) (CECYDAGCS, SWYDLQPAE) (ECYDAGCSW, CYDAGCSWY) (ECYDAGCSW, YDAGCSWYD) (ECYDAGCSW, DAGCSWYDL) 
	(ECYDAGCSW, AGCSWYDLQ) (ECYDAGCSW, GCSWYDLQP) (ECYDAGCSW, CSWYDLQPA) (ECYDAGCSW, SWYDLQPAE) (ECYDAGCSW, WYDLQPAET) 
	(CYDAGCSWY, YDAGCSWYD) (CYDAGCSWY, DAGCSWYDL) (CYDAGCSWY, AGCSWYDLQ) (CYDAGCSWY, GCSWYDLQP) (CYDAGCSWY, CSWYDLQPA) 
	(CYDAGCSWY, SWYDLQPAE) (CYDAGCSWY, WYDLQPAET) (CYDAGCSWY, YDLQPAETT) (YDAGCSWYD, DAGCSWYDL) (YDAGCSWYD, AGCSWYDLQ) 
	(YDAGCSWYD, GCSWYDLQP) (YDAGCSWYD, CSWYDLQPA) (YDAGCSWYD, SWYDLQPAE) (YDAGCSWYD, WYDLQPAET) (YDAGCSWYD, YDLQPAETT) 
	(YDAGCSWYD, DLQPAETTV) (DAGCSWYDL, AGCSWYDLQ) (DAGCSWYDL, GCSWYDLQP) (DAGCSWYDL, CSWYDLQPA) (DAGCSWYDL, SWYDLQPAE) 
	(DAGCSWYDL, WYDLQPAET) (DAGCSWYDL, YDLQPAETT) (DAGCSWYDL, DLQPAETTV) (DAGCSWYDL, LQPAETTVR) (AGCSWYDLQ, GCSWYDLQP) 
	(AGCSWYDLQ, CSWYDLQPA) (AGCSWYDLQ, SWYDLQPAE) (AGCSWYDLQ, WYDLQPAET) (AGCSWYDLQ, YDLQPAETT) (AGCSWYDLQ, DLQPAETTV) 
	(AGCSWYDLQ, LQPAETTVR) (AGCSWYDLQ, QPAETTVRL) (GCSWYDLQP, PAETTVRLR) (GCSWYDLQP, CSWYDLQPA) (GCSWYDLQP, SWYDLQPAE) 
	(GCSWYDLQP, WYDLQPAET) (GCSWYDLQP, YDLQPAETT) (GCSWYDLQP, DLQPAETTV) (GCSWYDLQP, LQPAETTVR) (GCSWYDLQP, QPAETTVRL) 
	(CSWYDLQPA, PAETTVRLR) (CSWYDLQPA, AETTVRLRA) (CSWYDLQPA, SWYDLQPAE) (CSWYDLQPA, WYDLQPAET) (CSWYDLQPA, YDLQPAETT) 
	(CSWYDLQPA, DLQPAETTV) (CSWYDLQPA, LQPAETTVR) (CSWYDLQPA, QPAETTVRL) (SWYDLQPAE, PAETTVRLR) (SWYDLQPAE, AETTVRLRA) 
	(SWYDLQPAE, ETTVRLRAY) (SWYDLQPAE, WYDLQPAET) (SWYDLQPAE, YDLQPAETT) (SWYDLQPAE, DLQPAETTV) (SWYDLQPAE, LQPAETTVR) 
	(SWYDLQPAE, QPAETTVRL) (WYDLQPAET, PAETTVRLR) (WYDLQPAET, AETTVRLRA) (WYDLQPAET, ETTVRLRAY) (WYDLQPAET, YDLQPAETT) 
	(WYDLQPAET, DLQPAETTV) (WYDLQPAET, LQPAETTVR) (WYDLQPAET, QPAETTVRL) (WYDLQPAET, TTVRLRAYL) (YDLQPAETT, PAETTVRLR) 
	(YDLQPAETT, AETTVRLRA) (YDLQPAETT, ETTVRLRAY) (YDLQPAETT, DLQPAETTV) (YDLQPAETT, LQPAETTVR) (YDLQPAETT, QPAETTVRL) 
	(YDLQPAETT, TTVRLRAYL) (YDLQPAETT, TVRLRAYLS) (DLQPAETTV, PAETTVRLR) (DLQPAETTV, AETTVRLRA) (DLQPAETTV, ETTVRLRAY) 
	(DLQPAETTV, LQPAETTVR) (DLQPAETTV, QPAETTVRL) (DLQPAETTV, TTVRLRAYL) (DLQPAETTV, TVRLRAYLS) (DLQPAETTV, VRLRAYLST) 
	(LQPAETTVR, PAETTVRLR) (LQPAETTVR, AETTVRLRA) (LQPAETTVR, ETTVRLRAY) (LQPAETTVR, QPAETTVRL) (LQPAETTVR, TTVRLRAYL) 
	(LQPAETTVR, TVRLRAYLS) (LQPAETTVR, VRLRAYLST) (LQPAETTVR, RLRAYLSTP) (QPAETTVRL, PAETTVRLR) (QPAETTVRL, AETTVRLRA) 
	(QPAETTVRL, ETTVRLRAY) (QPAETTVRL, TTVRLRAYL) (QPAETTVRL, TVRLRAYLS) (QPAETTVRL, VRLRAYLST) (QPAETTVRL, RLRAYLSTP) 
	(QPAETTVRL, LRAYLSTPG) (TTVRLRAYL, TVRLRAYLS) (TTVRLRAYL, VRLRAYLST) (TTVRLRAYL, RLRAYLSTP) (TTVRLRAYL, LRAYLSTPG) 
	(TTVRLRAYL, RAYLSTPGL) (TTVRLRAYL, AYLSTPGLP) (TTVRLRAYL, YLSTPGLPV) (TTVRLRAYL, LSTPGLPVC) (TVRLRAYLS, VRLRAYLST) 
	(TVRLRAYLS, RLRAYLSTP) (TVRLRAYLS, LRAYLSTPG) (TVRLRAYLS, RAYLSTPGL) (TVRLRAYLS, AYLSTPGLP) (TVRLRAYLS, YLSTPGLPV) 
	(TVRLRAYLS, LSTPGLPVC) (TVRLRAYLS, STPGLPVCQ) (VRLRAYLST, TPGLPVCQD) (VRLRAYLST, RLRAYLSTP) (VRLRAYLST, LRAYLSTPG) 
	(VRLRAYLST, RAYLSTPGL) (VRLRAYLST, AYLSTPGLP) (VRLRAYLST, YLSTPGLPV) (VRLRAYLST, LSTPGLPVC) (VRLRAYLST, STPGLPVCQ) 
	(RLRAYLSTP, TPGLPVCQD) (RLRAYLSTP, PGLPVCQDH) (RLRAYLSTP, LRAYLSTPG) (RLRAYLSTP, RAYLSTPGL) (RLRAYLSTP, AYLSTPGLP) 
	(RLRAYLSTP, YLSTPGLPV) (RLRAYLSTP, LSTPGLPVC) (RLRAYLSTP, STPGLPVCQ) (LRAYLSTPG, TPGLPVCQD) (LRAYLSTPG, PGLPVCQDH) 
	(LRAYLSTPG, GLPVCQDHL) (LRAYLSTPG, RAYLSTPGL) (LRAYLSTPG, AYLSTPGLP) (LRAYLSTPG, YLSTPGLPV) (LRAYLSTPG, LSTPGLPVC) 
	(LRAYLSTPG, STPGLPVCQ) (RAYLSTPGL, TPGLPVCQD) (RAYLSTPGL, PGLPVCQDH) (RAYLSTPGL, GLPVCQDHL) (RAYLSTPGL, AYLSTPGLP) 
	(RAYLSTPGL, YLSTPGLPV) (RAYLSTPGL, LSTPGLPVC) (RAYLSTPGL, STPGLPVCQ) (RAYLSTPGL, LPVCQDHLD) (AYLSTPGLP, TPGLPVCQD) 
	(AYLSTPGLP, PGLPVCQDH) (AYLSTPGLP, GLPVCQDHL) (AYLSTPGLP, YLSTPGLPV) (AYLSTPGLP, LSTPGLPVC) (AYLSTPGLP, STPGLPVCQ) 
	(AYLSTPGLP, LPVCQDHLD) (YLSTPGLPV, TPGLPVCQD) (YLSTPGLPV, PGLPVCQDH) (YLSTPGLPV, GLPVCQDHL) (YLSTPGLPV, LSTPGLPVC) 
	(YLSTPGLPV, STPGLPVCQ) (YLSTPGLPV, LPVCQDHLD) (LSTPGLPVC, TPGLPVCQD) (LSTPGLPVC, PGLPVCQDH) (LSTPGLPVC, GLPVCQDHL) 
	(LSTPGLPVC, STPGLPVCQ) (LSTPGLPVC, LPVCQDHLD) (STPGLPVCQ, TPGLPVCQD) (STPGLPVCQ, PGLPVCQDH) (STPGLPVCQ, GLPVCQDHL) 
	(STPGLPVCQ, LPVCQDHLD) (WESVFTGLT, VFTGLTHID) (WESVFTGLT, FTGLTHIDA) (WESVFTGLT, TGLTHIDAH) (WESVFTGLT, GLTHIDAHF) 
	(WESVFTGLT, LTHIDAHFL) (WESVFTGLT, THIDAHFLS) (WESVFTGLT, ESVFTGLTH) (WESVFTGLT, SVFTGLTHI) (ESVFTGLTH, VFTGLTHID) 
	(ESVFTGLTH, FTGLTHIDA) (ESVFTGLTH, TGLTHIDAH) (ESVFTGLTH, GLTHIDAHF) (ESVFTGLTH, LTHIDAHFL) (ESVFTGLTH, THIDAHFLS) 
	(ESVFTGLTH, HIDAHFLSQ) (ESVFTGLTH, SVFTGLTHI) (SVFTGLTHI, VFTGLTHID) (SVFTGLTHI, FTGLTHIDA) (SVFTGLTHI, TGLTHIDAH) 
	(SVFTGLTHI, GLTHIDAHF) (SVFTGLTHI, LTHIDAHFL) (SVFTGLTHI, THIDAHFLS) (SVFTGLTHI, HIDAHFLSQ) (SVFTGLTHI, IDAHFLSQT) 
	(GLNFSYLTA, AYQATVCAR) (GLNFSYLTA, LNFSYLTAY) (GLNFSYLTA, NFSYLTAYQ) (GLNFSYLTA, FSYLTAYQA) (GLNFSYLTA, SYLTAYQAT) 
	(GLNFSYLTA, YLTAYQATV) (GLNFSYLTA, LTAYQATVC) (GLNFSYLTA, TAYQATVCA) (LNFSYLTAY, AYQATVCAR) (LNFSYLTAY, YQATVCARA) 
	(LNFSYLTAY, NFSYLTAYQ) (LNFSYLTAY, FSYLTAYQA) (LNFSYLTAY, SYLTAYQAT) (LNFSYLTAY, YLTAYQATV) (LNFSYLTAY, LTAYQATVC) 
	(LNFSYLTAY, TAYQATVCA) (NFSYLTAYQ, AYQATVCAR) (NFSYLTAYQ, YQATVCARA) (NFSYLTAYQ, QATVCARAQ) (NFSYLTAYQ, FSYLTAYQA) 
	(NFSYLTAYQ, SYLTAYQAT) (NFSYLTAYQ, YLTAYQATV) (NFSYLTAYQ, LTAYQATVC) (NFSYLTAYQ, TAYQATVCA) (FSYLTAYQA, AYQATVCAR) 
	(FSYLTAYQA, YQATVCARA) (FSYLTAYQA, QATVCARAQ) (FSYLTAYQA, ATVCARAQA) (FSYLTAYQA, SYLTAYQAT) (FSYLTAYQA, YLTAYQATV) 
	(FSYLTAYQA, LTAYQATVC) (FSYLTAYQA, TAYQATVCA) (SYLTAYQAT, AYQATVCAR) (SYLTAYQAT, YQATVCARA) (SYLTAYQAT, QATVCARAQ) 
	(SYLTAYQAT, ATVCARAQA) (SYLTAYQAT, TVCARAQAP) (SYLTAYQAT, YLTAYQATV) (SYLTAYQAT, LTAYQATVC) (SYLTAYQAT, TAYQATVCA) 
	(YLTAYQATV, AYQATVCAR) (YLTAYQATV, YQATVCARA) (YLTAYQATV, QATVCARAQ) (YLTAYQATV, ATVCARAQA) (YLTAYQATV, TVCARAQAP) 
	(YLTAYQATV, VCARAQAPP) (YLTAYQATV, LTAYQATVC) (YLTAYQATV, TAYQATVCA) (LTAYQATVC, AYQATVCAR) (LTAYQATVC, YQATVCARA) 
	(LTAYQATVC, QATVCARAQ) (LTAYQATVC, ATVCARAQA) (LTAYQATVC, TVCARAQAP) (LTAYQATVC, VCARAQAPP) (LTAYQATVC, CARAQAPPP) 
	(LTAYQATVC, TAYQATVCA) (TAYQATVCA, AYQATVCAR) (TAYQATVCA, YQATVCARA) (TAYQATVCA, QATVCARAQ) (TAYQATVCA, ATVCARAQA) 
	(TAYQATVCA, TVCARAQAP) (TAYQATVCA, VCARAQAPP) (TAYQATVCA, CARAQAPPP) (TAYQATVCA, ARAQAPPPS) (WKCLVRLKP, RLKPTLHGP) 
	(WKCLVRLKP, LKPTLHGPT) (WKCLVRLKP, KPTLHGPTP) (WKCLVRLKP, PTLHGPTPL) (WKCLVRLKP, KCLVRLKPT) (WKCLVRLKP, CLVRLKPTL) 
	(WKCLVRLKP, LVRLKPTLH) (WKCLVRLKP, VRLKPTLHG) (KCLVRLKPT, RLKPTLHGP) (KCLVRLKPT, LKPTLHGPT) (KCLVRLKPT, KPTLHGPTP) 
	(KCLVRLKPT, PTLHGPTPL) (KCLVRLKPT, TLHGPTPLL) (KCLVRLKPT, CLVRLKPTL) (KCLVRLKPT, LVRLKPTLH) (KCLVRLKPT, VRLKPTLHG) 
	(CLVRLKPTL, RLKPTLHGP) (CLVRLKPTL, LKPTLHGPT) (CLVRLKPTL, KPTLHGPTP) (CLVRLKPTL, PTLHGPTPL) (CLVRLKPTL, TLHGPTPLL) 
	(CLVRLKPTL, LHGPTPLLY) (CLVRLKPTL, LVRLKPTLH) (CLVRLKPTL, VRLKPTLHG) (LVRLKPTLH, RLKPTLHGP) (LVRLKPTLH, LKPTLHGPT) 
	(LVRLKPTLH, KPTLHGPTP) (LVRLKPTLH, PTLHGPTPL) (LVRLKPTLH, TLHGPTPLL) (LVRLKPTLH, LHGPTPLLY) (LVRLKPTLH, HGPTPLLYR) 
	(LVRLKPTLH, VRLKPTLHG) (VRLKPTLHG, RLKPTLHGP) (VRLKPTLHG, LKPTLHGPT) (VRLKPTLHG, KPTLHGPTP) (VRLKPTLHG, PTLHGPTPL) 
	(VRLKPTLHG, TLHGPTPLL) (VRLKPTLHG, LHGPTPLLY) (VRLKPTLHG, HGPTPLLYR) (VRLKPTLHG, GPTPLLYRL) (TPLLYRLGP, PLLYRLGPV) 
	(TPLLYRLGP, LLYRLGPVQ) (TPLLYRLGP, LYRLGPVQN) (TPLLYRLGP, YRLGPVQNE) (PLLYRLGPV, LLYRLGPVQ) (PLLYRLGPV, LYRLGPVQN) 
	(PLLYRLGPV, YRLGPVQNE) (LLYRLGPVQ, LYRLGPVQN) (LLYRLGPVQ, YRLGPVQNE) (LYRLGPVQN, YRLGPVQNE) (MACMSADLE, ACMSADLEV) 
	(MACMSADLE, CMSADLEVT) (MACMSADLE, MSADLEVTT) (ACMSADLEV, CMSADLEVT) (ACMSADLEV, MSADLEVTT) (CMSADLEVT, MSADLEVTT) 
	(STWVLVGGV, TWVLVGGVL) (STWVLVGGV, WVLVGGVLA) (STWVLVGGV, VLVGGVLAA) (STWVLVGGV, LVGGVLAAL) (STWVLVGGV, VGGVLAALA) 
	(STWVLVGGV, GGVLAALAA) (STWVLVGGV, GVLAALAAY) (STWVLVGGV, VLAALAAYC) (TWVLVGGVL, WVLVGGVLA) (TWVLVGGVL, VLVGGVLAA) 
	(TWVLVGGVL, LVGGVLAAL) (TWVLVGGVL, VGGVLAALA) (TWVLVGGVL, GGVLAALAA) (TWVLVGGVL, GVLAALAAY) (TWVLVGGVL, VLAALAAYC) 
	(TWVLVGGVL, LAALAAYCL) (WVLVGGVLA, VLVGGVLAA) (WVLVGGVLA, LVGGVLAAL) (WVLVGGVLA, VGGVLAALA) (WVLVGGVLA, GGVLAALAA) 
	(WVLVGGVLA, GVLAALAAY) (WVLVGGVLA, VLAALAAYC) (WVLVGGVLA, LAALAAYCL) (WVLVGGVLA, AALAAYCLS) (WVLVGGVLA, AALAAYCLT) 
	(VLVGGVLAA, LVGGVLAAL) (VLVGGVLAA, VGGVLAALA) (VLVGGVLAA, GGVLAALAA) (VLVGGVLAA, GVLAALAAY) (VLVGGVLAA, VLAALAAYC) 
	(VLVGGVLAA, LAALAAYCL) (VLVGGVLAA, AALAAYCLS) (VLVGGVLAA, ALAAYCLST) (VLVGGVLAA, AALAAYCLT) (VLVGGVLAA, ALAAYCLTT) 
	(LVGGVLAAL, VGGVLAALA) (LVGGVLAAL, GGVLAALAA) (LVGGVLAAL, GVLAALAAY) (LVGGVLAAL, VLAALAAYC) (LVGGVLAAL, LAALAAYCL) 
	(LVGGVLAAL, AALAAYCLS) (LVGGVLAAL, ALAAYCLST) (LVGGVLAAL, LAAYCLSTG) (LVGGVLAAL, AALAAYCLT) (LVGGVLAAL, ALAAYCLTT) 
	(LVGGVLAAL, LAAYCLTTG) (VGGVLAALA, GGVLAALAA) (VGGVLAALA, GVLAALAAY) (VGGVLAALA, VLAALAAYC) (VGGVLAALA, LAALAAYCL) 
	(VGGVLAALA, AALAAYCLS) (VGGVLAALA, ALAAYCLST) (VGGVLAALA, LAAYCLSTG) (VGGVLAALA, AAYCLSTGC) (VGGVLAALA, AALAAYCLT) 
	(VGGVLAALA, ALAAYCLTT) (VGGVLAALA, LAAYCLTTG) (VGGVLAALA, AAYCLTTGS) (GGVLAALAA, GVLAALAAY) (GGVLAALAA, VLAALAAYC) 
	(GGVLAALAA, LAALAAYCL) (GGVLAALAA, AALAAYCLS) (GGVLAALAA, ALAAYCLST) (GGVLAALAA, LAAYCLSTG) (GGVLAALAA, AAYCLSTGC) 
	(GGVLAALAA, AYCLSTGCV) (GGVLAALAA, AALAAYCLT) (GGVLAALAA, ALAAYCLTT) (GGVLAALAA, LAAYCLTTG) (GGVLAALAA, AAYCLTTGS) 
	(GGVLAALAA, AYCLTTGSV) (GVLAALAAY, VLAALAAYC) (GVLAALAAY, LAALAAYCL) (GVLAALAAY, AALAAYCLS) (GVLAALAAY, ALAAYCLST) 
	(GVLAALAAY, LAAYCLSTG) (GVLAALAAY, AAYCLSTGC) (GVLAALAAY, AYCLSTGCV) (GVLAALAAY, YCLSTGCVV) (GVLAALAAY, AALAAYCLT) 
	(GVLAALAAY, ALAAYCLTT) (GVLAALAAY, LAAYCLTTG) (GVLAALAAY, AAYCLTTGS) (GVLAALAAY, AYCLTTGSV) (GVLAALAAY, YCLTTGSVV) 
	(VLAALAAYC, LAALAAYCL) (VLAALAAYC, AALAAYCLS) (VLAALAAYC, ALAAYCLST) (VLAALAAYC, LAAYCLSTG) (VLAALAAYC, AAYCLSTGC) 
	(VLAALAAYC, AYCLSTGCV) (VLAALAAYC, YCLSTGCVV) (VLAALAAYC, CLSTGCVVI) (VLAALAAYC, AALAAYCLT) (VLAALAAYC, ALAAYCLTT) 
	(VLAALAAYC, LAAYCLTTG) (VLAALAAYC, AAYCLTTGS) (VLAALAAYC, AYCLTTGSV) (VLAALAAYC, YCLTTGSVV) (VLAALAAYC, CLTTGSVVI) 
	(LAALAAYCL, AALAAYCLS) (LAALAAYCL, ALAAYCLST) (LAALAAYCL, LAAYCLSTG) (LAALAAYCL, AAYCLSTGC) (LAALAAYCL, AYCLSTGCV) 
	(LAALAAYCL, YCLSTGCVV) (LAALAAYCL, CLSTGCVVI) (LAALAAYCL, LSTGCVVIV) (LAALAAYCL, AALAAYCLT) (LAALAAYCL, ALAAYCLTT) 
	(LAALAAYCL, LAAYCLTTG) (LAALAAYCL, AAYCLTTGS) (LAALAAYCL, AYCLTTGSV) (LAALAAYCL, YCLTTGSVV) (LAALAAYCL, CLTTGSVVI) 
	(LAALAAYCL, LTTGSVVIV) (AALAAYCLS, ALAAYCLST) (AALAAYCLS, LAAYCLSTG) (AALAAYCLS, AAYCLSTGC) (AALAAYCLS, AYCLSTGCV) 
	(AALAAYCLS, YCLSTGCVV) (AALAAYCLS, CLSTGCVVI) (AALAAYCLS, LSTGCVVIV) (AALAAYCLS, STGCVVIVG) (ALAAYCLST, LAAYCLSTG) 
	(ALAAYCLST, AAYCLSTGC) (ALAAYCLST, AYCLSTGCV) (ALAAYCLST, YCLSTGCVV) (ALAAYCLST, CLSTGCVVI) (ALAAYCLST, LSTGCVVIV) 
	(ALAAYCLST, STGCVVIVG) (ALAAYCLST, TGCVVIVGR) (LAAYCLSTG, AAYCLSTGC) (LAAYCLSTG, AYCLSTGCV) (LAAYCLSTG, YCLSTGCVV) 
	(LAAYCLSTG, CLSTGCVVI) (LAAYCLSTG, LSTGCVVIV) (LAAYCLSTG, STGCVVIVG) (LAAYCLSTG, TGCVVIVGR) (AAYCLSTGC, AYCLSTGCV) 
	(AAYCLSTGC, YCLSTGCVV) (AAYCLSTGC, CLSTGCVVI) (AAYCLSTGC, LSTGCVVIV) (AAYCLSTGC, STGCVVIVG) (AAYCLSTGC, TGCVVIVGR) 
	(AYCLSTGCV, YCLSTGCVV) (AYCLSTGCV, CLSTGCVVI) (AYCLSTGCV, LSTGCVVIV) (AYCLSTGCV, STGCVVIVG) (AYCLSTGCV, TGCVVIVGR) 
	(YCLSTGCVV, CLSTGCVVI) (YCLSTGCVV, LSTGCVVIV) (YCLSTGCVV, STGCVVIVG) (YCLSTGCVV, TGCVVIVGR) (CLSTGCVVI, LSTGCVVIV) 
	(CLSTGCVVI, STGCVVIVG) (CLSTGCVVI, TGCVVIVGR) (LSTGCVVIV, STGCVVIVG) (LSTGCVVIV, TGCVVIVGR) (STGCVVIVG, TGCVVIVGR) 
	(AALAAYCLT, ALAAYCLTT) (AALAAYCLT, LAAYCLTTG) (AALAAYCLT, AAYCLTTGS) (AALAAYCLT, AYCLTTGSV) (AALAAYCLT, YCLTTGSVV) 
	(AALAAYCLT, CLTTGSVVI) (AALAAYCLT, LTTGSVVIV) (AALAAYCLT, TTGSVVIVG) (ALAAYCLTT, LAAYCLTTG) (ALAAYCLTT, AAYCLTTGS) 
	(ALAAYCLTT, AYCLTTGSV) (ALAAYCLTT, YCLTTGSVV) (ALAAYCLTT, CLTTGSVVI) (ALAAYCLTT, LTTGSVVIV) (ALAAYCLTT, TTGSVVIVG) 
	(ALAAYCLTT, TGSVVIVGR) (LAAYCLTTG, AAYCLTTGS) (LAAYCLTTG, AYCLTTGSV) (LAAYCLTTG, YCLTTGSVV) (LAAYCLTTG, CLTTGSVVI) 
	(LAAYCLTTG, LTTGSVVIV) (LAAYCLTTG, TTGSVVIVG) (LAAYCLTTG, TGSVVIVGR) (LAAYCLTTG, GSVVIVGRI) (AAYCLTTGS, AYCLTTGSV) 
	(AAYCLTTGS, YCLTTGSVV) (AAYCLTTGS, CLTTGSVVI) (AAYCLTTGS, LTTGSVVIV) (AAYCLTTGS, TTGSVVIVG) (AAYCLTTGS, TGSVVIVGR) 
	(AAYCLTTGS, GSVVIVGRI) (AAYCLTTGS, SVVIVGRII) (AYCLTTGSV, YCLTTGSVV) (AYCLTTGSV, CLTTGSVVI) (AYCLTTGSV, LTTGSVVIV) 
	(AYCLTTGSV, TTGSVVIVG) (AYCLTTGSV, TGSVVIVGR) (AYCLTTGSV, GSVVIVGRI) (AYCLTTGSV, SVVIVGRII) (AYCLTTGSV, VVIVGRIIL) 
	(YCLTTGSVV, CLTTGSVVI) (YCLTTGSVV, LTTGSVVIV) (YCLTTGSVV, TTGSVVIVG) (YCLTTGSVV, TGSVVIVGR) (YCLTTGSVV, GSVVIVGRI) 
	(YCLTTGSVV, SVVIVGRII) (YCLTTGSVV, VVIVGRIIL) (YCLTTGSVV, VIVGRIILS) (CLTTGSVVI, LTTGSVVIV) (CLTTGSVVI, TTGSVVIVG) 
	(CLTTGSVVI, TGSVVIVGR) (CLTTGSVVI, GSVVIVGRI) (CLTTGSVVI, SVVIVGRII) (CLTTGSVVI, VVIVGRIIL) (CLTTGSVVI, VIVGRIILS) 
	(CLTTGSVVI, IVGRIILSG) (LTTGSVVIV, TTGSVVIVG) (LTTGSVVIV, TGSVVIVGR) (LTTGSVVIV, GSVVIVGRI) (LTTGSVVIV, SVVIVGRII) 
	(LTTGSVVIV, VVIVGRIIL) (LTTGSVVIV, VIVGRIILS) (LTTGSVVIV, IVGRIILSG) (TTGSVVIVG, TGSVVIVGR) (TTGSVVIVG, GSVVIVGRI) 
	(TTGSVVIVG, SVVIVGRII) (TTGSVVIVG, VVIVGRIIL) (TTGSVVIVG, VIVGRIILS) (TTGSVVIVG, IVGRIILSG) (TGSVVIVGR, GSVVIVGRI) 
	(TGSVVIVGR, SVVIVGRII) (TGSVVIVGR, VVIVGRIIL) (TGSVVIVGR, VIVGRIILS) (TGSVVIVGR, IVGRIILSG) (GSVVIVGRI, SVVIVGRII) 
	(GSVVIVGRI, VVIVGRIIL) (GSVVIVGRI, VIVGRIILS) (GSVVIVGRI, IVGRIILSG) (SVVIVGRII, VVIVGRIIL) (SVVIVGRII, VIVGRIILS) 
	(SVVIVGRII, IVGRIILSG) (VVIVGRIIL, VIVGRIILS) (VVIVGRIIL, IVGRIILSG) (VIVGRIILS, IVGRIILSG) (STWVLAGGV, TWVLAGGVL) 
	(STWVLAGGV, WVLAGGVLA) (STWVLAGGV, VLAGGVLAA) (STWVLAGGV, LAGGVLAAV) (STWVLAGGV, AGGVLAAVA) (STWVLAGGV, GGVLAAVAA) 
	(STWVLAGGV, GVLAAVAAY) (STWVLAGGV, VLAAVAAYC) (TWVLAGGVL, WVLAGGVLA) (TWVLAGGVL, VLAGGVLAA) (TWVLAGGVL, LAGGVLAAV) 
	(TWVLAGGVL, AGGVLAAVA) (TWVLAGGVL, GGVLAAVAA) (TWVLAGGVL, GVLAAVAAY) (TWVLAGGVL, VLAAVAAYC) (TWVLAGGVL, LAAVAAYCL) 
	(WVLAGGVLA, VLAGGVLAA) (WVLAGGVLA, LAGGVLAAV) (WVLAGGVLA, AGGVLAAVA) (WVLAGGVLA, GGVLAAVAA) (WVLAGGVLA, GVLAAVAAY) 
	(WVLAGGVLA, VLAAVAAYC) (WVLAGGVLA, LAAVAAYCL) (WVLAGGVLA, AAVAAYCLA) (VLAGGVLAA, LAGGVLAAV) (VLAGGVLAA, AGGVLAAVA) 
	(VLAGGVLAA, GGVLAAVAA) (VLAGGVLAA, GVLAAVAAY) (VLAGGVLAA, VLAAVAAYC) (VLAGGVLAA, LAAVAAYCL) (VLAGGVLAA, AAVAAYCLA) 
	(VLAGGVLAA, AVAAYCLAT) (LAGGVLAAV, AGGVLAAVA) (LAGGVLAAV, GGVLAAVAA) (LAGGVLAAV, GVLAAVAAY) (LAGGVLAAV, VLAAVAAYC) 
	(LAGGVLAAV, LAAVAAYCL) (LAGGVLAAV, AAVAAYCLA) (LAGGVLAAV, AVAAYCLAT) (LAGGVLAAV, VAAYCLATG) (AGGVLAAVA, GGVLAAVAA) 
	(AGGVLAAVA, GVLAAVAAY) (AGGVLAAVA, VLAAVAAYC) (AGGVLAAVA, LAAVAAYCL) (AGGVLAAVA, AAVAAYCLA) (AGGVLAAVA, AVAAYCLAT) 
	(AGGVLAAVA, VAAYCLATG) (AGGVLAAVA, AAYCLATGC) (GGVLAAVAA, GVLAAVAAY) (GGVLAAVAA, VLAAVAAYC) (GGVLAAVAA, LAAVAAYCL) 
	(GGVLAAVAA, AAVAAYCLA) (GGVLAAVAA, AVAAYCLAT) (GGVLAAVAA, VAAYCLATG) (GGVLAAVAA, AAYCLATGC) (GGVLAAVAA, AYCLATGCV) 
	(GVLAAVAAY, VLAAVAAYC) (GVLAAVAAY, LAAVAAYCL) (GVLAAVAAY, AAVAAYCLA) (GVLAAVAAY, AVAAYCLAT) (GVLAAVAAY, VAAYCLATG) 
	(GVLAAVAAY, AAYCLATGC) (GVLAAVAAY, AYCLATGCV) (VLAAVAAYC, LAAVAAYCL) (VLAAVAAYC, AAVAAYCLA) (VLAAVAAYC, AVAAYCLAT) 
	(VLAAVAAYC, VAAYCLATG) (VLAAVAAYC, AAYCLATGC) (VLAAVAAYC, AYCLATGCV) (LAAVAAYCL, AAVAAYCLA) (LAAVAAYCL, AVAAYCLAT) 
	(LAAVAAYCL, VAAYCLATG) (LAAVAAYCL, AAYCLATGC) (LAAVAAYCL, AYCLATGCV) (AAVAAYCLA, AVAAYCLAT) (AAVAAYCLA, VAAYCLATG) 
	(AAVAAYCLA, AAYCLATGC) (AAVAAYCLA, AYCLATGCV) (AVAAYCLAT, VAAYCLATG) (AVAAYCLAT, AAYCLATGC) (AVAAYCLAT, AYCLATGCV) 
	(VAAYCLATG, AAYCLATGC) (VAAYCLATG, AYCLATGCV) (AAYCLATGC, AYCLATGCV) (VVAPDKEVL, VAPDKEVLY) (VVAPDKEVL, APDKEVLYE) 
	(VVAPDKEVL, PDKEVLYEA) (VVAPDKEVL, DKEVLYEAF) (VVAPDKEVL, KEVLYEAFD) (VVAPDKEVL, EVLYEAFDE) (VVAPDKEVL, VLYEAFDEM) 
	(VVAPDKEVL, LYEAFDEME) (VAPDKEVLY, APDKEVLYE) (VAPDKEVLY, PDKEVLYEA) (VAPDKEVLY, DKEVLYEAF) (VAPDKEVLY, KEVLYEAFD) 
	(VAPDKEVLY, EVLYEAFDE) (VAPDKEVLY, VLYEAFDEM) (VAPDKEVLY, LYEAFDEME) (VAPDKEVLY, YEAFDEMEE) (APDKEVLYE, PDKEVLYEA) 
	(APDKEVLYE, DKEVLYEAF) (APDKEVLYE, KEVLYEAFD) (APDKEVLYE, EVLYEAFDE) (APDKEVLYE, VLYEAFDEM) (APDKEVLYE, LYEAFDEME) 
	(APDKEVLYE, YEAFDEMEE) (APDKEVLYE, EAFDEMEEC) (PDKEVLYEA, DKEVLYEAF) (PDKEVLYEA, KEVLYEAFD) (PDKEVLYEA, EVLYEAFDE) 
	(PDKEVLYEA, VLYEAFDEM) (PDKEVLYEA, LYEAFDEME) (PDKEVLYEA, YEAFDEMEE) (PDKEVLYEA, EAFDEMEEC) (DKEVLYEAF, KEVLYEAFD) 
	(DKEVLYEAF, EVLYEAFDE) (DKEVLYEAF, VLYEAFDEM) (DKEVLYEAF, LYEAFDEME) (DKEVLYEAF, YEAFDEMEE) (DKEVLYEAF, EAFDEMEEC) 
	(KEVLYEAFD, EVLYEAFDE) (KEVLYEAFD, VLYEAFDEM) (KEVLYEAFD, LYEAFDEME) (KEVLYEAFD, YEAFDEMEE) (KEVLYEAFD, EAFDEMEEC) 
	(EVLYEAFDE, VLYEAFDEM) (EVLYEAFDE, LYEAFDEME) (EVLYEAFDE, YEAFDEMEE) (EVLYEAFDE, EAFDEMEEC) (VLYEAFDEM, LYEAFDEME) 
	(VLYEAFDEM, YEAFDEMEE) (VLYEAFDEM, EAFDEMEEC) (LYEAFDEME, YEAFDEMEE) (LYEAFDEME, EAFDEMEEC) (YEAFDEMEE, EAFDEMEEC) 
	(STWVLLGGV, TWVLLGGVL) (STWVLLGGV, WVLLGGVLA) (STWVLLGGV, VLLGGVLAA) (TWVLLGGVL, WVLLGGVLA) (TWVLLGGVL, VLLGGVLAA) 
	(WVLLGGVLA, VLLGGVLAA) (AAYCLSVGC, AYCLSVGCV) (AAYCLSVGC, YCLSVGCVV) (AAYCLSVGC, CLSVGCVVI) (AAYCLSVGC, LSVGCVVIV) 
	(AAYCLSVGC, SVGCVVIVG) (AAYCLSVGC, VGCVVIVGH) (AAYCLSVGC, GCVVIVGHI) (AAYCLSVGC, CVVIVGHIE) (AYCLSVGCV, YCLSVGCVV) 
	(AYCLSVGCV, CLSVGCVVI) (AYCLSVGCV, LSVGCVVIV) (AYCLSVGCV, SVGCVVIVG) (AYCLSVGCV, VGCVVIVGH) (AYCLSVGCV, GCVVIVGHI) 
	(AYCLSVGCV, CVVIVGHIE) (AYCLSVGCV, VVIVGHIEL) (YCLSVGCVV, CLSVGCVVI) (YCLSVGCVV, LSVGCVVIV) (YCLSVGCVV, SVGCVVIVG) 
	(YCLSVGCVV, VGCVVIVGH) (YCLSVGCVV, GCVVIVGHI) (YCLSVGCVV, CVVIVGHIE) (YCLSVGCVV, VVIVGHIEL) (YCLSVGCVV, VIVGHIELG) 
	(CLSVGCVVI, LSVGCVVIV) (CLSVGCVVI, SVGCVVIVG) (CLSVGCVVI, VGCVVIVGH) (CLSVGCVVI, GCVVIVGHI) (CLSVGCVVI, CVVIVGHIE) 
	(CLSVGCVVI, VVIVGHIEL) (CLSVGCVVI, VIVGHIELG) (CLSVGCVVI, IVGHIELGG) (LSVGCVVIV, SVGCVVIVG) (LSVGCVVIV, VGCVVIVGH) 
	(LSVGCVVIV, GCVVIVGHI) (LSVGCVVIV, CVVIVGHIE) (LSVGCVVIV, VVIVGHIEL) (LSVGCVVIV, VIVGHIELG) (LSVGCVVIV, IVGHIELGG) 
	(LSVGCVVIV, VGHIELGGK) (SVGCVVIVG, VGCVVIVGH) (SVGCVVIVG, GCVVIVGHI) (SVGCVVIVG, CVVIVGHIE) (SVGCVVIVG, VVIVGHIEL) 
	(SVGCVVIVG, VIVGHIELG) (SVGCVVIVG, IVGHIELGG) (SVGCVVIVG, VGHIELGGK) (SVGCVVIVG, GHIELGGKP) (VGCVVIVGH, GCVVIVGHI) 
	(VGCVVIVGH, CVVIVGHIE) (VGCVVIVGH, VVIVGHIEL) (VGCVVIVGH, VIVGHIELG) (VGCVVIVGH, IVGHIELGG) (VGCVVIVGH, VGHIELGGK) 
	(VGCVVIVGH, GHIELGGKP) (VGCVVIVGH, HIELGGKPA) (GCVVIVGHI, CVVIVGHIE) (GCVVIVGHI, VVIVGHIEL) (GCVVIVGHI, VIVGHIELG) 
	(GCVVIVGHI, IVGHIELGG) (GCVVIVGHI, VGHIELGGK) (GCVVIVGHI, GHIELGGKP) (GCVVIVGHI, HIELGGKPA) (GCVVIVGHI, IELGGKPAL) 
	(CVVIVGHIE, VVIVGHIEL) (CVVIVGHIE, VIVGHIELG) (CVVIVGHIE, IVGHIELGG) (CVVIVGHIE, VGHIELGGK) (CVVIVGHIE, GHIELGGKP) 
	(CVVIVGHIE, HIELGGKPA) (CVVIVGHIE, IELGGKPAL) (CVVIVGHIE, ELGGKPALV) (VVIVGHIEL, VIVGHIELG) (VVIVGHIEL, IVGHIELGG) 
	(VVIVGHIEL, VGHIELGGK) (VVIVGHIEL, GHIELGGKP) (VVIVGHIEL, HIELGGKPA) (VVIVGHIEL, IELGGKPAL) (VVIVGHIEL, ELGGKPALV) 
	(VVIVGHIEL, LGGKPALVP) (VIVGHIELG, IVGHIELGG) (VIVGHIELG, VGHIELGGK) (VIVGHIELG, GHIELGGKP) (VIVGHIELG, HIELGGKPA) 
	(VIVGHIELG, IELGGKPAL) (VIVGHIELG, ELGGKPALV) (VIVGHIELG, LGGKPALVP) (VIVGHIELG, GGKPALVPD) (IVGHIELGG, VGHIELGGK) 
	(IVGHIELGG, GHIELGGKP) (IVGHIELGG, HIELGGKPA) (IVGHIELGG, IELGGKPAL) (IVGHIELGG, ELGGKPALV) (IVGHIELGG, LGGKPALVP) 
	(IVGHIELGG, GGKPALVPD) (IVGHIELGG, GKPALVPDK) (VGHIELGGK, GHIELGGKP) (VGHIELGGK, HIELGGKPA) (VGHIELGGK, IELGGKPAL) 
	(VGHIELGGK, ELGGKPALV) (VGHIELGGK, LGGKPALVP) (VGHIELGGK, GGKPALVPD) (VGHIELGGK, GKPALVPDK) (VGHIELGGK, KPALVPDKE) 
	(GHIELGGKP, HIELGGKPA) (GHIELGGKP, IELGGKPAL) (GHIELGGKP, ELGGKPALV) (GHIELGGKP, LGGKPALVP) (GHIELGGKP, GGKPALVPD) 
	(GHIELGGKP, GKPALVPDK) (GHIELGGKP, KPALVPDKE) (GHIELGGKP, PALVPDKEV) (HIELGGKPA, IELGGKPAL) (HIELGGKPA, ELGGKPALV) 
	(HIELGGKPA, LGGKPALVP) (HIELGGKPA, GGKPALVPD) (HIELGGKPA, GKPALVPDK) (HIELGGKPA, KPALVPDKE) (HIELGGKPA, PALVPDKEV) 
	(HIELGGKPA, ALVPDKEVL) (IELGGKPAL, ELGGKPALV) (IELGGKPAL, LGGKPALVP) (IELGGKPAL, GGKPALVPD) (IELGGKPAL, GKPALVPDK) 
	(IELGGKPAL, KPALVPDKE) (IELGGKPAL, PALVPDKEV) (IELGGKPAL, ALVPDKEVL) (IELGGKPAL, LVPDKEVLY) (ELGGKPALV, LGGKPALVP) 
	(ELGGKPALV, GGKPALVPD) (ELGGKPALV, GKPALVPDK) (ELGGKPALV, KPALVPDKE) (ELGGKPALV, PALVPDKEV) (ELGGKPALV, ALVPDKEVL) 
	(ELGGKPALV, LVPDKEVLY) (ELGGKPALV, VPDKEVLYQ) (LGGKPALVP, GGKPALVPD) (LGGKPALVP, GKPALVPDK) (LGGKPALVP, KPALVPDKE) 
	(LGGKPALVP, PALVPDKEV) (LGGKPALVP, ALVPDKEVL) (LGGKPALVP, LVPDKEVLY) (LGGKPALVP, VPDKEVLYQ) (LGGKPALVP, PDKEVLYQQ) 
	(GGKPALVPD, GKPALVPDK) (GGKPALVPD, KPALVPDKE) (GGKPALVPD, PALVPDKEV) (GGKPALVPD, ALVPDKEVL) (GGKPALVPD, LVPDKEVLY) 
	(GGKPALVPD, VPDKEVLYQ) (GGKPALVPD, PDKEVLYQQ) (GGKPALVPD, DKEVLYQQY) (GKPALVPDK, KPALVPDKE) (GKPALVPDK, PALVPDKEV) 
	(GKPALVPDK, ALVPDKEVL) (GKPALVPDK, LVPDKEVLY) (GKPALVPDK, VPDKEVLYQ) (GKPALVPDK, PDKEVLYQQ) (GKPALVPDK, DKEVLYQQY) 
	(GKPALVPDK, KEVLYQQYD) (KPALVPDKE, PALVPDKEV) (KPALVPDKE, ALVPDKEVL) (KPALVPDKE, LVPDKEVLY) (KPALVPDKE, VPDKEVLYQ) 
	(KPALVPDKE, PDKEVLYQQ) (KPALVPDKE, DKEVLYQQY) (KPALVPDKE, KEVLYQQYD) (KPALVPDKE, EVLYQQYDE) (PALVPDKEV, ALVPDKEVL) 
	(PALVPDKEV, LVPDKEVLY) (PALVPDKEV, VPDKEVLYQ) (PALVPDKEV, PDKEVLYQQ) (PALVPDKEV, DKEVLYQQY) (PALVPDKEV, KEVLYQQYD) 
	(PALVPDKEV, EVLYQQYDE) (PALVPDKEV, VLYQQYDEM) (ALVPDKEVL, LVPDKEVLY) (ALVPDKEVL, VPDKEVLYQ) (ALVPDKEVL, PDKEVLYQQ) 
	(ALVPDKEVL, DKEVLYQQY) (ALVPDKEVL, KEVLYQQYD) (ALVPDKEVL, EVLYQQYDE) (ALVPDKEVL, VLYQQYDEM) (ALVPDKEVL, LYQQYDEME) 
	(LVPDKEVLY, VPDKEVLYQ) (LVPDKEVLY, PDKEVLYQQ) (LVPDKEVLY, DKEVLYQQY) (LVPDKEVLY, KEVLYQQYD) (LVPDKEVLY, EVLYQQYDE) 
	(LVPDKEVLY, VLYQQYDEM) (LVPDKEVLY, LYQQYDEME) (LVPDKEVLY, YQQYDEMEE) (VPDKEVLYQ, PDKEVLYQQ) (VPDKEVLYQ, DKEVLYQQY) 
	(VPDKEVLYQ, KEVLYQQYD) (VPDKEVLYQ, EVLYQQYDE) (VPDKEVLYQ, VLYQQYDEM) (VPDKEVLYQ, LYQQYDEME) (VPDKEVLYQ, YQQYDEMEE) 
	(VPDKEVLYQ, QQYDEMEEC) (PDKEVLYQQ, DKEVLYQQY) (PDKEVLYQQ, KEVLYQQYD) (PDKEVLYQQ, EVLYQQYDE) (PDKEVLYQQ, VLYQQYDEM) 
	(PDKEVLYQQ, LYQQYDEME) (PDKEVLYQQ, YQQYDEMEE) (PDKEVLYQQ, QQYDEMEEC) (DKEVLYQQY, KEVLYQQYD) (DKEVLYQQY, EVLYQQYDE) 
	(DKEVLYQQY, VLYQQYDEM) (DKEVLYQQY, LYQQYDEME) (DKEVLYQQY, YQQYDEMEE) (DKEVLYQQY, QQYDEMEEC) (KEVLYQQYD, EVLYQQYDE) 
	(KEVLYQQYD, VLYQQYDEM) (KEVLYQQYD, LYQQYDEME) (KEVLYQQYD, YQQYDEMEE) (KEVLYQQYD, QQYDEMEEC) (EVLYQQYDE, VLYQQYDEM) 
	(EVLYQQYDE, LYQQYDEME) (EVLYQQYDE, YQQYDEMEE) (EVLYQQYDE, QQYDEMEEC) (VLYQQYDEM, LYQQYDEME) (VLYQQYDEM, YQQYDEMEE) 
	(VLYQQYDEM, QQYDEMEEC) (LYQQYDEME, YQQYDEMEE) (LYQQYDEME, QQYDEMEEC) (YQQYDEMEE, QQYDEMEEC) (SQHLPYIEQ, QHLPYIEQG) 
	(SQHLPYIEQ, HLPYIEQGM) (SQHLPYIEQ, LPYIEQGMM) (SQHLPYIEQ, PYIEQGMML) (SQHLPYIEQ, YIEQGMMLA) (SQHLPYIEQ, IEQGMMLAE) 
	(SQHLPYIEQ, EQGMMLAEQ) (SQHLPYIEQ, QGMMLAEQF) (QHLPYIEQG, HLPYIEQGM) (QHLPYIEQG, LPYIEQGMM) (QHLPYIEQG, PYIEQGMML) 
	(QHLPYIEQG, YIEQGMMLA) (QHLPYIEQG, IEQGMMLAE) (QHLPYIEQG, EQGMMLAEQ) (QHLPYIEQG, QGMMLAEQF) (QHLPYIEQG, GMMLAEQFK) 
	(HLPYIEQGM, LPYIEQGMM) (HLPYIEQGM, PYIEQGMML) (HLPYIEQGM, YIEQGMMLA) (HLPYIEQGM, IEQGMMLAE) (HLPYIEQGM, EQGMMLAEQ) 
	(HLPYIEQGM, QGMMLAEQF) (HLPYIEQGM, GMMLAEQFK) (HLPYIEQGM, MMLAEQFKQ) (LPYIEQGMM, PYIEQGMML) (LPYIEQGMM, YIEQGMMLA) 
	(LPYIEQGMM, IEQGMMLAE) (LPYIEQGMM, EQGMMLAEQ) (LPYIEQGMM, QGMMLAEQF) (LPYIEQGMM, GMMLAEQFK) (LPYIEQGMM, MMLAEQFKQ) 
	(LPYIEQGMM, MLAEQFKQK) (PYIEQGMML, YIEQGMMLA) (PYIEQGMML, IEQGMMLAE) (PYIEQGMML, EQGMMLAEQ) (PYIEQGMML, QGMMLAEQF) 
	(PYIEQGMML, GMMLAEQFK) (PYIEQGMML, MMLAEQFKQ) (PYIEQGMML, MLAEQFKQK) (PYIEQGMML, LAEQFKQKA) (YIEQGMMLA, IEQGMMLAE) 
	(YIEQGMMLA, EQGMMLAEQ) (YIEQGMMLA, QGMMLAEQF) (YIEQGMMLA, GMMLAEQFK) (YIEQGMMLA, MMLAEQFKQ) (YIEQGMMLA, MLAEQFKQK) 
	(YIEQGMMLA, LAEQFKQKA) (YIEQGMMLA, AEQFKQKAL) (IEQGMMLAE, EQGMMLAEQ) (IEQGMMLAE, QGMMLAEQF) (IEQGMMLAE, GMMLAEQFK) 
	(IEQGMMLAE, MMLAEQFKQ) (IEQGMMLAE, MLAEQFKQK) (IEQGMMLAE, LAEQFKQKA) (IEQGMMLAE, AEQFKQKAL) (IEQGMMLAE, EQFKQKALG) 
	(EQGMMLAEQ, QGMMLAEQF) (EQGMMLAEQ, GMMLAEQFK) (EQGMMLAEQ, MMLAEQFKQ) (EQGMMLAEQ, MLAEQFKQK) (EQGMMLAEQ, LAEQFKQKA) 
	(EQGMMLAEQ, AEQFKQKAL) (EQGMMLAEQ, EQFKQKALG) (EQGMMLAEQ, QFKQKALGL) (QGMMLAEQF, GMMLAEQFK) (QGMMLAEQF, MMLAEQFKQ) 
	(QGMMLAEQF, MLAEQFKQK) (QGMMLAEQF, LAEQFKQKA) (QGMMLAEQF, AEQFKQKAL) (QGMMLAEQF, EQFKQKALG) (QGMMLAEQF, QFKQKALGL) 
	(QGMMLAEQF, FKQKALGLL) (GMMLAEQFK, MMLAEQFKQ) (GMMLAEQFK, MLAEQFKQK) (GMMLAEQFK, LAEQFKQKA) (GMMLAEQFK, AEQFKQKAL)
[truncated: 1,276,265 more chars]
