# Supplementary material for: A Mathematical Framework for the Selection of an Optimal Set of Peptides for Epitope-Based Vaccines
Source: PLoS Comput Biol. 2008 Dec 26;4(12):e1000246. doi: 10.1371/journal.pcbi.1000246 (PMC2588662; doi:10.1371/journal.pcbi.1000246)
Supplement: Text S3 — ILOG CPLEX output. (2.00 KB TXT) [file pcbi.1000246.s003.txt]

##################################
# 
# Optimization output
#
##################################

Tried aggregator 2 times.
MIP Presolve eliminated 37307 rows and 3150 columns.
MIP Presolve modified 556 coefficients.
Aggregator did 2 substitutions.
Reduced MIP has 724 rows, 1336 columns, and 7154 nonzeros.
Presolve time =    0.06 sec.
Clique table members: 670
MIP emphasis: balance optimality and feasibility
Root relaxation solution time =    0.01 sec.

        Nodes                                         Cuts/
   Node  Left     Objective  IInf  Best Integer     Best Node    ItCnt     Gap

      0     0     2562.3676     5                   2562.3676       52         
*     0+    0                   0     2524.9036     2562.3676       52    1.48%
*     0+    0                   0     2533.4846     2562.3676       52    1.14%
*                 2548.6990     0     2548.6990     Fract:  5       59    0.00%

Gomory fractional cuts applied: 2

Integer optimal solution:  Objective =    2.5486990095e+03
Solution time =    0.09 sec.  Iterations = 59  Nodes = 0

##################################
#
# Display values of x variables  
#
##################################

Variable Name           Solution Value
x(SFSIFLLAL)                  1.000000
x(GHRMAWDMM)                  1.000000
x(CFTPSPVVV)                  1.000000
x(GPADGMVSK)                  1.000000
x(GPTPLLYRL)                  1.000000
x(TWVLVGGVL)                  1.000000
x(QYLAGLSTL)                  1.000000
x(VLSDFKTWL)                  1.000000
x(ARPDYNPPL)                  1.000000
x(RHTPVNSWL)                  1.000000
x(WPLLLLLLA)                  1.000000
x(GLRDLAVAV)                  1.000000
x(KLLPRLPGV)                  1.000000
x(ALYDVVSTL)                  1.000000
x(RRCRASGVL)                  1.000000
x(FLLLADARV)                  1.000000
x(LAGGVLAAV)                  1.000000
x(YFVIFFVAA)                  1.000000
x(VYEADDVIL)                  1.000000
x(YLYDHLAPM)                  1.000000
x(IELGGKPAL)                  1.000000
x(NFVSGIQYL)                  1.000000
x(GLYLFNWAV)                  1.000000
x(VTYSLTGLW)                  1.000000
All other variables in the range 1-4461 are zero.
